# Supplementary material for: Single-cell RNA sequencing of subcutaneous adipose tissues identifies therapeutic targets for cancer-associated lymphedema
Source: Cell Discov. 2022 Jun 21;8:58. doi: 10.1038/s41421-022-00402-5 (PMC9209506; doi:10.1038/s41421-022-00402-5)
Supplement: Supplementary file 2 — Supplementary Table S1 [file 41421_2022_402_MOESM2_ESM.xlsx]

## Sheet: Sheet1
Table S1. Clinical information of the subjects subjected to scRNA-seq and sequencing quality metrics of the scRNA-seq data.
Sample ID	NSVF2	NSVF5	NSVF7	NSVF10	LSVF1	LSVF2	LSVF3	LSVF11	LSVF13	Wilcoxon rank-sum test P value
Sample Type	SVF	SVF	SVF	SVF	SVF	SVF	SVF	SVF	SVF
Group	CTRL	CTRL	CTRL	CTRL	CASE	CASE	CASE	CASE	CASE
Subject ID	NSVF2	NSVF5	NSVF7	NSVF10	LSVF1	LSVF2	LSVF3	LSVF11	LSVF13
Sex	Female	Female	Female	Female	Female	Female	Female	Female	Female
Height (cm)	164	168	161	168	160	162	165	164	165
Weight (kg)	57.5	77	68.3	58	75	67	72	75	80
BMI	21.4	27.3	26.3	20.5	29.3	25.2	26.4	27.9	29.4
BMI (mean ± SD )	23.9 ± 3.4				27.6 ± 1.8					0.11
Age (year)	35	23	36	49	52	48	51	61	55
Age (mean ± SD)	35.8 ± 10.6				53.4 ± 4.9					0.03
Ethnic group	Chinese	Chinese	Chinese	Chinese	Chinese	Chinese	Chinese	Chinese	Chinese
Sampling Site	thigh	thigh	thigh	thigh	thigh	thigh	thigh	thigh	thigh
Healthy Condition	Healthy	Healthy	Healthy	Healthy	Stage III lymphedema	Stage III lymphedema	Stage III lymphedema	Stage III lymphedema	Stage III lymphedema
Estimated Number of Cells	10142	6094	14797	7496	8501	10488	12760	12482	8664
Mean Reads per Cell	84495	119176	45637	120728	88268	74679	63247	55514	90624
Median Genes per Cell	3218	3037	2307	2986	2287	2286	2210	3116	2282
Number of Reads	856957856	726259029	675302062	904982534	750366547	783234723	807034596	692934951	785171822
Valid Barcodes	0.968	0.974	0.966	0.967	0.954	0.964	0.96	0.968	0.957
Sequencing Saturation	0.693	0.787	0.582	0.795	0.636	0.621	0.713	0.629	0.766
Q30 Bases in Barcode	0.975	0.985	0.977	0.987	0.967	0.978	0.982	0.977	0.987
Q30 Bases in RNA Read	0.94	0.98	0.936	0.943	0.897	0.938	0.956	0.943	0.929
Q30 Bases in UMI	0.971	0.981	0.972	0.986	0.958	0.977	0.977	0.97	0.984
Reads Mapped to Genome	0.948	0.982	0.953	0.962	0.895	0.942	0.952	0.961	0.966
Reads Mapped Confidently to Genome	0.902	0.936	0.917	0.911	0.85	0.887	0.877	0.91	0.91
Reads Mapped Confidently to Intergenic Regions	0.05	0.048	0.048	0.046	0.053	0.051	0.056	0.049	0.048
Reads Mapped Confidently to Intronic Regions	0.239	0.215	0.232	0.178	0.363	0.342	0.195	0.156	0.264
Reads Mapped Confidently to Exonic Regions	0.613	0.673	0.638	0.687	0.434	0.495	0.626	0.706	0.598
Reads Mapped Confidently to Transcriptome	0.576	0.634	0.6	0.648	0.397	0.449	0.586	0.664	0.556
Reads Mapped Antisense to Gene	0.017	0.017	0.016	0.014	0.021	0.025	0.016	0.013	0.021
Fraction Reads in Cells	0.852	0.908	0.84	0.933	0.926	0.845	0.907	0.913	0.922
Total Genes Detected	25154	24038	25128	24776	25708	25592	24590	24304	24841
Median UMI Counts per Cell	11150	11838	7650	11906	6621	6756	7060	11937	7469
