# Supplementary material for: Single-cell RNA sequencing of subcutaneous adipose tissues identifies therapeutic targets for cancer-associated lymphedema
Source: Cell Discov. 2022 Jun 21;8:58. doi: 10.1038/s41421-022-00402-5 (PMC9209506; doi:10.1038/s41421-022-00402-5)
Supplement: Supplementary file 3 — Supplementary Table S2 [file 41421_2022_402_MOESM3_ESM.xlsx]

## Sheet: markers.all
Table S2. Molecular signature for each of the 21 cellular clusters.
cluster	p_val	avg_logFC	pct.1	pct.2	p_val_adj	gene
c0	0	2.03747	0.994	0.907	0	CXCL14
c0	0	1.78612	0.998	0.792	0	APOD
c0	0	1.62106	1	0.965	0	MGP
c0	0	1.55372	0.993	0.845	0	IGFBP7
c0	0	1.38883	0.997	0.75	0	CXCL12
c0	0	1.33083	0.926	0.703	0	MYOC
c0	0	1.25965	0.993	0.738	0	GPC3
c0	0	1.24213	0.996	0.812	0	CFH
c0	0	1.23538	0.97	0.744	0	IGF1
c0	0	1.16962	0.984	0.914	0	APOE
c0	0	1.14604	0.994	0.802	0	SOD3
c0	0	1.10944	0.987	0.775	0	SRPX
c0	0	1.10704	0.929	0.682	0	SLC5A3
c0	0	1.10399	1	0.971	0	GSN
c0	0	1.07652	0.994	0.809	0	ADH1B
c0	0	1.03421	0.986	0.783	0	MGST1
c0	0	1.03421	0.967	0.783	0	MRPS6
c0	0	1.01098	0.999	0.859	0	LUM
c0	0	0.998519	1	0.989	0	CFD
c0	0	0.985733	0.967	0.739	0	RARRES2
c0	0	0.978039	0.998	0.804	0	C1S
c0	0	0.977362	0.998	0.762	0	C3
c0	0	0.976214	0.984	0.704	0	NTRK2
c0	0	0.955695	0.997	0.841	0	SERPINF1
c0	0	0.954785	0.987	0.744	0	LHFPL6
c0	0	0.938117	0.999	0.975	0	JUN
c0	0	0.918198	0.963	0.618	0	ABCA8
c0	0	0.913259	0.987	0.768	0	PLPP3
c0	0	0.910369	0.917	0.685	0	IGFBP3
c0	0	0.909496	0.995	0.85	0	WISP2
c0	0	0.901359	0.996	0.745	0	C1R
c0	0	0.896097	0.994	0.738	0	FBLN1
c0	0	0.892539	0.978	0.752	0	DPT
c0	0	0.88491	0.952	0.694	0	GAS6
c0	0	0.861528	0.984	0.738	0	SLIT3
c0	0	0.861334	0.955	0.771	0	F3
c0	0	0.859399	0.993	0.735	0	PRRX1
c0	0	0.85879	0.992	0.708	0	CALD1
c0	0	0.857568	0.974	0.837	0	RND3
c0	0	0.853128	0.902	0.726	0	RASD1
c0	0	0.846315	1	0.843	0	COL6A2
c0	0	0.837544	0.938	0.624	0	SVEP1
c0	0	0.831601	0.998	0.813	0	CCDC80
c0	0	0.82399	1	0.968	0	DCN
c0	0	0.810309	0.993	0.806	0	IGFBP4
c0	0	0.804928	0.786	0.646	0	C7
c0	0	0.786342	0.959	0.707	0	FGF7
c0	0	0.785885	0.858	0.518	0	SFRP1
c0	0	0.785875	0.982	0.743	0	AEBP1
c0	0	0.776009	0.964	0.655	0	PODN
c0	0	0.773995	0.998	0.794	0	COL6A3
c0	0	0.771205	0.953	0.739	0	CYGB
c0	0	0.770414	0.969	0.679	0	FBLN5
c0	0	0.767775	0.995	0.881	0	S100A13
c0	0	0.761399	0.975	0.686	0	NFIB
c0	0	0.761194	0.999	0.85	0	TIMP3
c0	0	0.76083	0.995	0.789	0	SERPING1
c0	0	0.746372	0.931	0.704	0	COL4A1
c0	0	0.743158	0.897	0.64	0	GGT5
c0	0	0.741599	0.978	0.878	0	MT1M
c0	0	0.73989	0.97	0.849	0	ADIRF
c0	0	0.732909	0.981	0.786	0	NUPR1
c0	0	0.725292	0.995	0.896	0	EGR1
c0	0	0.724743	0.997	0.92	0	SOCS3
c0	0	0.723138	0.964	0.748	0	GPX3
c0	0	0.721492	0.991	0.862	0	EMP1
c0	0	0.707523	0.998	0.795	0	COL6A1
c0	0	0.707366	0.993	0.864	0	NNMT
c0	0	0.70331	0.991	0.812	0	CAV1
c0	0	0.697418	0.988	0.702	0	EFEMP1
c0	0	0.696928	0.96	0.799	0	AADAC
c0	0	0.694779	0.883	0.698	0	SFRP2
c0	0	0.692796	0.889	0.728	0	FST
c0	0	0.689245	0.97	0.793	0	CYR61
c0	0	0.687652	0.795	0.62	0	DEPP1
c0	0	0.683725	1	1	0	VIM
c0	0	0.672082	0.994	0.753	0	FBLN2
c0	0	0.671803	0.887	0.693	0	ADM
c0	0	0.669762	0.933	0.693	0	ITIH5
c0	0	0.65166	0.965	0.803	0	AKR1C1
c0	0	0.648498	0.92	0.726	0	COL4A2
c0	0	0.647418	0.963	0.717	0	PDGFRA
c0	0	0.64493	0.987	0.752	0	MFAP4
c0	0	0.64258	0.984	0.788	0	PCOLCE
c0	0	0.635745	0.982	0.762	0	NOVA1
c0	0	0.621792	0.841	0.639	0	TNNT3
c0	0	0.615628	0.961	0.788	0	CDKN1C
c0	0	0.609789	0.933	0.774	0	SPRY1
c0	0	0.602284	0.929	0.707	0	USP53
c0	0	0.601189	0.918	0.645	0	CHL1
c0	0	0.600569	1	0.886	0	COL1A2
c0	0	0.596019	0.905	0.694	0	ABCA9
c0	0	0.595753	0.971	0.763	0	SPTBN1
c0	0	0.591325	0.99	0.827	0	IFITM3
c0	0	0.591172	0.888	0.726	0	CYP26B1
c0	0	0.590424	0.991	0.913	0	ITM2A
c0	0	0.58771	0.885	0.696	0	BGN
c0	0	0.587324	0.97	0.745	0	GAS1
c0	0	0.586263	0.894	0.683	0	GDF10
c0	0	0.581186	0.913	0.615	0	NEGR1
c0	0	0.580318	0.795	0.622	0	COL15A1
c0	0	0.57761	0.956	0.744	0	THY1
c0	0	0.576943	0.999	0.994	0	FOS
c0	0	0.576373	0.946	0.818	0	CTGF
c0	0	0.575544	0.998	0.921	0	SELENOP
c0	0	0.573674	0.954	0.746	0	TSHZ2
c0	0	0.568572	0.975	0.841	0	MYC
c0	0	0.567163	0.86	0.62	0	DIO3OS
c0	0	0.564507	0.982	0.918	0	MT1E
c0	0	0.553269	0.902	0.685	0	WNT11
c0	0	0.551838	0.92	0.706	0	LAMA2
c0	0	0.546799	0.985	0.875	0	ATF3
c0	0	0.546219	0.991	0.917	0	IRF1
c0	0	0.544807	0.923	0.698	0	OGN
c0	0	0.541548	0.93	0.653	0	LAMC1
c0	0	0.540415	0.917	0.734	0	ID4
c0	0	0.540278	0.94	0.705	0	FHL1
c0	0	0.539677	0.946	0.723	0	PDGFRL
c0	0	0.536462	0.982	0.803	0	CTSK
c0	0	0.531903	0.96	0.826	0	TMEM176B
c0	0	0.528119	0.914	0.793	0	ANGPTL4
c0	0	0.517953	0.955	0.69	0	CPE
c0	0	0.516757	0.974	0.759	0	CAVIN1
c0	0	0.516209	0.934	0.825	0	CCL2
c0	0	0.514859	0.975	0.832	0	PLTP
c0	0	0.51447	0.999	0.954	0	CEBPD
c0	0	0.510905	0.903	0.704	0	ENPP2
c0	0	0.509575	0.914	0.672	0	LAMA4
c0	0	0.508087	0.956	0.84	0	CCDC71L
c0	0	0.508082	0.849	0.587	0	BOC
c0	0	0.501687	0.929	0.765	0	TMEM176A
c0	0	0.501413	0.888	0.695	0	CPXM1
c0	0	0.497168	0.923	0.843	0	MT1A
c0	0	0.492516	0.823	0.6	0	HSPB6
c0	0	0.488332	0.889	0.684	0	RHOBTB3
c0	0	0.486083	0.957	0.712	0	PDGFRB
c0	0	0.48539	0.945	0.721	0	ABI3BP
c0	0	0.484332	0.894	0.735	0	AKR1C2
c0	0	0.482776	0.994	0.798	0	PLAC9
c0	0	0.478814	0.922	0.813	0	CTHRC1
c0	0	0.478284	0.869	0.723	0	DHRS3
c0	0	0.475925	0.943	0.709	0	EBF1
c0	0	0.473775	0.987	0.907	0	SOD2
c0	0	0.473652	0.968	0.86	0	PLA2G2A
c0	0	0.471862	0.928	0.679	0	CHRDL1
c0	0	0.470561	0.921	0.75	0	MSX1
c0	0	0.469514	0.956	0.726	0	ANGPTL2
c0	0	0.468264	0.933	0.742	0	PPL
c0	0	0.460199	0.838	0.659	0	NRP1
c0	0	0.455896	0.8	0.546	0	ABCA10
c0	0	0.453711	0.805	0.62	0	KCNQ1OT1
c0	0	0.451745	0.951	0.784	0	MAP1B
c0	0	0.451049	0.999	0.97	0	LGALS3
c0	0	0.45046	0.92	0.635	0	EGFR
c0	0	0.443015	0.893	0.705	0	PLAGL1
c0	0	0.442282	0.871	0.615	0	ZFHX4
c0	0	0.442178	0.942	0.821	0	TWIST1
c0	0	0.435961	0.99	0.925	0	PDK4
c0	0	0.433143	0.977	0.816	0	HTRA1
c0	0	0.433049	0.899	0.636	0	ANK2
c0	0	0.431649	0.854	0.686	0	ELN
c0	0	0.430114	0.801	0.582	0	NR2F2
c0	0	0.429786	0.917	0.75	0	CRYAB
c0	0	0.426574	0.838	0.582	0	LMO3
c0	0	0.423929	0.867	0.704	0	TPM2
c0	0	0.423489	0.986	0.895	0	ZFP36L1
c0	0	0.423056	0.95	0.643	0	ISLR
c0	0	0.420379	0.821	0.601	0	CDH11
c0	0	0.42019	0.979	0.876	0	CDKN1A
c0	0	0.412756	0.907	0.666	0	COL12A1
c0	0	0.412557	0.944	0.787	0	ABHD5
c0	0	0.41251	0.927	0.69	0	DCLK1
c0	0	0.407398	0.837	0.655	0	FIBIN
c0	0	0.406991	0.925	0.771	0	TSC22D1
c0	0	0.404272	0.895	0.686	0	ANGPTL1
c0	0	0.40346	0.862	0.703	0	ZNF503
c0	0	0.40206	0.951	0.797	0	GNG11
c0	0	0.398256	0.994	0.828	0	MMP2
c0	0	0.397921	0.851	0.679	0	PTGFR
c0	0	0.396617	0.776	0.497	0	CP
c0	0	0.396546	0.825	0.559	0	BICC1
c0	0	0.393103	0.896	0.816	0	ID3
c0	0	0.38895	0.811	0.698	0	ALDH1A1
c0	0	0.387487	0.828	0.578	0	EMILIN1
c0	0	0.387353	0.883	0.743	0	ADAMTS1
c0	0	0.379548	0.821	0.653	0	OLFML2B
c0	0	0.376389	0.899	0.697	0	AKR1C3
c0	0	0.375	0.815	0.648	0	PHLDA3
c0	0	0.374994	0.887	0.702	0	COLEC12
c0	0	0.370794	0.786	0.628	0	SNAI2
c0	0	0.369841	0.883	0.699	0	XG
c0	0	0.366744	0.907	0.737	0	DDR2
c0	0	0.36373	0.955	0.8	0	RAMP2
c0	0	0.363471	0.958	0.809	0	ERRFI1
c0	0	0.363121	0.927	0.855	0	MT1X
c0	0	0.362562	0.892	0.649	0	OAF
c0	0	0.360686	0.631	0.485	0	FMO2
c0	0	0.359874	0.808	0.642	0	RUNX1T1
c0	0	0.359746	0.926	0.766	0	FILIP1L
c0	0	0.3591	0.743	0.551	0	CNTFR
c0	0	0.358994	0.91	0.712	0	LTBP4
c0	0	0.357782	0.906	0.696	0	COL5A2
c0	0	0.356757	0.926	0.733	0	CAVIN3
c0	0	0.355506	0.931	0.746	0	TNFSF10
c0	0	0.351813	0.874	0.655	0	NID1
c0	0	0.351663	0.869	0.682	0	HSPA1A
c0	0	0.350077	0.935	0.69	0	CILP
c0	0	0.349732	0.87	0.721	0	CRABP2
c0	0	0.348344	0.857	0.666	0	CRISPLD2
c0	0	0.347328	0.935	0.776	0	TENT5A
c0	0	0.346417	0.726	0.602	0	SMOC1
c0	0	0.341499	0.835	0.685	0	PALLD
c0	0	0.338515	0.983	0.79	0	SPARC
c0	0	0.336825	0.847	0.7	0	MYLK
c0	0	0.336541	0.86	0.712	0	CKB
c0	0	0.336268	0.908	0.705	0	PRELP
c0	0	0.335186	0.985	0.861	0	GPNMB
c0	0	0.329756	0.891	0.669	0	MRC2
c0	0	0.327007	0.967	0.864	0	MAFF
c0	0	0.324149	0.624	0.529	0	PTGDS
c0	0	0.319707	0.998	0.991	0	MT2A
c0	0	0.316769	0.995	0.872	0	COL3A1
c0	0	0.315778	0.851	0.669	0	CCND1
c0	0	0.309531	0.962	0.858	0	GLUL
c0	0	0.308226	0.847	0.678	0	MAP1A
c0	0	0.3077	0.807	0.557	0	INHBB
c0	0	0.307236	0.813	0.596	0	RBMS3
c0	0	0.30585	0.765	0.615	0	OMD
c0	0	0.305833	0.835	0.635	0	SERPINH1
c0	0	0.303851	0.784	0.623	0	LMOD1
c0	0	0.303303	0.687	0.539	0	NEXN
c0	0	0.303067	0.777	0.638	0	TMEM37
c0	0	0.302091	0.861	0.678	0	F10
c0	0	0.300146	0.906	0.764	0	MID1IP1
c0	0	0.298818	0.841	0.697	0	SPOCK1
c0	0	0.295121	0.755	0.557	0	GFRA1
c0	0	0.290037	0.806	0.666	0	LAMB1
c0	0	0.289945	0.824	0.706	0	CDC42EP4
c0	0	0.287486	0.997	0.834	0	COL1A1
c0	0	0.286553	0.928	0.702	0	CD34
c0	0	0.281923	0.965	0.725	0	VCAN
c0	0	0.281376	0.82	0.682	0	THBS2
c0	0	0.281132	0.883	0.713	0	NABP1
c0	0	0.280247	0.92	0.691	0	MEG3
c0	0	0.279932	0.682	0.591	0	TSPAN8
c0	0	0.277614	0.721	0.587	0	MEST
c0	0	0.276605	0.72	0.603	0	CCDC146
c0	0	0.275648	0.748	0.653	0	CLEC11A
c0	0	0.275306	0.998	0.938	0	ANXA2
c0	0	0.274419	0.801	0.61	0	IFIT1
c0	0	0.274387	0.758	0.591	0	ASPN
c0	0	0.274045	0.725	0.605	0	ISM1
c0	0	0.273704	0.661	0.548	0	LEPR
c0	0	0.272522	0.75	0.641	0	PLEKHH2
c0	0	0.272363	0.677	0.494	0	NID2
c0	0	0.2675	0.636	0.458	0	INMT
c0	0	0.266882	0.717	0.54	0	CRLF1
c0	0	0.26641	0.83	0.667	0	IFIT3
c0	0	0.266337	0.875	0.761	0	MITF
c0	0	0.265972	0.719	0.585	0	KCNE4
c0	0	0.265532	0.973	0.883	0	CTSL
c0	0	0.265515	0.608	0.509	0	ANGPT1
c0	0	0.262447	0.709	0.583	0	LTBP2
c0	0	0.259311	0.923	0.739	0	ECM1
c0	0	0.258979	0.896	0.829	0	ALDH2
c0	0	0.257786	0.744	0.601	0	AMOTL2
c0	0	0.257385	0.835	0.69	0	SNCG
c0	0	0.25736	0.682	0.55	0	SMOC2
c0	0	0.251097	0.906	0.737	0	MYL9
c0	0	0.250737	0.987	0.889	0	TIMP1
c0	0	0.250599	0.744	0.541	0	OSR1
c1	0	1.28274	0.998	0.832	0	MMP2
c1	0	1.18153	0.999	0.854	0	WISP2
c1	0	1.12617	0.999	0.838	0	COL1A1
c1	0	1.08669	0.999	0.8	0	COL6A3
c1	0	1.04587	1	0.889	0	COL1A2
c1	0	1.03136	0.992	0.807	0	CTSK
c1	0	1.01483	1	0.969	0	DCN
c1	0	0.979667	0.998	0.875	0	COL3A1
c1	0	0.973248	0.97	0.807	0	CTHRC1
c1	0	0.969461	1	0.848	0	COL6A2
c1	0	0.950656	0.999	0.863	0	LUM
c1	0	0.94794	0.993	0.818	0	HTRA1
c1	0	0.933704	1	0.972	0	GSN
c1	0	0.933051	0.996	0.76	0	TNXB
c1	0	0.93152	0.999	0.801	0	COL6A1
c1	0	0.915859	0.987	0.727	0	ANGPTL2
c1	0	0.908632	0.997	0.745	0	FBLN1
c1	0	0.904934	0.996	0.87	0	IGFBP6
c1	0	0.884097	0.983	0.861	0	PLA2G2A
c1	0	0.868835	0.999	0.819	0	CCDC80
c1	0	0.865393	1	0.989	0	CFD
c1	0	0.864861	0.997	0.77	0	C3
c1	0	0.856566	0.961	0.693	0	CILP
c1	0	0.852712	0.993	0.758	0	MFAP4
c1	0	0.851586	0.951	0.658	0	COL14A1
c1	0	0.845589	0.996	0.863	0	GPNMB
c1	0	0.84079	0.997	0.803	0	PLAC9
c1	0	0.820251	0.982	0.768	0	NOVA1
c1	0	0.81418	0.986	0.749	0	AEBP1
c1	0	0.800868	0.976	0.801	0	RAMP2
c1	0	0.799334	0.999	0.855	0	TIMP3
c1	0	0.793576	0.994	0.818	0	CFH
c1	0	0.790924	0.956	0.699	0	OGN
c1	0	0.782744	0.993	0.753	0	C1R
c1	0	0.77805	0.987	0.783	0	FN1
c1	0	0.776425	0.986	0.816	0	ADH1B
c1	0	0.775854	0.996	0.846	0	SERPINF1
c1	0	0.775004	0.999	0.81	0	C1S
c1	0	0.772363	0.982	0.749	0	GAS1
c1	0	0.772296	0.792	0.679	0	POSTN
c1	0	0.761572	0.985	0.794	0	PCOLCE
c1	0	0.760607	0.998	0.76	0	FBLN2
c1	0	0.753935	0.995	0.885	0	S100A13
c1	0	0.751674	0.972	0.717	0	PDGFRB
c1	0	0.751397	0.909	0.64	0	CLU
c1	0	0.727665	0.996	0.794	0	MFAP5
c1	0	0.723748	0.969	0.817	0	CTGF
c1	0	0.720675	0.99	0.744	0	PRRX1
c1	0	0.719437	0.962	0.727	0	PDGFRL
c1	0	0.716179	0.992	0.794	0	SPARC
c1	0	0.713877	0.994	0.796	0	SERPING1
c1	0	0.71311	0.984	0.791	0	NUPR1
c1	0	0.712347	0.993	0.812	0	IGFBP4
c1	0	0.712029	0.975	0.852	0	ADIRF
c1	0	0.705624	0.973	0.75	0	GPC3
c1	0	0.703979	0.972	0.723	0	ABI3BP
c1	0	0.70366	0.931	0.778	0	SOX4
c1	0	0.698661	0.98	0.758	0	DPT
c1	0	0.697781	0.958	0.75	0	THY1
c1	0	0.68792	0.991	0.869	0	NNMT
c1	0	0.67573	0.962	0.737	0	ECM1
c1	0	0.675111	0.962	0.804	0	AADAC
c1	0	0.660449	0.967	0.737	0	SPON2
c1	0	0.659222	0.956	0.721	0	GALNT15
c1	0	0.659108	0.935	0.811	0	ID3
c1	0	0.656853	1	0.97	0	LGALS3
c1	0	0.656218	0.964	0.702	0	CD34
c1	0	0.654156	0.973	0.753	0	GPX3
c1	0	0.652308	0.978	0.845	0	MYC
c1	0	0.651284	0.909	0.669	0	THBS2
c1	0	0.651254	0.973	0.692	0	SCARA5
c1	0	0.647532	0.965	0.65	0	ISLR
c1	0	0.639339	0.997	0.759	0	FSTL1
c1	0	0.637946	0.968	0.786	0	MAP1B
c1	0	0.636838	0.994	0.923	0	SOCS3
c1	0	0.636536	0.952	0.682	0	CHRDL1
c1	0	0.636205	1	0.997	0	S100A6
c1	0	0.632285	0.988	0.818	0	CAV1
c1	0	0.625467	0.982	0.764	0	CAVIN1
c1	0	0.625031	0.995	0.899	0	EGR1
c1	0	0.623302	0.97	0.821	0	C11orf96
c1	0	0.622128	0.972	0.748	0	SLIT3
c1	0	0.621099	0.998	0.94	0	ANXA2
c1	0	0.614034	0.991	0.717	0	CALD1
c1	0	0.60818	0.968	0.811	0	BASP1
c1	0	0.607308	0.94	0.705	0	PRELP
c1	0	0.606993	0.974	0.866	0	CD9
c1	0	0.602526	0.986	0.711	0	EFEMP1
c1	0	0.596436	1	0.995	0	S100A10
c1	0	0.594027	0.989	0.809	0	SOD3
c1	0	0.593135	0.957	0.726	0	PDGFRA
c1	0	0.589402	0.89	0.702	0	SFRP2
c1	0	0.586449	0.978	0.777	0	PLPP3
c1	0	0.582478	0.93	0.753	0	CRYAB
c1	0	0.579425	0.93	0.669	0	COL12A1
c1	0	0.578717	0.972	0.841	0	CCDC71L
c1	0	0.577305	0.966	0.82	0	TWIST1
c1	0	0.574342	0.968	0.812	0	ERRFI1
c1	0	0.57075	0.973	0.695	0	NFIB
c1	0	0.566072	0.942	0.746	0	PPL
c1	0	0.560695	0.949	0.693	0	DCLK1
c1	0	0.559818	0.941	0.799	0	TNFAIP6
c1	0	0.559694	0.921	0.67	0	MRC2
c1	0	0.559539	0.969	0.842	0	RND3
c1	0	0.55917	0.941	0.66	0	LAMC1
c1	0	0.557448	0.977	0.836	0	PLTP
c1	0	0.547446	0.958	0.764	0	SDC2
c1	0	0.547432	0.955	0.795	0	CDKN1C
c1	0	0.547115	1	0.966	0	MGP
c1	0	0.544114	0.952	0.667	0	PODN
c1	0	0.540007	0.977	0.73	0	VCAN
c1	0	0.53925	0.987	0.878	0	ATF3
c1	0	0.53898	0.945	0.698	0	ITIH5
c1	0	0.537031	0.978	0.753	0	LHFPL6
c1	0	0.536344	0.987	0.785	0	IGFBP5
c1	0	0.535186	0.944	0.711	0	FHL1
c1	0	0.534589	0.966	0.716	0	NTRK2
c1	0	0.531193	0.883	0.616	0	ITGA11
c1	0	0.530641	0.952	0.754	0	ACKR3
c1	0	0.528421	0.951	0.699	0	CPE
c1	0	0.527481	0.934	0.709	0	LAMA2
c1	0	0.527203	0.896	0.652	0	PTGIS
c1	0	0.526852	0.955	0.752	0	TSHZ2
c1	0	0.523753	1	1	0	VIM
c1	0	0.523496	0.815	0.586	0	ASPN
c1	0	0.522699	0.906	0.743	0	SFRP4
c1	0	0.522432	0.945	0.716	0	EBF1
c1	0	0.521648	0.99	0.866	0	EMP1
c1	0	0.521502	0.875	0.645	0	AHNAK2
c1	0	0.521352	0.925	0.698	0	COL5A2
c1	0	0.521304	0.958	0.809	0	AKR1C1
c1	0	0.520812	0.896	0.626	0	PTGES
c1	0	0.520353	0.893	0.677	0	F10
c1	0	0.518127	0.931	0.752	0	NBL1
c1	0	0.517516	0.917	0.645	0	EGFR
c1	0	0.516689	0.934	0.695	0	XG
c1	0	0.513978	0.935	0.737	0	MYL9
c1	0	0.509947	0.959	0.801	0	CYR61
c1	0	0.509225	0.76	0.593	0	CPB1
c1	0	0.506329	0.998	0.976	0	JUN
c1	0	0.506181	0.976	0.791	0	MGST1
c1	0	0.503888	0.932	0.738	0	CAVIN3
c1	0	0.503398	0.911	0.653	0	OAF
c1	0	0.500246	0.932	0.685	0	ANGPTL1
c1	0	0.492191	0.954	0.802	0	GNG11
c1	0	0.490886	0.929	0.738	0	DDR2
c1	0	0.488589	0.91	0.642	0	ANK2
c1	0	0.486722	0.91	0.69	0	MEDAG
c1	0	0.486553	0.934	0.695	0	MEG3
c1	0	0.484847	0.99	0.759	0	CXCL12
c1	0	0.480366	0.931	0.691	0	DST
c1	0	0.479695	0.946	0.741	0	PPIC
c1	0	0.479072	0.838	0.638	0	TAGLN
c1	0	0.478086	0.893	0.602	0	ADAMTS5
c1	0	0.474294	0.847	0.706	0	ADM
c1	0	0.474051	0.87	0.64	0	TPPP3
c1	0	0.468925	0.933	0.651	0	CD248
c1	0	0.463394	0.944	0.746	0	TGFBR3
c1	0	0.463149	0.929	0.713	0	ABLIM1
c1	0	0.461621	0.935	0.765	0	CLEC3B
c1	0	0.460801	0.866	0.705	0	CPXM1
c1	0	0.459969	0.991	0.92	0	IRF1
c1	0	0.457133	0.888	0.694	0	WNT11
c1	0	0.45495	0.91	0.743	0	IFI27
c1	0	0.451733	0.849	0.712	0	OSR2
c1	0	0.451516	0.944	0.826	0	CCL2
c1	0	0.446734	0.914	0.757	0	MSX1
c1	0	0.442567	0.897	0.655	0	PLPP1
c1	0	0.441861	0.932	0.781	0	TENT5A
c1	0	0.441273	0.989	0.898	0	ZFP36L1
c1	0	0.439781	0.893	0.684	0	ELN
c1	0	0.439567	0.906	0.681	0	LAMA4
c1	0	0.439135	0.943	0.788	0	GPRC5A
c1	0	0.438618	0.956	0.788	0	SRPX
c1	0	0.438526	0.998	0.971	0	LGALS1
c1	0	0.431565	0.985	0.833	0	IFITM3
c1	0	0.426283	0.836	0.681	0	AC245595.1
c1	0	0.426162	0.917	0.637	0	ABCA8
c1	0	0.424088	0.885	0.667	0	FNDC1
c1	0	0.415733	0.945	0.693	0	FBLN5
c1	0	0.412987	0.931	0.72	0	FGF7
c1	0	0.411197	0.893	0.723	0	PRSS23
c1	0	0.410482	0.967	0.77	0	SPTBN1
c1	0	0.409154	0.932	0.714	0	LTBP4
c1	0	0.408833	0.903	0.697	0	TPM1
c1	0	0.408194	0.846	0.682	0	MFAP2
c1	0	0.406915	0.815	0.61	0	OMD
c1	0	0.406911	0.867	0.697	0	SPOCK1
c1	0	0.406172	0.874	0.662	0	CHL1
c1	0	0.404932	0.962	0.746	0	PCOLCE2
c1	0	0.404698	0.853	0.682	0	MAP1A
c1	0	0.401307	0.859	0.708	0	ZNF503
c1	0	0.399863	0.83	0.653	0	COL5A1
c1	0	0.399402	0.832	0.657	0	LRRN4CL
c1	0	0.398074	0.873	0.623	0	ZFHX4
c1	0	0.398038	0.971	0.77	0	MARCKS
c1	0	0.397853	0.917	0.773	0	FILIP1L
c1	0	0.396945	0.871	0.725	0	CRABP2
c1	0	0.396321	0.9	0.695	0	IGFBP3
c1	0	0.38957	0.88	0.743	0	AKR1C2
c1	0	0.388954	0.939	0.725	0	ABL2
c1	0	0.387223	0.887	0.717	0	MYOC
c1	0	0.38681	0.884	0.66	0	NID1
c1	0	0.385974	0.869	0.715	0	CKB
c1	0	0.384625	0.776	0.536	0	SMOC2
c1	0	0.384337	0.981	0.879	0	CDKN1A
c1	0	0.383631	0.897	0.732	0	FST
c1	0	0.381673	0.974	0.885	0	CTSL
c1	0	0.378982	0.718	0.64	0	DEPP1
c1	0	0.375936	0.997	0.955	0	CEBPD
c1	0	0.374837	0.967	0.883	0	MT1M
c1	0	0.374506	0.884	0.706	0	AKR1C3
c1	0	0.372522	0.999	0.995	0	FOS
c1	0	0.37215	0.84	0.664	0	DBN1
c1	0	0.370723	0.95	0.832	0	TMEM176B
c1	0	0.368598	0.825	0.601	0	NT5E
c1	0	0.365953	0.919	0.753	0	CYGB
c1	0	0.365571	0.857	0.629	0	SEMA3C
c1	0	0.365346	0.891	0.677	0	PTGFR
c1	0	0.363292	0.966	0.826	0	TUBB
c1	0	0.360892	0.834	0.687	0	VASN
c1	0	0.355113	0.721	0.543	0	ACKR4
c1	0	0.3541	0.986	0.8	0	APOD
c1	0	0.353565	0.894	0.786	0	SPRY1
c1	0	0.353171	0.883	0.709	0	COLEC12
c1	0	0.352152	0.823	0.644	0	SERPINH1
c1	0	0.348653	0.987	0.909	0	SOD2
c1	0	0.348147	0.853	0.731	0	AXL
c1	0	0.347086	0.828	0.623	0	ITGBL1
c1	0	0.346045	0.856	0.695	0	S100A16
c1	0	0.344326	0.856	0.697	0	RHOBTB3
c1	0	0.343641	0.99	0.891	0	TIMP1
c1	0	0.343038	0.905	0.718	0	USP53
c1	0	0.337959	0.988	0.731	0	FBN1
c1	0	0.337953	0.864	0.708	0	ABCA9
c1	0	0.337196	0.905	0.775	0	TMEM176A
c1	0	0.334056	0.756	0.635	0	KCNQ1OT1
c1	0	0.333848	0.864	0.716	0	PLAGL1
c1	0	0.333683	0.799	0.624	0	LOX
c1	0	0.331359	0.878	0.804	0	ANGPTL4
c1	0	0.329568	0.974	0.921	0	MT1E
c1	0	0.328135	0.864	0.633	0	NEGR1
c1	0	0.327596	0.8	0.649	0	RUNX1T1
c1	0	0.324848	0.772	0.61	0	FRMD6
c1	0	0.323234	0.681	0.531	0	VEGFD
c1	0	0.321104	0.923	0.739	0	ID4
c1	0	0.321071	0.905	0.849	0	MT1A
c1	0	0.319042	0.873	0.676	0	CA12
c1	0	0.317965	0.803	0.59	0	EMILIN1
c1	0	0.313724	0.895	0.76	0	RARRES2
c1	0	0.311987	0.861	0.729	0	DHRS3
c1	0	0.310936	1	0.968	0	CST3
c1	0	0.307412	0.804	0.571	0	BICC1
c1	0	0.306723	0.776	0.53	0	ADAMTS2
c1	0	0.305471	0.887	0.691	0	GDF10
c1	0	0.301009	0.91	0.734	0	COL4A2
c1	0	0.29939	0.773	0.563	0	PAMR1
c1	0	0.293906	0.675	0.551	0	MDK
c1	0	0.293871	0.996	0.883	0	PSAP
c1	0	0.291333	0.774	0.631	0	CERCAM
c1	0	0.29123	0.789	0.652	0	DPYSL3
c1	0	0.287403	0.817	0.701	0	COL18A1
c1	0	0.286683	0.788	0.608	0	RBMS3
c1	0	0.284835	0.692	0.506	0	SEMA3D
c1	0	0.284523	0.783	0.504	0	CP
c1	0	0.283769	0.821	0.631	0	PLEKHH2
c1	0	0.283384	0.769	0.542	0	ANGPTL5
c1	0	0.282875	0.919	0.783	0	F3
c1	0	0.280542	0.866	0.653	0	CAMK2N1
c1	0	0.280322	0.809	0.69	0	GJA1
c1	0	0.279789	0.721	0.573	0	FILIP1
c1	0	0.277472	0.856	0.695	0	UGDH
c1	0	0.276752	0.748	0.588	0	ANTXR1
c1	0	0.275892	0.842	0.652	0	SVEP1
c1	0	0.274434	0.948	0.795	0	UAP1
c1	0	0.272914	0.899	0.731	0	KHDRBS3
c1	0	0.272747	0.973	0.866	0	MAFF
c1	0	0.271407	0.922	0.753	0	TNFSF10
c1	0	0.271101	0.912	0.768	0	MID1IP1
c1	0	0.269809	0.85	0.674	0	CRISPLD2
c1	0	0.268643	0.886	0.763	0	MITF
c1	0	0.267526	0.86	0.752	0	ADAMTS1
c1	0	0.267313	0.821	0.64	0	PROCR
c1	0	0.265858	0.78	0.6	0	LMO3
c1	0	0.263193	0.868	0.655	0	FIBIN
c1	0	0.262909	0.885	0.714	0	ENPP2
c1	0	0.262398	0.717	0.592	0	MEST
c1	0	0.259382	0.88	0.715	0	GAS6
c1	0	0.259081	0.72	0.61	0	AMOTL2
c1	0	0.258482	0.863	0.736	0	CYP26B1
c1	0	0.254868	0.794	0.626	0	CSF1
c1	0	0.251244	0.775	0.647	0	SLC29A1
c1	0	0.251156	0.76	0.592	0	FAM180B
c2	0	1.76316	0.955	0.734	0	IL7R
c2	0	1.5329	0.875	0.576	0	LTB
c2	0	1.43589	0.986	0.808	0	CD52
c2	0	1.39569	0.989	0.762	0	IL32
c2	0	1.31989	0.957	0.697	0	CD2
c2	0	1.12813	0.951	0.669	0	CD3D
c2	0	1.12054	0.884	0.65	0	TRBC2
c2	0	1.08536	0.928	0.616	0	CD3E
c2	0	1.08358	0.87	0.654	0	TRBC1
c2	0	1.05608	0.994	0.881	0	CXCR4
c2	0	1.03676	0.931	0.759	0	TRAC
c2	0	0.991664	0.909	0.6	0	CD3G
c2	0	0.961613	0.894	0.713	0	PRDM1
c2	0	0.943954	0.952	0.777	0	CD48
c2	0	0.927465	0.928	0.647	0	CD69
c2	0	0.856132	0.731	0.553	0	CD40LG
c2	0	0.833196	0.855	0.666	0	GIMAP7
c2	0	0.824698	0.894	0.74	0	FYB1
c2	0	0.805246	0.974	0.881	0	TNFAIP3
c2	0	0.799451	0.952	0.901	0	RGCC
c2	0	0.792028	0.818	0.603	0	SPOCK2
c2	0	0.78597	0.937	0.73	0	CORO1A
c2	0	0.742925	0.897	0.716	0	TUBA4A
c2	0	0.733814	0.824	0.753	0	TOB1
c2	0	0.728935	0.925	0.878	0	RGS1
c2	0	0.721024	0.899	0.713	0	EZR
c2	0	0.718329	0.852	0.734	0	CRYBG1
c2	0	0.711472	0.898	0.755	0	CYTIP
c2	0	0.696113	0.994	0.904	0	SRGN
c2	0	0.687443	0.926	0.812	0	CD37
c2	0	0.683757	0.894	0.766	0	SAMSN1
c2	0	0.678527	0.823	0.579	0	LCK
c2	0	0.660535	0.89	0.72	0	RAC2
c2	0	0.657192	0.687	0.573	0	KLRB1
c2	0	0.654901	0.791	0.69	0	TAGAP
c2	0	0.649448	0.837	0.77	0	ALOX5AP
c2	0	0.63784	0.896	0.695	0	GZMA
c2	0	0.630445	0.741	0.578	0	BATF
c2	0	0.629505	0.794	0.652	0	GPR171
c2	0	0.618951	0.799	0.651	0	RHOH
c2	0	0.573379	0.774	0.695	0	AC044849.1
c2	0	0.567074	0.753	0.636	0	PAG1
c2	0	0.562961	0.874	0.77	0	EVI2B
c2	0	0.557907	0.91	0.797	0	CREM
c2	0	0.548241	0.864	0.692	0	ISG20
c2	0	0.522708	0.994	0.984	0	SH3BGRL3
c2	0	0.511079	0.795	0.726	0	PDE4B
c2	0	0.496286	0.826	0.845	0	PHLDA1
c2	0	0.495325	0.866	0.872	0	CITED2
c2	0	0.48498	0.93	0.813	0	HCST
c2	0	0.484316	0.823	0.677	0	CTLA4
c2	0	0.481715	0.937	0.855	0	LAPTM5
c2	0	0.478019	0.707	0.561	0	MYBL1
c2	0	0.463778	0.89	0.861	0	CEMIP2
c2	0	0.458105	0.617	0.651	0	AQP3
c2	0	0.45522	0.876	0.621	0	GZMM
c2	0	0.454297	0.721	0.601	0	GATA3
c2	0	0.443303	0.867	0.765	0	LCP1
c2	0	0.443146	0.805	0.653	0	LIMD2
c2	0	0.439119	0.75	0.531	0	CXCR6
c2	0	0.43578	0.793	0.766	0	TSPYL2
c2	0	0.431707	0.698	0.653	0	CD4
c2	0	0.423315	0.892	0.765	0	DUSP4
c2	0	0.413878	0.767	0.636	0	HOPX
c2	0	0.402306	0.675	0.551	0	LINC01871
c2	0	0.388062	0.841	0.836	0	DUSP5
c2	0	0.378581	0.933	0.728	0	CCL5
c2	0	0.373181	0.702	0.543	0	CXCR3
c2	0	0.372073	0.752	0.712	0	PTGER2
c2	0	0.370559	0.698	0.617	0	GIMAP4
c2	0	0.369035	0.576	0.458	0	CCR6
c2	0	0.357987	0.79	0.726	0	GLIPR1
c2	0	0.352635	0.607	0.596	0	GBP5
c2	0	0.35252	0.556	0.284	0	MAL
c2	0	0.351673	0.754	0.717	0	BIRC3
c2	0	0.346786	0.611	0.539	0	TNF
c2	0	0.344936	0.79	0.698	0	FKBP11
c2	0	0.338781	0.796	0.632	0	RUNX3
c2	0	0.337814	0.774	0.704	0	SEC11C
c2	0	0.334109	0.617	0.575	0	ICOS
c2	0	0.333672	0.969	0.874	0	DUSP2
c2	0	0.317241	1	1	0	TMSB4X
c2	0	0.312818	0.797	0.794	0	HMGB2
c2	0	0.303732	0.914	0.822	0	ZNF331
c2	0	0.300715	0.874	0.795	0	ITGB2
c2	0	0.293193	0.713	0.603	0	TNFRSF18
c2	0	0.292818	0.866	0.878	0	COTL1
c2	0	0.292113	0.599	0.424	0	HIST1H1D
c2	0	0.29109	0.732	0.728	0	HCLS1
c2	0	0.289084	0.844	0.781	0	RNASET2
c2	0	0.285019	0.832	0.824	0	GPR183
c2	0	0.282326	0.696	0.659	0	CD27
c2	0	0.278543	0.689	0.56	0	CD247
c2	0	0.271228	0.65	0.683	0	CD84
c2	0	0.265166	0.777	0.68	0	TNFRSF1B
c2	0	0.261996	0.651	0.667	0	RFLNB
c2	0	0.256155	0.824	0.791	0	SMAP2
c2	0	0.255169	0.794	0.567	0	MCAM
c2	0	0.255001	0.756	0.78	0	IQGAP2
c2	0	0.250486	0.82	0.801	0	VAMP8
c2	1.78778e-230	0.256861	0.92	0.932	3.57556e-227	ID2
c3	0	2.42222	1	0.75	0	FBN1
c3	0	2.30264	1	0.799	0	IGFBP5
c3	0	2.14302	0.974	0.703	0	PRG4
c3	0	1.99989	1	0.759	0	PCOLCE2
c3	0	1.97486	1	0.809	0	MFAP5
c3	0	1.72648	1	0.778	0	FSTL1
c3	0	1.69724	1	0.879	0	IGFBP6
c3	0	1.69107	0.999	0.845	0	CD55
c3	0	1.65574	0.989	0.748	0	SFRP4
c3	0	1.62744	0.996	0.765	0	ACKR3
c3	0	1.55929	0.987	0.664	0	HTRA3
c3	0	1.5378	0.99	0.634	0	SEMA3C
c3	0	1.52364	0.986	0.644	0	C17orf58
c3	0	1.45457	0.955	0.582	0	PI16
c3	0	1.43261	0.99	0.616	0	ADAMTS5
c3	0	1.42125	0.966	0.586	0	C1QTNF3
c3	0	1.41055	0.999	0.798	0	FN1
c3	0	1.36536	0.996	0.773	0	CLEC3B
c3	0	1.35394	0.998	0.712	0	SCARA5
c3	0	1.33816	0.984	0.639	0	PROCR
c3	0	1.30295	0.971	0.736	0	HAS1
c3	0	1.29593	0.999	0.778	0	TNXB
c3	0	1.28479	0.986	0.674	0	FNDC1
c3	0	1.26293	0.977	0.648	0	TPPP3
c3	0	1.262	0.996	0.667	0	CD248
c3	0	1.21855	0.992	0.831	0	C11orf96
c3	0	1.2022	0.994	0.803	0	UAP1
c3	0	1.20069	0.99	0.709	0	MEG3
c3	0	1.19795	0.967	0.668	0	LOXL1
c3	0	1.19236	0.995	0.827	0	RHOB
c3	0	1.13197	0.992	0.753	0	PPIC
c3	0	1.12821	0.999	0.748	0	VCAN
c3	0	1.12743	1	0.885	0	COL3A1
c3	0	1.12623	0.958	0.508	0	LINC01133
c3	0	1.1202	0.993	0.726	0	LTBP4
c3	0	1.10866	1	0.851	0	COL1A1
c3	0	1.1042	1	0.818	0	PLAC9
c3	0	1.10334	0.988	0.705	0	TPM1
c3	0	1.10162	0.999	0.809	0	SPARC
c3	0	1.09501	0.975	0.75	0	IFI27
c3	0	1.068	0.992	0.776	0	SDC2
c3	0	1.05694	0.998	0.783	0	MARCKS
c3	0	1.04212	0.958	0.643	0	TAGLN
c3	0	1.035	0.99	0.715	0	CPE
c3	0	0.977225	0.971	0.665	0	DBN1
c3	0	0.974723	0.994	0.84	0	PPP1R14B
c3	0	0.969821	0.944	0.591	0	CREB5
c3	0	0.95073	0.983	0.728	0	PRSS23
c3	0	0.948534	0.992	0.757	0	TGFBR3
c3	0	0.909551	1	0.944	0	ANXA2
c3	0	0.904072	0.999	0.778	0	FBLN2
c3	0	0.898473	0.986	0.725	0	ABLIM1
c3	0	0.87998	1	0.898	0	COL1A2
c3	0	0.879963	0.976	0.696	0	UGDH
c3	0	0.87134	0.954	0.668	0	GFPT2
c3	0	0.863517	0.947	0.669	0	HSD3B7
c3	0	0.860851	0.857	0.456	0	SLPI
c3	0	0.857506	0.997	0.732	0	EFEMP1
c3	0	0.853153	0.981	0.705	0	DST
c3	0	0.850256	0.991	0.87	0	PLA2G2A
c3	0	0.826695	0.958	0.712	0	OSR2
c3	0	0.824964	0.989	0.721	0	CD34
c3	0	0.821583	0.971	0.712	0	GAS7
c3	0	0.814323	0.962	0.665	0	PTGIS
c3	0	0.812898	0.953	0.662	0	CAMK2N1
c3	0	0.798992	0.996	0.939	0	GADD45B
c3	0	0.797388	1	0.997	0	S100A6
c3	0	0.796511	0.937	0.547	0	EFHD1
c3	0	0.794412	1	0.996	0	S100A10
c3	0	0.792568	0.977	0.797	0	GPRC5A
c3	0	0.787148	1	0.971	0	DCN
c3	0	0.782713	0.928	0.657	0	YWHAH
c3	0	0.778849	0.962	0.731	0	AXL
c3	0	0.77475	1	0.99	0	CFD
c3	0	0.769994	0.918	0.629	0	AKAP12
c3	0	0.765004	0.984	0.737	0	GALNT15
c3	0	0.761822	0.944	0.688	0	VASN
c3	0	0.759326	0.955	0.688	0	F10
c3	0	0.75617	0.972	0.701	0	MEDAG
c3	0	0.743256	0.999	0.833	0	CCDC80
c3	0	0.733281	0.994	0.78	0	CAVIN1
c3	0	0.732515	0.994	0.777	0	MFAP4
c3	0	0.732188	0.986	0.673	0	ISLR
c3	0	0.722946	0.905	0.676	0	FABP3
c3	0	0.720861	0.98	0.753	0	ECM1
c3	0	0.719977	0.991	0.821	0	BASP1
c3	0	0.719068	0.944	0.699	0	S100A16
c3	0	0.713949	0.984	0.811	0	CYR61
c3	0	0.712906	0.997	0.811	0	SERPING1
c3	0	0.711503	0.898	0.514	0	LRRC17
c3	0	0.708077	0.919	0.594	0	TRIO
c3	0	0.702412	0.922	0.67	0	CYP4B1
c3	0	0.692116	0.983	0.73	0	EBF1
c3	0	0.685162	0.974	0.749	0	CAVIN3
c3	0	0.684338	0.971	0.749	0	DDR2
c3	0	0.682777	0.87	0.585	0	CADM3
c3	0	0.681127	0.976	0.721	0	PRELP
c3	0	0.676677	0.925	0.565	0	PAMR1
c3	0	0.675287	0.939	0.684	0	AC245595.1
c3	0	0.672874	0.93	0.59	0	ARHGAP29
c3	0	0.667353	1	0.866	0	TIMP3
c3	0	0.665832	0.968	0.749	0	MYL9
c3	0	0.660617	0.943	0.631	0	ITGA11
c3	0	0.65906	0.964	0.789	0	THBS1
c3	0	0.644407	0.89	0.537	0	ADGRD1
c3	0	0.642614	0.982	0.799	0	MAP1B
c3	0	0.640622	0.935	0.608	0	NT5E
c3	0	0.637901	0.996	0.898	0	TIMP1
c3	0	0.626781	0.994	0.888	0	KLF4
c3	0	0.625602	0.881	0.487	0	OLFML2A
c3	0	0.61507	0.934	0.644	0	STXBP6
c3	0	0.614889	0.959	0.656	0	CLU
c3	0	0.613495	0.905	0.573	0	EDIL3
c3	0	0.611933	0.864	0.512	0	NTM
c3	0	0.608491	0.84	0.57	0	ALDH1A3
c3	0	0.606956	1	0.97	0	CST3
c3	0	0.604724	0.979	0.712	0	CILP
c3	0	0.604549	0.928	0.658	0	COL5A1
c3	0	0.597943	0.865	0.59	0	JAG1
c3	0	0.591144	0.922	0.65	0	DPYSL3
c3	0	0.590404	0.963	0.763	0	NBL1
c3	0	0.588073	0.971	0.739	0	ABL2
c3	0	0.587345	0.988	0.784	0	SPTBN1
c3	0	0.58636	0.902	0.628	0	LOX
c3	0	0.586003	0.998	0.906	0	EGR1
c3	0	0.585222	0.988	0.785	0	NOVA1
c3	0	0.580517	0.982	0.823	0	ERRFI1
c3	0	0.574907	0.91	0.69	0	GJA1
c3	0	0.573028	0.922	0.598	0	DKK1
c3	0	0.572033	0.928	0.662	0	LRRN4CL
c3	0	0.563253	0.929	0.684	0	EMILIN2
c3	0	0.560705	0.868	0.595	0	SMURF2
c3	0	0.558279	0.926	0.63	0	ITGBL1
c3	0	0.544882	0.974	0.711	0	DCLK1
c3	0	0.539803	0.98	0.828	0	CTGF
c3	0	0.536076	0.984	0.855	0	MYC
c3	0	0.533343	0.997	0.893	0	S100A13
c3	0	0.532605	0.921	0.658	0	AHNAK2
c3	0	0.527459	0.926	0.644	0	PTGES
c3	0	0.524782	0.943	0.67	0	PLPP1
c3	0	0.519643	0.988	0.767	0	GAS1
c3	0	0.513215	0.997	0.878	0	NNMT
c3	0	0.512739	1	0.86	0	COL6A2
c3	0	0.512501	0.875	0.54	0	NOV
c3	0	0.508624	0.898	0.538	0	ADAMTS2
c3	0	0.508523	0.978	0.814	0	RAMP2
c3	0	0.508013	0.943	0.672	0	NID1
c3	0	0.504006	0.877	0.589	0	ANTXR1
c3	0	0.50337	0.828	0.564	0	PMEPA1
c3	0	0.502316	0.908	0.629	0	CSF1
c3	0	0.499241	0.972	0.727	0	FHL1
c3	0	0.49597	0.944	0.74	0	KHDRBS3
c3	0	0.492005	1	0.817	0	COL6A1
c3	0	0.4916	0.826	0.59	0	ARL4D
c3	0	0.491552	0.929	0.731	0	CRABP2
c3	0	0.491102	0.894	0.659	0	DPP4
c3	0	0.490031	0.994	0.904	0	ZFP36L1
c3	0	0.489583	0.944	0.688	0	MRC2
c3	0	0.488661	0.911	0.61	0	RBMS3
c3	0	0.483329	0.953	0.769	0	CYTOR
c3	0	0.480923	0.906	0.72	0	PLXDC2
c3	0	0.474309	0.999	0.973	0	LGALS1
c3	0	0.46921	0.949	0.781	0	FILIP1L
c3	0	0.468757	0.861	0.591	0	ACE
c3	0	0.465573	0.826	0.522	0	WNT2
c3	0	0.463093	0.952	0.714	0	COL5A2
c3	0	0.454654	0.986	0.809	0	PCOLCE
c3	0	0.452978	0.998	0.928	0	SOCS3
c3	0	0.452627	0.983	0.867	0	GLUL
c3	0	0.452141	0.993	0.772	0	C1R
c3	0	0.451621	0.997	0.845	0	MMP2
c3	0	0.450628	0.741	0.41	0	GUCY1A2
c3	0	0.448391	0.926	0.754	0	ADAMTS1
c3	0	0.442417	0.988	0.832	0	HTRA1
c3	0	0.441132	0.851	0.607	0	LTBP1
c3	0	0.438974	0.964	0.745	0	PDGFRL
c3	0	0.438853	0.966	0.765	0	THY1
c3	0	0.438675	0.857	0.551	0	ANGPTL5
c3	0	0.436502	0.865	0.675	0	HAS2
c3	0	0.432351	0.927	0.684	0	COL14A1
c3	0	0.428722	0.994	0.738	0	CALD1
c3	0	0.427509	0.857	0.588	0	AOX1
c3	0	0.426529	0.883	0.653	0	ZEB1
c3	0	0.426122	0.981	0.836	0	TUBB
c3	0	0.425766	0.784	0.432	0	AIF1L
c3	0	0.423054	0.868	0.664	0	SRPX2
c3	0	0.415535	0.928	0.745	0	RGS16
c3	0	0.415213	0.958	0.687	0	COL12A1
c3	0	0.411679	0.942	0.811	0	TNFAIP6
c3	0	0.40996	0.811	0.576	0	LIMCH1
c3	0	0.406336	1	0.995	0	FOS
c3	0	0.402307	0.877	0.632	0	CERCAM
c3	0	0.399455	0.967	0.743	0	ABI3BP
c3	0	0.398464	0.999	0.825	0	C1S
c3	0	0.397741	0.933	0.645	0	NEGR1
c3	0	0.397389	0.798	0.587	0	RRAS2
c3	0	0.396891	0.993	0.844	0	IFITM3
c3	0	0.396439	0.93	0.665	0	EGFR
c3	0	0.395478	0.988	0.806	0	NUPR1
c3	0	0.394515	0.949	0.765	0	CRYAB
c3	0	0.393703	0.916	0.723	0	TNFAIP2
c3	0	0.388334	0.981	0.749	0	ANGPTL2
c3	0	0.386547	0.823	0.583	0	CKAP4
c3	0	0.382737	0.808	0.569	0	SPRYD3
c3	0	0.38178	0.837	0.514	0	BMP7
c3	0	0.381199	0.908	0.628	0	HMCN2
c3	0	0.380003	0.832	0.555	0	NTN4
c3	0	0.377856	0.807	0.492	0	PLAT
c3	0	0.374927	0.921	0.698	0	ELN
c3	0	0.374548	0.741	0.337	0	ANOS1
c3	0	0.37171	0.788	0.595	0	ZNF385A
c3	0	0.371033	0.827	0.603	0	ASPN
c3	0	0.368419	0.988	0.887	0	CDKN1A
c3	0	0.366512	1	0.974	0	GSN
c3	0	0.365627	0.996	0.765	0	FBLN1
c3	0	0.364887	0.996	0.857	0	SERPINF1
c3	0	0.364488	0.819	0.524	0	TMEM35A
c3	0	0.36369	0.943	0.695	0	LAMA4
c3	0	0.35926	0.753	0.49	0	ARHGAP20
c3	0	0.357214	0.786	0.644	0	CITED4
c3	0	0.355246	0.803	0.627	0	GADD45G
c3	0	0.350073	0.684	0.348	0	KCNAB1
c3	0	0.349016	0.797	0.619	0	SMARCA1
c3	0	0.348274	0.972	0.858	0	NFKBIZ
c3	0	0.348032	0.769	0.564	0	PLXDC1
c3	0	0.344061	0.945	0.704	0	CHRDL1
c3	0	0.3429	0.959	0.711	0	FBLN5
c3	0	0.342513	0.883	0.726	0	CKB
c3	0	0.341093	0.71	0.346	0	BDKRB2
c3	0	0.339359	0.995	0.921	0	ITM2A
c3	0	0.338887	1	0.99	0	DUSP1
c3	0	0.336167	0.829	0.512	0	LGR4
c3	0	0.334048	0.988	0.891	0	CTSL
c3	0	0.333686	0.994	0.874	0	GPNMB
c3	0	0.333185	0.869	0.693	0	MFAP2
c3	0	0.331794	0.918	0.638	0	ZFHX4
c3	0	0.331228	0.816	0.6	0	FAM180B
c3	0	0.329825	0.78	0.508	0	PDPN
c3	0	0.32824	0.841	0.591	0	RERG
c3	0	0.327517	0.933	0.848	0	RAB13
c3	0	0.324787	0.752	0.534	0	CD70
c3	0	0.323979	0.845	0.617	0	LMCD1
c3	0	0.323823	0.966	0.771	0	GPX3
c3	0	0.323716	0.971	0.767	0	TRAC
c3	0	0.310966	0.799	0.571	0	PSD3
c3	0	0.310663	0.789	0.475	0	FLRT2
c3	0	0.310066	0.789	0.578	0	FILIP1
c3	0	0.308666	0.807	0.502	0	CDA
c3	0	0.307549	0.999	0.959	0	CEBPD
c3	0	0.30686	0.988	0.886	0	ATF3
c3	0	0.306173	0.944	0.682	0	LAMC1
c3	0	0.302122	0.865	0.654	0	SERPINH1
c3	0	0.300945	0.873	0.619	0	FAP
c3	0	0.299884	0.869	0.523	0	PTHLH
c3	0	0.298175	0.991	0.763	0	PRRX1
c3	0	0.291392	0.878	0.697	0	PALLD
c3	0	0.28979	0.803	0.552	0	SMOC2
c3	0	0.289705	0.967	0.717	0	NFIB
c3	0	0.289683	0.956	0.744	0	PDGFRA
c3	0	0.289245	0.865	0.674	0	MTUS1
c3	0	0.284294	0.981	0.792	0	PLPP3
c3	0	0.283483	0.912	0.674	0	OAF
c3	0	0.281612	0.777	0.597	0	PKDCC
c3	0	0.281608	0.902	0.724	0	PLAGL1
c3	0	0.27811	0.711	0.524	0	CYP1B1
c3	0	0.27798	0.682	0.388	0	ADGRG2
c3	0	0.277307	0.984	0.874	0	MAFF
c3	0	0.276841	0.853	0.6	0	BMP4
c3	0	0.276435	0.817	0.619	0	FRMD6
c3	0	0.274881	0.912	0.75	0	SLC20A1
c3	0	0.271788	0.869	0.716	0	IFI6
c3	0	0.271583	0.847	0.656	0	RUNX1T1
c3	0	0.263697	0.899	0.774	0	VEGFA
c3	0	0.262859	0.609	0.293	0	DACT2
c3	0	0.260555	0.731	0.342	0	WNT4
c3	0	0.259708	1	0.978	0	JUN
c3	0	0.254497	0.924	0.791	0	SOX4
c3	0	0.254204	0.802	0.56	0	KDELR3
c3	0	0.254148	0.787	0.514	0	HRH1
c3	0	0.253403	0.829	0.684	0	ACSL3
c3	0	0.252512	0.683	0.483	0	LOXL2
c3	0	0.251208	0.771	0.594	0	MMP23B
c3	1.64845002734932e-319	0.278981	0.927	0.822	3.29690005469864e-316	NR4A1
c4	0	2.07168	0.978	0.715	0	GZMK
c4	0	1.89113	0.999	0.739	0	CCL5
c4	0	1.31056	0.996	0.88	0	DUSP2
c4	0	1.21742	0.907	0.695	0	CD8A
c4	0	1.21141	0.929	0.626	0	CD8B
c4	0	1.1919	0.987	0.64	0	NKG7
c4	0	1.17131	0.956	0.771	0	CCL4
c4	0	1.16732	0.992	0.78	0	IL32
c4	0	1.12217	0.961	0.676	0	CST7
c4	0	1.08452	0.979	0.704	0	GZMA
c4	0	1.06163	0.996	0.89	0	CXCR4
c4	0	1.03867	0.948	0.668	0	CD69
c4	0	1.03531	0.957	0.69	0	CD3D
c4	0	1.02925	0.982	0.818	0	HCST
c4	0	0.979499	0.945	0.635	0	GZMM
c4	0	0.960962	0.931	0.622	0	CD3G
c4	0	0.927599	0.825	0.607	0	KLRG1
c4	0	0.907239	0.92	0.641	0	CD3E
c4	0	0.90084	0.684	0.582	0	KLRB1
c4	0	0.896459	0.875	0.62	0	GZMH
c4	0	0.879881	0.796	0.482	0	TRGC2
c4	0	0.859158	0.942	0.719	0	CD2
c4	0	0.855795	0.928	0.728	0	TUBA4A
c4	0	0.839917	0.896	0.667	0	TRBC2
c4	0	0.836584	0.883	0.757	0	IL7R
c4	0	0.834561	0.917	0.726	0	EZR
c4	0	0.83322	0.952	0.79	0	CD48
c4	0	0.805469	0.82	0.651	0	CD27
c4	0	0.799747	0.935	0.881	0	RGS1
c4	0	0.790804	0.891	0.637	0	RUNX3
c4	0	0.787145	0.944	0.746	0	CORO1A
c4	0	0.760134	0.833	0.606	0	CRTAM
c4	0	0.746619	0.866	0.672	0	TRBC1
c4	0	0.716994	0.69	0.65	0	CCL4L2
c4	0	0.707938	0.924	0.773	0	TRAC
c4	0	0.704931	0.883	0.704	0	ISG20
c4	0	0.702115	0.918	0.861	0	CEMIP2
c4	0	0.686411	0.945	0.906	0	RGCC
c4	0	0.680327	0.807	0.597	0	SH2D1A
c4	0	0.669978	0.968	0.889	0	TNFAIP3
c4	0	0.64481	0.93	0.804	0	CREM
c4	0	0.640637	0.962	0.824	0	CD52
c4	0	0.627789	0.826	0.598	0	LCK
c4	0	0.621611	0.893	0.733	0	RAC2
c4	0	0.613071	0.866	0.618	0	CTSW
c4	0	0.599712	0.807	0.697	0	TAGAP
c4	0	0.594889	0.791	0.606	0	LTB
c4	0	0.591642	0.836	0.75	0	CMC1
c4	0	0.591163	0.835	0.66	0	RHOH
c4	0	0.590201	0.839	0.764	0	TSPYL2
c4	0	0.585918	0.807	0.621	0	SPOCK2
c4	0	0.57974	0.905	0.766	0	CYTIP
c4	0	0.575865	0.92	0.822	0	CD37
c4	0	0.570544	0.8	0.699	0	AC044849.1
c4	0	0.55826	0.929	0.828	0	ZNF331
c4	0	0.543196	0.996	0.911	0	SRGN
c4	0	0.542566	0.857	0.689	0	C12orf75
c4	0	0.540271	0.71	0.572	0	MYBL1
c4	0	0.5205	0.681	0.561	0	LINC01871
c4	0	0.515296	0.858	0.743	0	CRYBG1
c4	0	0.509297	0.815	0.664	0	LIMD2
c4	0	0.508236	0.863	0.755	0	FYB1
c4	0	0.489809	0.773	0.582	0	XCL2
c4	0	0.479096	0.801	0.685	0	GIMAP7
c4	0	0.474518	0.827	0.776	0	ALOX5AP
c4	0	0.463275	0.883	0.771	0	LCP1
c4	0	0.46283	0.764	0.721	0	MATK
c4	0	0.456167	0.755	0.666	0	GPR171
c4	0	0.449074	0.78	0.614	0	CD7
c4	0	0.433208	0.83	0.733	0	PRDM1
c4	0	0.42765	0.91	0.861	0	NR4A2
c4	0	0.423422	0.737	0.544	0	TIGIT
c4	0	0.420024	0.789	0.761	0	TOB1
c4	0	0.400842	0.825	0.737	0	TNFSF9
c4	0	0.38783	0.597	0.449	0	DTHD1
c4	0	0.383826	0.724	0.61	0	GATA3
c4	0	0.369951	0.889	0.8	0	ITGB2
c4	0	0.355021	0.863	0.655	0	TNFRSF9
c4	0	0.342731	0.663	0.626	0	GIMAP4
c4	0	0.340406	1	1	0	TMSB4X
c4	0	0.333191	0.57	0.522	0	IFNG
c4	0	0.328401	0.896	0.834	0	REL
c4	0	0.327806	0.789	0.545	0	CXCR6
c4	0	0.324521	0.527	0.474	0	NCR3
c4	0	0.31885	0.85	0.835	0	DUSP5
c4	0	0.316457	0.642	0.593	0	GBP5
c4	0	0.312044	0.875	0.835	0	PIM3
c4	0	0.311653	0.757	0.629	0	GPR65
c4	0	0.310193	0.994	0.985	0	SH3BGRL3
c4	0	0.31	0.706	0.675	0	CD84
c4	0	0.287143	0.607	0.545	0	TNF
c4	0	0.284985	0.788	0.766	0	HIST1H4C
c4	0	0.281057	0.578	0.512	0	SLAMF7
c4	0	0.267606	0.918	0.863	0	LAPTM5
c4	0	0.25528	0.689	0.689	0	DOCK2
c4	0	0.250493	0.654	0.508	0	PRF1
c4	9.72716443532246e-320	0.269148	0.781	0.709	1.94543288706449e-316	SEC11C
c4	4.14100874029018e-317	0.305191	0.709	0.651	8.28201748058036e-314	HOPX
c4	1.10921e-301	0.311312	0.858	0.79	2.21843e-298	SMAP2
c4	1.04302e-275	0.297899	0.911	0.932	2.08604e-272	ID2
c4	1.32757e-274	0.273593	0.771	0.733	2.65513e-271	PDE4B
c4	5.84171e-263	0.30725	0.801	0.714	1.16834e-259	UCP2
c4	1.79002e-248	0.287493	0.859	0.789	3.58004e-245	HMGB2
c5	0	1.43549	0.981	0.861	0	MT1X
c5	0	1.14023	1	0.992	0	MT2A
c5	0	1.12336	0.999	0.925	0	MT1E
c5	0	1.11103	0.993	0.891	0	MT1M
c5	0	1.05092	0.993	0.873	0	PLA2G2A
c5	0	1.02189	0.979	0.837	0	CCL2
c5	0	0.954962	0.999	0.881	0	NNMT
c5	0	0.92789	0.82	0.733	0	CHI3L1
c5	0	0.891812	0.809	0.608	0	CHI3L2
c5	0	0.853672	0.966	0.851	0	MT1A
c5	0	0.841549	0.999	0.831	0	IGFBP4
c5	0	0.837337	0.976	0.812	0	TNFAIP6
c5	0	0.831298	0.999	0.901	0	TIMP1
c5	0	0.8255	0.999	0.821	0	COL6A3
c5	0	0.789108	0.753	0.615	0	PTX3
c5	0	0.787836	0.999	0.917	0	SOD2
c5	0	0.768827	0.998	0.848	0	IFITM3
c5	0	0.748372	0.998	0.794	0	C3
c5	0	0.748033	0.999	0.822	0	COL6A1
c5	0	0.740246	1	0.888	0	COL3A1
c5	0	0.713588	0.993	0.854	0	CCDC71L
c5	0	0.710793	0.999	0.878	0	LUM
c5	0	0.706512	0.999	0.778	0	C1R
c5	0	0.69509	0.993	0.854	0	RND3
c5	0	0.690358	0.965	0.806	0	ANGPTL4
c5	0	0.688285	0.999	0.83	0	C1S
c5	0	0.686679	0.995	0.781	0	DPT
c5	0	0.686534	1	0.97	0	MGP
c5	0	0.680836	0.947	0.718	0	BGN
c5	0	0.676193	0.999	0.855	0	COL1A1
c5	0	0.675055	0.986	0.919	0	CXCL14
c5	0	0.66755	1	0.901	0	COL1A2
c5	0	0.666212	1	0.864	0	COL6A2
c5	0	0.66529	0.734	0.613	0	MT1G
c5	0	0.664123	0.987	0.836	0	C11orf96
c5	0	0.657843	0.988	0.77	0	THY1
c5	0	0.655288	0.995	0.865	0	IGFBP7
c5	0	0.649289	0.996	0.809	0	MGST1
c5	0	0.637926	0.998	0.838	0	CCDC80
c5	0	0.628457	0.997	0.783	0	CXCL12
c5	0	0.611877	0.996	0.803	0	SRPX
c5	0	0.605477	0.997	0.815	0	SPARC
c5	0	0.60141	0.999	0.93	0	SOCS3
c5	0	0.590076	0.969	0.732	0	COL4A1
c5	0	0.586541	0.986	0.832	0	CTGF
c5	0	0.580035	0.828	0.689	0	POSTN
c5	0	0.57454	0.998	0.893	0	CTSL
c5	0	0.571599	0.984	0.739	0	FGF7
c5	0	0.567573	0.998	0.861	0	SERPINF1
c5	0	0.562726	0.996	0.836	0	CAV1
c5	0	0.559055	0.995	0.858	0	MYC
c5	0	0.556313	0.996	0.77	0	PRRX1
c5	0	0.554936	0.995	0.827	0	SOD3
c5	0	0.554626	1	0.975	0	GSN
c5	0	0.550314	0.999	0.909	0	EGR1
c5	0	0.544638	0.99	0.923	0	APOE
c5	0	0.544029	0.997	0.74	0	EFEMP1
c5	0	0.542393	0.997	0.814	0	PCOLCE
c5	0	0.54011	1	0.972	0	DCN
c5	0	0.538832	0.981	0.719	0	COL5A2
c5	0	0.538774	0.997	0.755	0	VCAN
c5	0	0.534689	0.996	0.745	0	CALD1
c5	0	0.531919	0.994	0.82	0	APOD
c5	0	0.528327	0.973	0.769	0	RARRES2
c5	0	0.526781	0.998	0.817	0	SERPING1
c5	0	0.524358	0.991	0.748	0	ABI3BP
c5	0	0.523733	0.999	0.849	0	MMP2
c5	0	0.521428	1	1	0	VIM
c5	0	0.52042	0.999	0.896	0	S100A13
c5	0	0.520201	0.967	0.749	0	COL4A2
c5	0	0.519645	0.995	0.869	0	WISP2
c5	0	0.516605	0.96	0.775	0	IGF1
c5	0	0.506201	0.835	0.641	0	DEPP1
c5	0	0.503847	0.995	0.772	0	FBLN1
c5	0	0.498427	0.996	0.879	0	EMP1
c5	0	0.497884	0.988	0.748	0	PDGFRA
c5	0	0.496421	1	0.87	0	TIMP3
c5	0	0.494273	0.986	0.816	0	CYR61
c5	0	0.492358	0.994	0.836	0	CFH
c5	0	0.490736	0.987	0.773	0	GPC3
c5	0	0.486254	0.995	0.836	0	HTRA1
c5	0	0.483808	0.991	0.805	0	FN1
c5	0	0.476468	0.991	0.77	0	SLIT3
c5	0	0.476297	1	0.99	0	CFD
c5	0	0.47474	0.996	0.774	0	AEBP1
c5	0	0.472707	0.991	0.772	0	TSHZ2
c5	0	0.469907	0.915	0.72	0	SFRP2
c5	0	0.469402	0.993	0.723	0	NFIB
c5	0	0.469095	0.979	0.72	0	CILP
c5	0	0.466836	0.992	0.826	0	CTSK
c5	0	0.457751	0.977	0.824	0	CTHRC1
c5	0	0.457596	0.796	0.551	0	CCL19
c5	0	0.452258	0.998	0.824	0	PLAC9
c5	0	0.441096	0.999	0.946	0	ANXA2
c5	0	0.436815	0.963	0.667	0	ANK2
c5	0	0.436216	0.972	0.725	0	OGN
c5	0	0.433828	0.911	0.717	0	ADM
c5	0	0.433626	0.968	0.723	0	ITIH5
c5	0	0.426799	0.996	0.927	0	IRF1
c5	0	0.424221	0.896	0.684	0	IFIT3
c5	0	0.423819	0.722	0.524	0	TNC
c5	0	0.423329	0.979	0.834	0	ADH1B
c5	0	0.423325	0.986	0.718	0	DCLK1
c5	0	0.422002	0.981	0.742	0	NTRK2
c5	0	0.421232	0.977	0.694	0	COL12A1
c5	0	0.420921	0.946	0.721	0	TPM2
c5	0	0.420716	0.977	0.794	0	F3
c5	0	0.41878	0.929	0.687	0	CRISPLD2
c5	0	0.416654	0.995	0.889	0	ATF3
c5	0	0.415409	0.844	0.619	0	SLC39A14
c5	0	0.411851	0.9	0.752	0	RGS16
c5	0	0.408241	0.957	0.705	0	S100A16
c5	0	0.40698	0.992	0.811	0	NUPR1
c5	0	0.405545	0.99	0.776	0	LHFPL6
c5	0	0.402217	0.984	0.835	0	TWIST1
c5	0	0.40209	0.985	0.823	0	AKR1C1
c5	0	0.398933	0.994	0.786	0	CAVIN1
c5	0	0.398811	0.974	0.7	0	LAMA4
c5	0	0.398001	0.978	0.804	0	MAP1B
c5	0	0.397403	0.987	0.807	0	PIM1
c5	0	0.394975	0.999	0.96	0	CEBPD
c5	0	0.392784	0.963	0.677	0	OAF
c5	0	0.39056	0.995	0.783	0	MFAP4
c5	0	0.388546	0.904	0.749	0	RASD1
c5	0	0.382098	0.975	0.794	0	TENT5A
c5	0	0.380665	0.987	0.755	0	ANGPTL2
c5	0	0.379046	0.955	0.689	0	COL14A1
c5	0	0.379035	0.952	0.671	0	GGT5
c5	0	0.376597	0.902	0.669	0	CLU
c5	0	0.373524	0.965	0.776	0	GPX3
c5	0	0.368345	1	0.973	0	LGALS3
c5	0	0.368316	0.988	0.797	0	PLPP3
c5	0	0.366801	0.996	0.785	0	FBLN2
c5	0	0.366292	0.949	0.746	0	FST
c5	0	0.366132	0.967	0.755	0	ID4
c5	0	0.365366	0.644	0.476	0	RARRES1
c5	0	0.363392	0.981	0.842	0	TMEM176B
c5	0	0.362381	0.967	0.709	0	MEDAG
c5	0	0.361213	0.964	0.785	0	TMEM176A
c5	0	0.359546	0.975	0.82	0	AADAC
c5	0	0.359294	0.969	0.696	0	PODN
c5	0	0.359282	0.941	0.666	0	SVEP1
c5	0	0.357316	0.986	0.743	0	PDGFRB
c5	0	0.355521	0.953	0.717	0	CPXM1
c5	0	0.353813	0.978	0.774	0	GAS1
c5	0	0.352272	0.99	0.889	0	CDKN1A
c5	0	0.351835	0.925	0.704	0	ELN
c5	0	0.350689	0.973	0.734	0	FHL1
c5	0	0.34949	1	0.978	0	JUN
c5	0	0.34887	0.971	0.734	0	USP53
c5	0	0.34877	0.976	0.717	0	FBLN5
c5	0	0.348392	0.943	0.738	0	PRSS23
c5	0	0.345196	0.983	0.827	0	ERRFI1
c5	0	0.334044	0.951	0.758	0	IFI27
c5	0	0.332608	0.921	0.605	0	EMILIN1
c5	0	0.332044	0.995	0.907	0	ZFP36L1
c5	0	0.331869	0.938	0.655	0	SERPINH1
c5	0	0.33087	0.983	0.682	0	ISLR
c5	0	0.329274	0.977	0.724	0	CPE
c5	0	0.329149	0.96	0.747	0	ABL2
c5	0	0.326053	0.991	0.839	0	TUBB
c5	0	0.325667	0.972	0.756	0	CAVIN3
c5	0	0.325605	0.997	0.945	0	NAMPT
c5	0	0.324039	0.978	0.761	0	SPON2
c5	0	0.323759	0.929	0.697	0	PTGFR
c5	0	0.321283	0.934	0.759	0	ADAMTS1
c5	0	0.320807	0.932	0.715	0	IGFBP3
c5	0	0.320593	0.975	0.687	0	LAMC1
c5	0	0.319214	0.966	0.849	0	RAB13
c5	0	0.318435	0.954	0.721	0	AKR1C3
c5	0	0.316608	0.772	0.516	0	PDPN
c5	0	0.316222	0.82	0.535	0	APOL1
c5	0	0.315662	0.875	0.72	0	SERPINE1
c5	0	0.315434	0.986	0.76	0	PPIC
c5	0	0.314913	0.963	0.745	0	KHDRBS3
c5	0	0.313679	0.901	0.678	0	LAMB1
c5	0	0.310796	0.725	0.568	0	STEAP4
c5	0	0.310641	0.957	0.768	0	CYGB
c5	0	0.309847	0.96	0.77	0	CRYAB
c5	0	0.308698	0.987	0.85	0	PLTP
c5	0	0.307137	0.966	0.752	0	PDGFRL
c5	0	0.306505	0.979	0.718	0	MEG3
c5	0	0.304374	0.881	0.664	0	TNNT3
c5	0	0.301909	0.995	0.941	0	GADD45B
c5	0	0.301873	0.972	0.678	0	CD248
c5	0	0.300058	0.965	0.756	0	DDR2
c5	0	0.299926	0.891	0.626	0	CDH11
c5	0	0.299812	0.788	0.691	0	MT1F
c5	0	0.298974	1	0.997	0	S100A6
c5	0	0.298758	0.985	0.826	0	BASP1
c5	0	0.298697	0.973	0.738	0	EBF1
c5	0	0.297636	0.974	0.768	0	TNFSF10
c5	0	0.297094	0.917	0.588	0	BICC1
c5	0	0.296247	0.983	0.809	0	UAP1
c5	0	0.295979	0.999	0.785	0	FSTL1
c5	0	0.295482	0.881	0.596	0	PKDCC
c5	0	0.295017	0.82	0.566	0	SFRP1
c5	0	0.293105	0.9	0.656	0	TAGLN
c5	0	0.2915	0.973	0.709	0	CHRDL1
c5	0	0.288988	0.85	0.597	0	MEST
c5	0	0.288754	0.967	0.785	0	FILIP1L
c5	0	0.284344	0.879	0.64	0	KCNQ1OT1
c5	0	0.2841	0.996	0.785	0	TNXB
c5	0	0.282067	0.944	0.751	0	GEM
c5	0	0.281862	0.953	0.823	0	ID3
c5	0	0.279988	0.934	0.729	0	GAS6
c5	0	0.278832	0.755	0.526	0	CYP1B1
c5	0	0.27713	0.951	0.726	0	PLAGL1
c5	0	0.276686	0.919	0.716	0	CDC42EP4
c5	0	0.275839	0.91	0.708	0	COL18A1
c5	0	0.275477	0.975	0.819	0	RAMP2
c5	0	0.27547	0.999	0.974	0	LGALS1
c5	0	0.272431	1	0.996	0	S100A10
c5	0	0.272252	0.999	0.995	0	FOS
c5	0	0.271148	0.934	0.645	0	ZFHX4
c5	0	0.270759	0.957	0.793	0	SPRY1
c5	0	0.268935	0.939	0.805	0	GPRC5A
c5	0	0.268485	0.986	0.79	0	SPTBN1
c5	0	0.267605	0.779	0.502	0	MXRA5
c5	0	0.266203	0.815	0.488	0	OSMR
c5	0	0.265641	0.97	0.761	0	ECM1
c5	0	0.265133	0.912	0.738	0	CRABP2
c5	0	0.264859	0.938	0.678	0	PLPP1
c5	0	0.264667	0.962	0.694	0	MRC2
c5	0	0.26466	0.977	0.865	0	ADIRF
c5	0	0.262539	0.931	0.754	0	AKR1C2
c5	0	0.260186	0.962	0.731	0	LAMA2
c5	0	0.259731	0.914	0.694	0	THBS2
c5	0	0.257865	0.843	0.608	0	ASPN
c5	0	0.257383	0.957	0.671	0	EGFR
c5	0	0.257253	0.956	0.664	0	ABCA8
c5	0	0.254366	0.811	0.653	0	IL6
c5	0	0.254268	0.973	0.805	0	TYMP
c5	0	0.25412	0.909	0.664	0	PHLDA3
c5	0	0.253964	0.964	0.807	0	ABHD5
c5	0	0.253936	0.813	0.626	0	LMCD1
c5	0	0.252412	0.866	0.627	0	HSPB6
c5	0	0.250383	0.966	0.756	0	MYL9
c5	5.39405e-299	0.260663	0.992	0.893	1.07881e-295	HSP90B1
c5	5.91276e-286	0.323148	0.905	0.719	1.18255e-282	IFI6
c5	3.95508e-270	0.333557	0.901	0.729	7.91016e-267	TNFAIP2
c5	2.41994e-238	0.250065	0.915	0.797	4.83987e-235	THBS1
c5	2.31269e-223	0.280451	0.885	0.762	4.62539e-220	SFRP4
c6	0	3.00542	0.982	0.829	0	C1QA
c6	0	2.94874	0.921	0.785	0	RNASE1
c6	0	2.87009	0.98	0.834	0	C1QB
c6	0	2.64462	0.982	0.798	0	C1QC
c6	0	2.22898	0.964	0.787	0	FOLR2
c6	0	2.15816	0.988	0.779	0	MS4A7
c6	0	2.13089	0.989	0.926	0	CXCL2
c6	0	2.12752	0.971	0.881	0	CXCL8
c6	0	2.07065	0.999	0.915	0	CD74
c6	0	2.02974	0.934	0.92	0	FABP5
c6	0	2.0188	0.947	0.806	0	LGMN
c6	0	2.01458	1	1	0	FTL
c6	0	2.014	0.945	0.953	0	FABP4
c6	0	1.9804	0.972	0.89	0	CXCL3
c6	0	1.96139	0.996	0.864	0	CTSB
c6	0	1.92504	0.954	0.724	0	MRC1
c6	0	1.91117	0.991	0.769	0	CD68
c6	0	1.91109	0.972	0.798	0	CD163
c6	0	1.88132	0.976	0.812	0	MS4A6A
c6	0	1.88017	0.841	0.866	0	APOC1
c6	0	1.87905	0.994	0.91	0	CTSD
c6	0	1.87682	0.956	0.781	0	CD14
c6	0	1.83364	0.983	0.933	0	SELENOP
c6	0	1.83081	0.963	0.81	0	MS4A4A
c6	0	1.82172	0.99	0.875	0	SGK1
c6	0	1.80624	1	0.951	0	HLA-DRA
c6	0	1.79656	0.998	0.834	0	TYROBP
c6	0	1.78532	0.997	0.71	0	HLA-DRB5
c6	0	1.7703	0.999	0.931	0	HLA-DRB1
c6	0	1.71899	0.918	0.762	0	CCL3
c6	0	1.71276	0.993	0.847	0	AIF1
c6	0	1.68143	0.992	0.887	0	CTSZ
c6	0	1.67275	0.768	0.689	0	LYVE1
c6	0	1.66993	0.989	0.934	0	PDK4
c6	0	1.64533	0.972	0.759	0	A2M
c6	0	1.62447	0.991	0.783	0	HLA-DMA
c6	0	1.61387	0.994	0.82	0	CTSS
c6	0	1.6108	0.998	0.888	0	NPC2
c6	0	1.5903	0.992	0.849	0	MAFB
c6	0	1.56395	0.996	0.905	0	HLA-DPA1
c6	0	1.55037	0.993	0.797	0	HLA-DQB1
c6	0	1.54744	0.885	0.699	0	SLC40A1
c6	0	1.5338	0.954	0.722	0	CPM
c6	0	1.53054	0.936	0.765	0	ACP5
c6	0	1.4928	0.974	0.869	0	LYZ
c6	0	1.48442	0.973	0.745	0	FCGR2A
c6	0	1.47586	0.901	0.811	0	CH25H
c6	0	1.47208	0.96	0.779	0	PLD3
c6	0	1.45249	0.998	0.914	0	HLA-DPB1
c6	0	1.45158	0.963	0.773	0	FCGR2B
c6	0	1.42222	0.994	0.824	0	FCER1G
c6	0	1.42163	0.963	0.726	0	C5AR1
c6	0	1.41982	0.988	0.807	0	GRN
c6	0	1.39394	0.985	0.824	0	HLA-DQA1
c6	0	1.38994	0.938	0.761	0	TFRC
c6	0	1.37423	0.963	0.797	0	VSIG4
c6	0	1.37077	0.903	0.929	0	APOE
c6	0	1.36711	0.796	0.642	0	F13A1
c6	0	1.36615	0.954	0.675	0	MSR1
c6	0	1.36594	0.95	0.867	0	IER3
c6	0	1.35368	0.949	0.7	0	CSF1R
c6	0	1.34462	0.944	0.786	0	DAB2
c6	0	1.33436	0.882	0.749	0	LILRB5
c6	0	1.32831	0.965	0.713	0	HLA-DMB
c6	0	1.32797	0.853	0.733	0	STAB1
c6	0	1.32089	0.977	0.816	0	GPR183
c6	0	1.3162	0.964	0.725	0	CD83
c6	0	1.29114	0.989	0.875	0	BLVRB
c6	0	1.27807	0.985	0.818	0	ASAH1
c6	0	1.27573	0.979	0.752	0	CTSC
c6	0	1.26059	0.996	0.895	0	PSAP
c6	0	1.25998	0.961	0.826	0	RGS2
c6	0	1.24109	1	1	0	FTH1
c6	0	1.23037	0.893	0.713	0	LIPA
c6	0	1.18304	0.964	0.712	0	CXCL16
c6	0	1.17744	0.978	0.858	0	NR4A2
c6	0	1.15368	0.999	0.968	0	SAT1
c6	0	1.1466	0.924	0.69	0	C3AR1
c6	0	1.13247	0.887	0.747	0	SLCO2B1
c6	0	1.13206	0.907	0.68	0	ADAP2
c6	0	1.12721	0.881	0.708	0	GPR34
c6	0	1.12008	0.948	0.689	0	MFSD1
c6	0	1.11824	0.906	0.628	0	TGFBI
c6	0	1.11613	0.859	0.59	0	MPEG1
c6	0	1.10694	0.927	0.839	0	CD36
c6	0	1.07766	0.991	0.86	0	LAPTM5
c6	0	1.06095	0.826	0.794	0	IL1B
c6	0	1.05927	0.947	0.726	0	SPI1
c6	0	1.0402	0.956	0.765	0	IQGAP2
c6	0	1.02465	0.7	0.53	0	CCL3L1
c6	0	1.01604	0.875	0.708	0	IGSF6
c6	0	1.00787	0.893	0.744	0	NLRP3
c6	0	0.997901	0.99	0.931	0	ZFAND5
c6	0	0.994156	0.938	0.684	0	CCDC88A
c6	0	0.98595	0.981	0.947	0	CSTB
c6	0	0.978171	0.874	0.666	0	CYBB
c6	0	0.969965	0.965	0.787	0	H2AFY
c6	0	0.96525	0.998	0.985	0	NFKBIA
c6	0	0.962286	0.971	0.816	0	PABPC4
c6	0	0.959002	0.765	0.726	0	TREM2
c6	0	0.957137	0.955	0.881	0	RGS1
c6	0	0.947852	0.894	0.72	0	PHACTR1
c6	0	0.929276	0.938	0.811	0	FGL2
c6	0	0.928889	0.932	0.721	0	KCTD12
c6	0	0.928085	0.972	0.794	0	VAMP8
c6	0	0.921866	0.865	0.661	0	FRMD4B
c6	0	0.919438	0.673	0.735	0	CCL18
c6	0	0.907002	0.969	0.909	0	PLIN2
c6	0	0.904834	0.942	0.789	0	CHMP1B
c6	0	0.895119	0.673	0.828	0	SPP1
c6	0	0.892717	0.97	0.779	0	RNASET2
c6	0	0.888188	0.815	0.728	0	C5AR2
c6	0	0.881372	0.988	0.934	0	HERPUD1
c6	0	0.874662	0.951	0.71	0	ARRB2
c6	0	0.873738	0.78	0.718	0	PLA2G7
c6	0	0.867445	0.87	0.695	0	NPL
c6	0	0.863999	0.955	0.761	0	CPVL
c6	0	0.863804	0.903	0.643	0	PLEK
c6	0	0.858243	0.92	0.725	0	NINJ1
c6	0	0.85442	0.923	0.7	0	THEMIS2
c6	0	0.850356	0.874	0.679	0	NCF4
c6	0	0.849424	0.87	0.661	0	RNASE6
c6	0	0.849404	0.997	0.979	0	KLF6
c6	0	0.847842	0.958	0.852	0	PLTP
c6	0	0.846304	0.85	0.657	0	FPR3
c6	0	0.839171	0.896	0.793	0	CLEC10A
c6	0	0.838782	0.902	0.798	0	PELI1
c6	0	0.837251	0.982	0.791	0	MARCKS
c6	0	0.837213	0.983	0.891	0	KLF4
c6	0	0.834368	0.992	0.96	0	CEBPB
c6	0	0.831941	0.834	0.595	0	MEF2C
c6	0	0.831068	0.997	0.988	0	NEAT1
c6	0	0.82762	0.924	0.726	0	ARHGAP18
c6	0	0.823261	0.961	0.833	0	RGS10
c6	0	0.821061	0.877	0.574	0	RASGEF1B
c6	0	0.812666	0.9	0.664	0	CD84
c6	0	0.811082	0.91	0.644	0	CD4
c6	0	0.807974	0.882	0.707	0	NCF2
c6	0	0.807835	0.899	0.745	0	PLAUR
c6	0	0.805327	0.931	0.78	0	IRS2
c6	0	0.805313	0.873	0.607	0	ADA2
c6	0	0.80182	0.903	0.761	0	STMN1
c6	0	0.792843	0.96	0.879	0	GPNMB
c6	0	0.791496	0.919	0.721	0	MIS18BP1
c6	0	0.788718	0.833	0.82	0	MMP19
c6	0	0.784651	0.704	0.686	0	MAMDC2
c6	0	0.779236	0.896	0.652	0	NUP214
c6	0	0.773943	0.789	0.67	0	MARCO
c6	0	0.770499	0.809	0.648	0	CD209
c6	0	0.766171	0.967	0.895	0	CTSL
c6	0	0.761285	0.767	0.709	0	AC020656.1
c6	0	0.758462	0.863	0.69	0	MPP1
c6	0	0.75373	0.977	0.83	0	REL
c6	0	0.751027	0.695	0.718	0	LPL
c6	0	0.748347	0.998	0.991	0	DUSP1
c6	0	0.748313	0.889	0.739	0	ETS2
c6	0	0.746801	0.868	0.68	0	LAIR1
c6	0	0.741568	0.844	0.565	0	RBM47
c6	0	0.738206	0.923	0.741	0	C1orf162
c6	0	0.737786	0.872	0.663	0	SH2B3
c6	0	0.73693	0.919	0.78	0	KDM6B
c6	0	0.734332	0.964	0.797	0	ITGB2
c6	0	0.730457	0.93	0.773	0	CTSH
c6	0	0.723231	0.79	0.651	0	LTC4S
c6	0	0.721372	0.956	0.877	0	ATP1B3
c6	0	0.717357	0.896	0.678	0	SLC31A2
c6	0	0.716172	0.893	0.883	0	CD9
c6	0	0.714442	0.79	0.751	0	THBD
c6	0	0.713426	0.891	0.746	0	RAB20
c6	0	0.713165	0.919	0.786	0	ELL2
c6	0	0.711684	0.945	0.723	0	GLIPR1
c6	0	0.71111	0.933	0.791	0	PYCARD
c6	0	0.709976	0.852	0.618	0	SLC15A3
c6	0	0.708944	0.985	0.945	0	NAMPT
c6	0	0.701138	0.847	0.673	0	FCGR3A
c6	0	0.700776	0.711	0.572	0	FCGBP
c6	0	0.69783	0.85	0.673	0	FUCA1
c6	0	0.690141	0.857	0.673	0	ATP1B1
c6	0	0.688818	0.817	0.683	0	HMOX1
c6	0	0.685765	0.829	0.599	0	TTYH3
c6	0	0.685314	0.831	0.556	0	SYK
c6	0	0.682082	0.827	0.651	0	NRP2
c6	0	0.67927	0.852	0.756	0	ICAM1
c6	0	0.677942	0.844	0.617	0	SLC1A3
c6	0	0.67502	0.837	0.768	0	LILRB4
c6	0	0.672524	0.881	0.715	0	ABCA1
c6	0	0.671565	0.928	0.75	0	AP1S2
c6	0	0.671079	0.845	0.661	0	TBXAS1
c6	0	0.664533	0.971	0.872	0	ZEB2
c6	0	0.663581	0.973	0.871	0	GLUL
c6	0	0.661065	0.766	0.683	0	SIGLEC1
c6	0	0.657621	0.902	0.71	0	UCP2
c6	0	0.656849	0.891	0.73	0	TNFAIP2
c6	0	0.654968	0.719	0.649	0	CCL4L2
c6	0	0.652476	0.888	0.749	0	PLEKHO1
c6	0	0.642109	0.854	0.75	0	INSIG1
c6	0	0.639623	0.748	0.56	0	EGFL7
c6	0	0.637011	0.735	0.704	0	DUSP6
c6	0	0.632544	0.861	0.682	0	NRP1
c6	0	0.631749	0.938	0.907	0	RGCC
c6	0	0.626585	0.98	0.89	0	TNFAIP3
c6	0	0.622367	0.826	0.578	0	BMP2K
c6	0	0.621793	0.72	0.658	0	IL10
c6	0	0.618531	0.84	0.642	0	LGALS9
c6	0	0.618462	0.757	0.717	0	HBEGF
c6	0	0.617139	0.723	0.682	0	CD93
c6	0	0.616886	0.999	0.971	0	CST3
c6	0	0.614991	0.85	0.746	0	IL18
c6	0	0.613169	0.609	0.554	0	IL1RN
c6	0	0.613019	0.947	0.786	0	SMAP2
c6	0	0.612426	0.837	0.668	0	RAB31
c6	0	0.61232	0.825	0.749	0	MERTK
c6	0	0.608096	0.86	0.569	0	PTPRE
c6	0	0.601235	0.829	0.703	0	CLEC7A
c6	0	0.600983	0.779	0.654	0	ALCAM
c6	0	0.597524	0.786	0.637	0	DHRS9
c6	0	0.597277	0.939	0.845	0	TMEM176B
c6	0	0.595418	0.842	0.678	0	SYNGR2
c6	0	0.592599	0.797	0.649	0	ITGAM
c6	0	0.591465	0.682	0.769	0	CXCL1
c6	0	0.586295	0.854	0.636	0	ACSL1
c6	0	0.585763	0.789	0.664	0	KCNMA1
c6	0	0.58518	0.857	0.652	0	NCKAP1L
c6	0	0.580362	0.824	0.688	0	CD86
c6	0	0.577644	0.737	0.595	0	GFRA2
c6	0	0.57529	0.773	0.704	0	S100A9
c6	0	0.569331	0.906	0.76	0	OGFRL1
c6	0	0.565313	0.784	0.595	0	PILRA
c6	0	0.561326	0.759	0.596	0	BCAT1
c6	0	0.556328	0.751	0.629	0	PTAFR
c6	0	0.552909	0.666	0.548	0	SCN9A
c6	0	0.548603	0.765	0.56	0	NFKBID
c6	0	0.547888	0.848	0.781	0	VEGFA
c6	0	0.545097	0.933	0.83	0	ZNF331
c6	0	0.545086	0.789	0.733	0	COLEC12
c6	0	0.545024	0.734	0.63	0	FBP1
c6	0	0.543428	0.808	0.604	0	RB1
c6	0	0.541603	0.967	0.914	0	TUBA1B
c6	0	0.541317	0.757	0.55	0	MNDA
c6	0	0.541157	0.797	0.598	0	LILRB2
c6	0	0.538587	0.772	0.641	0	TLR4
c6	0	0.537653	0.822	0.608	0	LYN
c6	0	0.534119	0.793	0.692	0	C2
c6	0	0.533261	0.911	0.778	0	EVI2B
c6	0	0.53046	0.872	0.645	0	FERMT3
c6	0	0.529408	0.903	0.718	0	HCLS1
c6	0	0.528761	0.905	0.769	0	RILPL2
c6	0	0.526368	0.886	0.738	0	DOK2
c6	0	0.522146	0.897	0.853	0	RAB13
c6	0	0.520946	0.761	0.659	0	TFEC
c6	0	0.517678	0.85	0.753	0	ATP2B1-AS1
c6	0	0.515351	0.756	0.605	0	HLA-DOA
c6	0	0.512537	0.811	0.601	0	PECAM1
c6	0	0.510684	0.903	0.801	0	ARL4A
c6	0	0.508942	0.785	0.659	0	SHTN1
c6	0	0.505745	0.97	0.919	0	SOD2
c6	0	0.499998	0.819	0.744	0	ITGAX
c6	0	0.498699	0.767	0.59	0	GM2A
c6	0	0.498514	0.859	0.752	0	SAP30
c6	0	0.497989	0.772	0.515	0	SLC43A2
c6	0	0.497605	0.862	0.774	0	LACTB
c6	0	0.497479	0.611	0.608	0	P2RY14
c6	0	0.497206	0.839	0.753	0	MGLL
c6	0	0.491503	0.878	0.828	0	NR4A1
c6	0	0.485703	0.703	0.561	0	2019-03-01
c6	0	0.485648	0.996	0.913	0	SRGN
c6	0	0.484202	0.761	0.654	0	MFSD12
c6	0	0.483831	0.8	0.671	0	IRF8
c6	0	0.480104	0.79	0.687	0	RNF144B
c6	0	0.475491	0.929	0.771	0	LCP1
c6	0	0.467841	0.678	0.788	0	SDS
c6	0	0.462779	0.741	0.625	0	LRRC25
c6	0	0.458417	0.75	0.604	0	RCAN1
c6	0	0.455901	0.747	0.645	0	CD33
c6	0	0.454717	0.833	0.703	0	STX11
c6	0	0.452807	0.69	0.403	0	GATM
c6	0	0.451083	0.791	0.701	0	SPINT2
c6	0	0.449531	0.859	0.696	0	EMILIN2
c6	0	0.44457	0.712	0.563	0	PIK3AP1
c6	0	0.443696	0.751	0.695	0	SLC7A7
c6	0	0.443495	0.649	0.533	0	P2RY13
c6	0	0.442644	0.904	0.682	0	TNFRSF1B
c6	0	0.437162	0.706	0.602	0	CHML
c6	0	0.434533	0.755	0.543	0	SDC3
c6	0	0.43416	0.653	0.626	0	FXYD6
c6	0	0.430828	0.702	0.488	0	LILRB3
c6	0	0.430145	0.78	0.646	0	RASSF4
c6	0	0.42963	0.854	0.799	0	PFKFB3
c6	0	0.429441	0.695	0.682	0	NCF1
c6	0	0.427621	0.881	0.839	0	PHLDA1
c6	0	0.425319	0.793	0.727	0	HAVCR2
c6	0	0.423849	0.721	0.705	0	LY86
c6	0	0.423154	0.698	0.645	0	BCL2A1
c6	0	0.422636	0.664	0.427	0	CCDC170
c6	0	0.422582	0.747	0.647	0	DMXL2
c6	0	0.42258	0.721	0.633	0	HCK
c6	0	0.419281	0.897	0.81	0	TYMP
c6	0	0.418915	0.933	0.86	0	MAP3K8
c6	0	0.414531	0.748	0.526	0	SNX10
c6	0	0.414221	0.805	0.67	0	FNIP2
c6	0	0.412686	0.736	0.71	0	OTOA
c6	0	0.410326	0.649	0.511	0	CCR1
c6	0	0.409785	0.76	0.676	0	FAM198B
c6	0	0.409583	0.799	0.72	0	TNFSF13B
c6	0	0.409452	0.635	0.76	0	MMP9
c6	0	0.407896	0.735	0.697	0	TLR2
c6	0	0.406515	0.696	0.505	0	POU2F2
c6	0	0.405074	0.664	0.566	0	CMKLR1
c6	0	0.403985	0.798	0.656	0	TMEM37
c6	0	0.402287	0.708	0.566	0	NCEH1
c6	0	0.401805	0.731	0.68	0	LMO2
c6	0	0.400393	0.599	0.688	0	EREG
c6	0	0.400111	0.902	0.835	0	TKT
c6	0	0.397706	0.758	0.735	0	NR4A3
c6	0	0.39702	0.796	0.799	0	TSC22D1
c6	0	0.391767	0.707	0.583	0	GRK3
c6	0	0.390671	0.878	0.746	0	GRASP
c6	0	0.389019	0.753	0.605	0	OTULINL
c6	0	0.388456	0.748	0.808	0	CAPG
c6	0	0.388204	0.696	0.68	0	SNCA
c6	0	0.386642	0.8	0.714	0	ALDH1A1
c6	0	0.385291	0.894	0.842	0	TIPARP
c6	0	0.383701	0.773	0.692	0	AVPI1
c6	0	0.383676	0.813	0.708	0	LST1
c6	0	0.381634	0.824	0.681	0	IRAK3
c6	0	0.381306	0.983	0.942	0	GADD45B
c6	0	0.379775	0.634	0.717	0	CCL20
c6	0	0.378344	0.669	0.555	0	CIITA
c6	0	0.377694	0.637	0.532	0	HRH1
c6	0	0.375071	0.757	0.569	0	CLN8
c6	0	0.373219	0.749	0.801	0	TRIB1
c6	0	0.368562	0.671	0.506	0	CR1
c6	0	0.36847	0.725	0.638	0	CCRL2
c6	0	0.367589	0.614	0.783	0	CCL8
c6	0	0.366458	0.648	0.506	0	SLC8A1
c6	0	0.36633	0.682	0.604	0	VMO1
c6	0	0.363309	0.685	0.583	0	KCNJ5
c6	0	0.359765	0.705	0.672	0	SLAMF8
c6	0	0.358492	0.684	0.628	0	TSPAN33
c6	0	0.357912	0.878	0.79	0	TMEM176A
c6	0	0.356678	0.635	0.594	0	PDGFB
c6	0	0.354876	0.767	0.724	0	EIF4E
c6	0	0.354716	0.715	0.572	0	GCA
c6	0	0.353227	0.787	0.779	0	FDX1
c6	0	0.350759	0.748	0.625	0	PTPN6
c6	0	0.348043	0.659	0.47	0	TLR7
c6	0	0.344547	0.64	0.573	0	GPR155
c6	0	0.344457	0.903	0.714	0	BST2
c6	0	0.343797	0.706	0.669	0	C9orf72
c6	0	0.343752	1	1	0	TMSB4X
c6	0	0.340866	0.661	0.634	0	ALOX5
c6	0	0.340861	0.715	0.68	0	CYP27A1
c6	0	0.339499	0.996	0.96	0	CEBPD
c6	0	0.336521	0.7	0.67	0	OAS1
c6	0	0.334231	0.694	0.647	0	BTK
c6	0	0.329748	0.626	0.528	0	DSC2
c6	0	0.327535	0.712	0.559	0	CSTA
c6	0	0.327296	0.642	0.555	0	MCTP1
c6	0	0.324719	0.708	0.681	0	DPEP2
c6	0	0.323976	0.745	0.602	0	TET2
c6	0	0.320862	0.552	0.533	0	TTN
c6	0	0.316409	0.697	0.684	0	SMIM25
c6	0	0.315231	0.675	0.658	0	HGF
c6	0	0.311685	0.78	0.693	0	RAB11FIP1
c6	0	0.310079	0.788	0.683	0	DOCK2
c6	0	0.307398	0.674	0.667	0	CLEC4E
c6	0	0.306193	0.686	0.65	0	CSF2RA
c6	0	0.304216	0.631	0.661	0	HDAC9
c6	0	0.303285	0.812	0.78	0	MITF
c6	0	0.297113	0.735	0.666	0	JAML
c6	0	0.293813	0.66	0.685	0	ST14
c6	0	0.293593	0.582	0.583	0	FGD2
c6	0	0.292357	0.694	0.634	0	CD72
c6	0	0.290289	0.612	0.522	0	GAS2L3
c6	0	0.289378	0.647	0.632	0	B3GNT5
c6	0	0.282249	0.746	0.774	0	OTUD1
c6	0	0.281398	0.53	0.593	0	CCL13
c6	0	0.28103	0.747	0.683	0	CLEC12A
c6	0	0.280812	0.672	0.632	0	SLC11A1
c6	0	0.277302	0.665	0.571	0	CSF3R
c6	0	0.277223	0.681	0.632	0	FGR
c6	0	0.276582	0.603	0.559	0	HPGDS
c6	0	0.266894	0.636	0.652	0	KYNU
c6	0	0.266718	0.688	0.679	0	LUCAT1
c6	0	0.266322	0.678	0.572	0	LDLRAD4
c6	0	0.263714	0.66	0.41	0	GABRB2
c6	0	0.262586	0.663	0.597	0	CLEC4A
c6	0	0.261829	0.696	0.69	0	HMGA1
c6	0	0.261618	0.599	0.616	0	CD163L1
c6	0	0.258913	0.889	0.756	0	FYB1
c6	0	0.255537	0.68	0.617	0	SMCO4
c6	0	0.255248	0.617	0.604	0	IFI30
c6	0	0.253257	0.586	0.591	0	TNFRSF11A
c6	0	0.251509	0.591	0.543	0	RTN1
c6	0	0.251446	0.58	0.656	0	PTGS2
c6	0	0.2514	0.705	0.616	0	VNN1
c6	8.39911597930119e-323	0.270381	0.785	0.745	1.67982319586024e-319	LAP3
c6	8.85711483299603e-319	0.253022	0.815	0.843	1.77142296659921e-315	ALDH2
c6	4.8089815162391e-315	0.263687	0.827	0.776	9.61796303247819e-312	RIPK2
c6	1.30357e-286	0.273708	0.851	0.727	2.60714e-283	GAS7
c6	1.55758e-277	0.372284	0.966	0.928	3.11516e-274	ID2
c6	1.16065e-275	0.273661	0.861	0.775	2.32129e-272	ALOX5AP
c6	8.02261e-234	0.285264	0.944	0.835	1.60452e-230	RHOB
c6	5.97634e-220	0.3321	0.924	0.865	1.19527e-216	NFKBIZ
c6	8.54487e-87	0.336361	0.984	0.974	1.70897e-83	LGALS3
c7	0	2.70435	0.982	0.509	0	GNLY
c7	0	2.59793	0.998	0.639	0	GZMB
c7	0	2.44863	1	0.654	0	NKG7
c7	0	2.06869	0.984	0.607	0	CLIC3
c7	0	2.04235	0.99	0.575	0	KLRD1
c7	0	1.9491	0.985	0.501	0	PRF1
c7	0	1.88063	0.961	0.464	0	FGFBP2
c7	0	1.86223	0.993	0.623	0	CTSW
c7	0	1.72709	0.997	0.777	0	CCL4
c7	0	1.70986	0.996	0.687	0	CST7
c7	0	1.62726	0.977	0.612	0	CD7
c7	0	1.59023	0.991	0.87	0	AREG
c7	0	1.57537	0.998	0.714	0	GZMA
c7	0	1.53294	0.933	0.459	0	KLRF1
c7	0	1.47944	0.958	0.564	0	CD247
c7	0	1.46691	0.972	0.643	0	HOPX
c7	0	1.42893	0.936	0.562	0	PLAC8
c7	0	1.42479	0.949	0.673	0	FCGR3A
c7	0	1.40982	0.989	0.646	0	GZMM
c7	0	1.40867	0.864	0.644	0	CCL4L2
c7	0	1.38481	0.986	0.713	0	MATK
c7	0	1.37566	0.982	0.574	0	KLRB1
c7	0	1.29937	0.932	0.519	0	TRDC
c7	0	1.27186	0.937	0.504	0	LAIR2
c7	0	1.26534	0.966	0.815	0	EFHD2
c7	0	1.2565	0.995	0.824	0	HCST
c7	0	1.2543	0.918	0.766	0	CCL3
c7	0	1.25222	0.984	0.748	0	CMC1
c7	0	1.21854	0.999	0.884	0	DUSP2
c7	0	1.18269	0.908	0.629	0	GZMH
c7	0	1.17881	0.927	0.51	0	IL2RB
c7	0	1.13777	0.978	0.75	0	CCL5
c7	0	1.12152	0.843	0.487	0	TXK
c7	0	1.11748	0.993	0.827	0	FCER1G
c7	0	1.09811	0.979	0.8	0	ITGB2
c7	0	1.084	0.977	0.736	0	RAC2
c7	0	1.07163	0.938	0.767	0	SPON2
c7	0	1.06655	0.941	0.626	0	GPR65
c7	0	1.02136	0.955	0.582	0	XCL2
c7	0	1.0026	0.942	0.645	0	RUNX3
c7	0	0.976024	0.954	0.862	0	CEMIP2
c7	0	0.964632	0.966	0.86	0	MAP3K8
c7	0	0.916353	0.965	0.807	0	CREM
c7	0	0.9108	0.968	0.769	0	CYTIP
c7	0	0.890806	0.986	0.768	0	PSME2
c7	0	0.886021	0.98	0.752	0	CORO1A
c7	0	0.877952	0.98	0.838	0	TYROBP
c7	0	0.873242	0.942	0.676	0	TRBC1
c7	0	0.860929	0.938	0.693	0	C12orf75
c7	0	0.855632	0.863	0.462	0	NCR3
c7	0	0.855452	0.98	0.772	0	ALOX5AP
c7	0	0.815277	0.932	0.709	0	ISG20
c7	0	0.813769	0.96	0.831	0	ZNF331
c7	0	0.810902	0.935	0.692	0	AOAH
c7	0	0.807002	0.952	0.773	0	LCP1
c7	0	0.794027	0.901	0.741	0	DOK2
c7	0	0.779168	0.972	0.929	0	ID2
c7	0	0.769899	0.864	0.546	0	CD160
c7	0	0.763974	1	0.998	0	ACTB
c7	0	0.739591	0.975	0.678	0	CD69
c7	0	0.736719	0.797	0.728	0	HAVCR2
c7	0	0.716278	0.868	0.668	0	LIMD2
c7	0	0.696208	0.708	0.426	0	S1PR5
c7	0	0.690817	0.884	0.735	0	PRDM1
c7	0	0.675505	0.9	0.704	0	FKBP11
c7	0	0.673904	0.736	0.443	0	ADGRG1
c7	0	0.654418	0.76	0.615	0	SPN
c7	0	0.651986	0.965	0.797	0	CD48
c7	0	0.651441	1	0.914	0	SRGN
c7	0	0.648099	0.994	0.894	0	CXCR4
c7	0	0.584034	0.854	0.716	0	UCP2
c7	0	0.576163	0.963	0.824	0	CD37
c7	0	0.552894	0.85	0.442	0	TRGC1
c7	0	0.545439	0.935	0.835	0	REL
c7	0	0.532178	0.893	0.621	0	PTPN6
c7	0	0.525141	0.738	0.657	0	CD300A
c7	0	0.52383	0.901	0.747	0	GRASP
c7	0	0.523491	0.917	0.612	0	KLRG1
c7	0	0.521601	0.846	0.689	0	TNFRSF1B
c7	0	0.513529	0.822	0.768	0	TSPYL2
c7	0	0.510771	0.758	0.654	0	PLEK
c7	0	0.50033	0.829	0.641	0	CARD16
c7	0	0.488292	0.827	0.607	0	LCK
c7	0	0.477882	0.764	0.653	0	ITGAM
c7	0	0.47767	0.497	0.416	0	KLRC2
c7	0	0.461365	0.796	0.542	0	CD38
c7	0	0.446098	0.831	0.774	0	IQGAP2
c7	0	0.445119	0.912	0.545	0	TIGIT
c7	0	0.41821	0.743	0.58	0	KLRC1
c7	0	0.413417	0.694	0.579	0	MYBL1
c7	0	0.403461	0.819	0.668	0	VASP
c7	0	0.396154	0.657	0.634	0	FGR
c7	0	0.386841	0.875	0.708	0	SEC11C
c7	0	0.38289	0.549	0.298	0	CX3CR1
c7	0	0.367156	0.752	0.449	0	DTHD1
c7	0	0.364194	0.578	0.599	0	CHST2
c7	0	0.363425	0.822	0.511	0	TNFSF14
c7	0	0.358556	0.79	0.702	0	SLC16A3
c7	0	0.35682	1	1	0	TMSB4X
c7	0	0.34759	0.789	0.747	0	ITGAX
c7	0	0.34616	0.655	0.675	0	AC004687.1
c7	0	0.333306	0.808	0.514	0	IFNG
c7	0	0.333166	0.673	0.442	0	HIST1H1D
c7	0	0.327674	0.906	0.683	0	LAIR1
c7	0	0.326373	0.722	0.713	0	THEMIS2
c7	0	0.302144	0.725	0.562	0	SELL
c7	0	0.28024	0.483	0.453	0	ABI3
c7	0	0.273683	0.831	0.479	0	RAMP1
c7	0	0.260742	0.659	0.611	0	LMNB1
c7	7.50979781678695e-322	0.394859	0.835	0.652	1.50195956335739e-318	FERMT3
c7	7.86058442533423e-321	0.255953	0.854	0.595	1.57211688506685e-317	RRAS2
c7	1.21885994829036e-320	0.306262	0.899	0.677	2.43771989658071e-317	TRBC2
c7	2.15581e-296	0.300776	0.942	0.744	4.31161e-293	C1orf162
c7	4.01082e-273	0.392117	0.901	0.884	8.02164e-270	HSPA5
c7	1.06545e-269	0.342415	0.744	0.579	2.13091e-266	PTPRE
c7	1.33157e-258	0.285181	0.618	0.568	2.66314e-255	LINC01871
c7	3.2367e-254	0.330288	0.91	0.863	6.4734e-251	NR4A2
c7	1.66607e-249	0.328471	0.746	0.728	3.33214e-246	HCLS1
c7	4.00882e-244	0.399582	0.891	0.792	8.01764e-241	SMAP2
c7	3.55873e-243	0.29492	0.766	0.785	7.11747e-240	BHLHE40
c7	2.43381e-242	0.316005	0.877	0.759	4.86763e-239	FYB1
c7	2.14179e-235	0.300685	0.758	0.686	4.28358e-232	DOCK2
c7	6.52295e-225	0.3495	0.906	0.76	1.30459e-221	CTSC
c7	4.41311e-223	0.322868	0.831	0.74	8.82622e-220	TUBA4A
c7	5.46203e-216	0.280581	0.911	0.695	1.09241e-212	JPT1
c7	3.57413e-211	0.267072	0.742	0.674	7.14826e-208	SDF2L1
c7	4.61487e-209	0.25899	0.694	0.663	9.22975e-206	NCKAP1L
c7	1.46103e-208	0.356976	0.819	0.702	2.92207e-205	AC044849.1
c7	1.42856e-197	0.305026	0.843	0.688	2.85712e-194	GIMAP7
c7	1.85322e-197	0.340215	0.909	0.877	3.70645e-194	ZEB2
c7	6.25289e-176	0.283067	0.866	0.801	1.25058e-172	VAMP8
c7	2.48842e-140	0.256907	0.89	0.718	4.97683e-137	BST2
c7	6.08367e-119	0.25189	0.809	0.75	1.21673e-115	CRYBG1
c8	0	2.74396	0.969	0.789	0	IL1B
c8	0	2.56613	0.999	0.87	0	LYZ
c8	0	2.5549	0.926	0.7	0	S100A9
c8	0	2.30878	0.978	0.891	0	CXCL3
c8	0	2.26436	0.981	0.566	0	FCN1
c8	0	2.20242	0.998	0.85	0	AIF1
c8	0	2.10448	0.911	0.674	0	EREG
c8	0	2.10051	0.99	0.927	0	CXCL2
c8	0	2.00997	0.971	0.883	0	CXCL8
c8	0	2.00422	0.923	0.795	0	G0S2
c8	0	1.93868	0.993	0.73	0	C5AR1
c8	0	1.89747	0.961	0.868	0	IER3
c8	0	1.88958	0.999	0.824	0	CTSS
c8	0	1.84976	0.989	0.704	0	LST1
c8	0	1.80549	0.998	0.828	0	FCER1G
c8	0	1.80146	1	0.952	0	HLA-DRA
c8	0	1.76407	0.805	0.708	0	CCL20
c8	0	1.73712	0.769	0.553	0	S100A8
c8	0	1.73627	1	0.838	0	TYROBP
c8	0	1.71114	1	0.933	0	HLA-DRB1
c8	0	1.66404	1	0.907	0	HLA-DPA1
c8	0	1.58588	0.999	0.716	0	HLA-DRB5
c8	0	1.56648	0.988	0.745	0	PLAUR
c8	0	1.56316	0.999	0.916	0	HLA-DPB1
c8	0	1.55778	0.978	0.784	0	CD14
c8	0	1.51384	0.975	0.792	0	CLEC10A
c8	0	1.50508	0.97	0.703	0	AC020656.1
c8	0	1.48393	0.984	0.816	0	MS4A6A
c8	0	1.43451	1	0.916	0	CD74
c8	0	1.42249	0.963	0.744	0	NLRP3
c8	0	1.41782	1	0.969	0	SAT1
c8	0	1.39877	0.971	0.801	0	VSIG4
c8	0	1.39241	0.949	0.537	0	SERPINA1
c8	0	1.38328	0.985	0.75	0	ATP2B1-AS1
c8	0	1.37207	0.993	0.801	0	HLA-DQB1
c8	0	1.35791	1	0.986	0	NFKBIA
c8	0	1.34744	0.988	0.787	0	HLA-DMA
c8	0	1.34595	0.993	0.743	0	C1orf162
c8	0	1.3193	0.996	0.871	0	COTL1
c8	0	1.31738	0.966	0.667	0	CYBB
c8	0	1.27357	0.982	0.7	0	CLEC7A
c8	0	1.27126	0.992	0.764	0	CPVL
c8	0	1.2483	1	0.862	0	LAPTM5
c8	0	1.24829	0.976	0.828	0	HLA-DQA1
c8	0	1.22202	0.988	0.752	0	AP1S2
c8	0	1.19563	0.962	0.82	0	GPR183
c8	0	1.18487	0.98	0.828	0	RGS2
c8	0	1.181	0.995	0.932	0	ZFAND5
c8	0	1.17569	0.961	0.871	0	AREG
c8	0	1.17307	0.986	0.833	0	TKT
c8	0	1.17174	0.997	0.946	0	NAMPT
c8	0	1.15761	0.909	0.675	0	FCGR3A
c8	0	1.15303	0.974	0.791	0	CHMP1B
c8	0	1.14285	0.94	0.711	0	HBEGF
c8	0	1.12242	1	1	0	FTH1
c8	0	1.119	0.998	0.891	0	NPC2
c8	0	1.11478	0.94	0.594	0	CFP
c8	0	1.10046	0.999	0.915	0	SRGN
c8	0	1.09041	0.948	0.779	0	VEGFA
c8	0	1.08641	0.991	0.877	0	ATP1B3
c8	0	1.0782	0.99	0.811	0	FGL2
c8	0	1.07552	0.957	0.73	0	SPI1
c8	0	1.07444	0.896	0.639	0	BCL2A1
c8	0	1.06786	0.969	0.784	0	MS4A7
c8	0	1.06728	0.976	0.75	0	FCGR2A
c8	0	1.0614	0.936	0.597	0	LILRB2
c8	0	1.04354	0.991	0.774	0	CD68
c8	0	1.04057	0.938	0.657	0	CLEC4E
c8	0	1.02424	0.955	0.751	0	SAP30
c8	0	1.0183	0.927	0.727	0	LGALS2
c8	0	1.00742	0.954	0.74	0	ETS2
c8	0	1.0038	0.964	0.802	0	CD163
c8	0	1.00343	0.951	0.722	0	PHACTR1
c8	0	0.993887	0.985	0.86	0	MAP3K8
c8	0	0.993526	0.952	0.777	0	FCGR2B
c8	0	0.984036	0.867	0.802	0	THBS1
c8	0	0.974795	0.957	0.778	0	SAMSN1
c8	0	0.973402	0.906	0.624	0	SLC11A1
c8	0	0.965077	0.981	0.793	0	PYCARD
c8	0	0.957567	0.952	0.719	0	HLA-DMB
c8	0	0.952077	0.942	0.553	0	CSTA
c8	0	0.95162	0.919	0.549	0	MNDA
c8	0	0.950849	0.969	0.809	0	TYMP
c8	0	0.950334	0.977	0.769	0	RILPL2
c8	0	0.947054	0.988	0.797	0	VAMP8
c8	0	0.940573	0.998	0.935	0	HERPUD1
c8	0	0.928059	0.941	0.765	0	TFRC
c8	0	0.917342	0.939	0.709	0	NCF2
c8	0	0.913521	0.982	0.79	0	H2AFY
c8	0	0.903941	1	1	0	FTL
c8	0	0.902822	0.961	0.878	0	SGK1
c8	0	0.902438	0.925	0.677	0	CLEC12A
c8	0	0.90159	0.978	0.778	0	EVI2B
c8	0	0.893064	0.991	0.874	0	ZEB2
c8	0	0.889034	0.951	0.571	0	PTPRE
c8	0	0.886795	0.947	0.632	0	TGFBI
c8	0	0.886302	0.988	0.822	0	ASAH1
c8	0	0.871967	0.984	0.774	0	CTSH
c8	0	0.870715	0.9	0.649	0	TREM1
c8	0	0.865264	0.862	0.616	0	STXBP2
c8	0	0.848324	0.952	0.68	0	SLC31A2
c8	0	0.846894	0.974	0.853	0	MAFB
c8	0	0.839762	0.953	0.704	0	THEMIS2
c8	0	0.837284	0.984	0.819	0	PABPC4
c8	0	0.837154	0.998	0.961	0	CEBPB
c8	0	0.833225	1	0.988	0	NEAT1
c8	0	0.833067	0.992	0.891	0	TNFAIP3
c8	0	0.832743	0.955	0.655	0	NUP214
c8	0	0.830742	0.988	0.86	0	NR4A2
c8	0	0.829012	0.986	0.788	0	SMAP2
c8	0	0.828832	0.954	0.772	0	RIPK2
c8	0	0.82162	0.908	0.594	0	PILRA
c8	0	0.821199	0.909	0.71	0	IGSF6
c8	0	0.818103	0.992	0.811	0	GRN
c8	0	0.816253	0.912	0.835	0	C1QA
c8	0	0.813472	0.973	0.715	0	ARRB2
c8	0	0.812914	0.991	0.868	0	CTSB
c8	0	0.811174	0.937	0.66	0	JAML
c8	0	0.810948	0.924	0.707	0	CSF1R
c8	0	0.808803	0.848	0.458	0	FPR1
c8	0	0.807982	0.951	0.724	0	MIS18BP1
c8	0	0.805506	0.929	0.663	0	RNASE6
c8	0	0.80324	0.932	0.717	0	TNFSF13B
c8	0	0.802147	0.951	0.702	0	STX11
c8	0	0.799632	0.962	0.782	0	IRS2
c8	0	0.799384	0.804	0.64	0	APOBEC3A
c8	0	0.792755	0.983	0.783	0	RNASET2
c8	0	0.788398	0.991	0.8	0	ITGB2
c8	0	0.780689	0.869	0.815	0	CH25H
c8	0	0.778231	0.96	0.745	0	GRASP
c8	0	0.769657	0.927	0.741	0	ITGAX
c8	0	0.769084	0.977	0.831	0	ZNF331
c8	0	0.768468	0.887	0.61	0	LYN
c8	0	0.76844	0.947	0.718	0	CXCL16
c8	0	0.765666	0.989	0.833	0	REL
c8	0	0.765298	0.978	0.727	0	GLIPR1
c8	0	0.764118	0.887	0.691	0	SLC7A7
c8	0	0.764107	0.992	0.89	0	CTSZ
c8	0	0.757705	0.876	0.768	0	CCL3
c8	0	0.750913	0.998	0.897	0	PSAP
c8	0	0.747103	0.908	0.594	0	MPEG1
c8	0	0.745237	0.888	0.564	0	CSF3R
c8	0	0.742955	0.951	0.782	0	KDM6B
c8	0	0.742657	0.676	0.661	0	IL10
c8	0	0.733587	0.924	0.732	0	CD83
c8	0	0.733108	0.961	0.685	0	TNFRSF1B
c8	0	0.731772	0.93	0.68	0	IRAK3
c8	0	0.728671	0.98	0.864	0	NFKBIZ
c8	0	0.723787	0.849	0.67	0	CD300E
c8	0	0.722757	0.905	0.75	0	INSIG1
c8	0	0.719362	0.787	0.681	0	SMIM25
c8	0	0.715729	0.892	0.612	0	ADA2
c8	0	0.714915	0.929	0.747	0	RAB20
c8	0	0.709088	0.872	0.67	0	MARCO
c8	0	0.701627	0.946	0.728	0	PDE4B
c8	0	0.6923	0.884	0.713	0	MXD1
c8	0	0.687251	0.977	0.773	0	LCP1
c8	0	0.685725	0.915	0.648	0	PLEK
c8	0	0.683127	1	0.972	0	CST3
c8	0	0.682432	0.896	0.688	0	CD86
c8	0	0.678475	0.989	0.919	0	SOD2
c8	0	0.678346	0.98	0.878	0	BLVRB
c8	0	0.677448	0.864	0.627	0	FBP1
c8	0	0.67689	0.896	0.686	0	RNF144B
c8	0	0.670371	0.888	0.696	0	C3AR1
c8	0	0.668758	0.87	0.638	0	THAP2
[truncated: 2,465 more rows]
