# Supplementary material for: Single-cell RNA sequencing of subcutaneous adipose tissues identifies therapeutic targets for cancer-associated lymphedema
Source: Cell Discov. 2022 Jun 21;8:58. doi: 10.1038/s41421-022-00402-5 (PMC9209506; doi:10.1038/s41421-022-00402-5)
Supplement: Supplementary file 6 — Supplementary Table S5 [file 41421_2022_402_MOESM6_ESM.xlsx]

## Sheet: vali_cohort_I
Table S5. Clinical and demographic information of the subjects of validation cohort I (sheet1) and cohort II (sheet2).
Sample ID	VCIN1	VCIN2	VCIN3	VCIN4	VCIN5	VCIN6	VCIN7	VCIL1	VCIL2	VCIL3	VCIL4	Wilcoxon rank-sum test P value
Subject ID	VCIN1	VCIN2	VCIN3	VCIN4	VCIN5	VCIN6	VCIN7	VCIL1	VCIL2	VCIL3	VCIL4
SampleType	SVF	SVF	SVF	SVF	SVF	SVF	SVF	SVF	SVF	SVF	SVF
Group	Healthy	Healthy	Healthy	Healthy	Healthy	Healthy	Healthy	lymphedema	lymphedema	lymphedema	lymphedema
Sex	Female	Female	Female	Female	Female	Female	Female	Female	Female	Female	Female
Age (year)	47	39	51	39	42	39	48	44	48	45	50
Age (mean ± SD)	43.6 ± 5.0							46.8 ± 2.8				0.34
Height (cm)	168	168	170	159	172	160	155	160	156	162	160
Weight (kg)	62	80	70	56	71.5	60	50	64	55	83	69
BMI	22	28.3	24.2	22.2	24.2	23.4	20.8	25	22.6	31.6	27
BMI (mean ± SD )	23.6 ± 2.4							26.6 ± 3.8				0.16
Ethnic group	Chinese	Chinese	Chinese	Chinese	Chinese	Chinese	Chinese	Chinese	Chinese	Chinese	Chinese
Sampling site	thigh	thigh	thigh	thigh	thigh	thigh	thigh	thigh	thigh	thigh	thigh
Healthy Condition	Healthy	Healthy	Healthy	Healthy	Healthy	Healthy	Healthy	Stage III lymphedema	Stage III lymphedema	Stage III lymphedema	Stage III lymphedema

## Sheet: vali_cohort_II
Sample ID	VCIIN1	VCIIN2	VCIIN3	VCIIL1	VCIIL2	VCIIL3	Wilcoxon rank-sum test P value
Subject ID	VCIIN1	VCIIN2	VCIIN3	VCIIL1	VCIIL2	VCIIL3
SampleType	ASC	ASC	ASC	ASC	ASC	ASC
Group	Healthy	Healthy	Healthy	lymphedema	lymphedema	lymphedema
Sex	Female	Female	Female	Female	Female	Female
Age (year)	39	36	37	44	40	39
Age (mean ± SD)	37.3 ± 1.5			41 ± 2.6			0.12
Height (cm)	173	169	159	162	168	173
Weight (kg)	87	57.5	56	80	82	90
BMI	29.1	20.1	22.2	30.5	29.1	30.1
BMI (mean ± SD )	23.8 ± 4.7			29.9 ± 0.7			0.12
Ethnic group	Chinese	Chinese	Chinese	Chinese	Chinese	Chinese
Sampling site	thigh	thigh	thigh	thigh	thigh	thigh
Healthy Condition	Healthy	Healthy	Healthy	Stage III lymphedema	Stage III lymphedema	Stage III lymphedema
