# Supplementary material for: Single-cell RNA sequencing of subcutaneous adipose tissues identifies therapeutic targets for cancer-associated lymphedema
Source: Cell Discov. 2022 Jun 21;8:58. doi: 10.1038/s41421-022-00402-5 (PMC9209506; doi:10.1038/s41421-022-00402-5)
Supplement: Supplementary file 9 — Supplementary Table S8 [file 41421_2022_402_MOESM9_ESM.xlsx]

## Sheet: Sheet1
Table S8. Differential expression analysis results for the bulk RNA-seq data of ASCs with siRNA-mediated knockdown of CLEC3B versus the negative control.
target_id	ext_gene.x	pval	test_stat	D30NC	D30siRNA	L11NC	L11siRNA	L19NC	L19siRNA	KD	NC	Log2FC
ENSG00000197702.14	PARVA	2.08184e-06	22.518	68.625	33.0697	59.0587	25.4686	85.4478	46.1709	34.9031	71.0439	-1.02326
ENSG00000103888.17	CEMIP	2.7261e-06	22.0003	85.5388	33.8557	77.2485	39.4418	68.5285	25.6343	32.9773	77.1053	-1.22286
ENSG00000005238.19	FAM214B	3.81289e-06	21.3567	36.9211	18.2929	27.1594	16.4391	34.8594	20.3777	18.3699	32.98	-0.840782
ENSG00000119865.8	CNRIP1	3.87616e-06	21.3251	39.9869	21.2576	41.3027	23.8801	46.2238	27.2463	24.128	42.5045	-0.814327
ENSG00000149547.15	EI24	4.88255e-06	20.8828	82.5895	39.5938	86.0539	33.7449	87.5515	44.8264	39.3883	85.3983	-1.11447
ENSG00000106991.13	ENG	7.11504e-06	20.1621	556.257	383.201	512.707	372.41	623.696	464.287	406.633	564.22	-0.472432
ENSG00000151348.14	EXT2	7.58545e-06	20.0396	94.5878	46.5489	87.18	42.6641	123.471	75.3306	54.8479	101.746	-0.890257
ENSG00000176171.11	BNIP3	7.70365e-06	20.01	95.5674	149.057	89.333	136.625	133.42	182.188	155.956	106.107	0.555192
ENSG00000147027.4	TMEM47	8.43681e-06	19.8362	53.5851	38.6377	58.549	38.8038	64.8365	44.1248	40.5221	58.9902	-0.540655
ENSG00000126603.8	GLIS2	9.15143e-06	19.6808	21.9095	14.7974	18.568	12.04	24.8785	16.7032	14.5135	21.7853	-0.58266
ENSG00000135919.13	SERPINE2	9.95117e-06	19.5208	1514.95	849.209	487.927	263.103	1332.28	883.598	665.303	1111.72	-0.740618
ENSG00000166086.13	JAM3	1.11893e-05	19.2968	41.099	19.9501	33.3311	18.0709	37.8901	20.4837	19.5016	37.4401	-0.937463
ENSG00000154380.17	ENAH	1.14506e-05	19.2527	96.958	62.4424	89.8985	61.0939	126.787	83.3121	68.9495	104.548	-0.59984
ENSG00000111269.3	CREBL2	1.18382e-05	19.1892	21.557	12.6351	21.8101	11.6809	23.8005	15.0522	13.1227	22.3892	-0.766215
ENSG00000168899.5	VAMP5	1.44286e-05	18.8116	137.345	45.2466	72.498	24.6936	97.2933	47.5652	39.1685	102.379	-1.38388
ENSG00000022267.19	FHL1	1.44472e-05	18.8092	253.74	150.471	144.149	96.4702	259.37	134.418	127.12	219.086	-0.784831
ENSG00000122863.6	CHST3	1.44886e-05	18.8037	23.2475	16.3956	26.0634	19.5226	19.0471	13.4743	16.4642	22.786	-0.466399
ENSG00000147457.14	CHMP7	1.4635e-05	18.7845	32.6086	16.9947	29.0893	13.6924	31.2318	16.1564	15.6145	30.9766	-0.98373
ENSG00000174136.13	RGMB	1.55111e-05	18.6737	164.873	223.111	188.38	270.471	153.778	205.45	233.011	169.01	0.463051
ENSG00000071967.12	CYBRD1	1.65655e-05	18.5483	204.235	147.446	158.469	107.683	171.908	118.635	124.588	178.204	-0.516015
ENSG00000162576.16	MXRA8	1.70008e-05	18.4988	411.58	289.652	472.262	330.659	610.254	470.394	363.568	498.032	-0.453906
ENSG00000141753.7	IGFBP4	1.75738e-05	18.4357	898.312	683.969	560.466	387.266	875.569	631.839	567.692	778.116	-0.45481
ENSG00000171812.13	COL8A2	1.77686e-05	18.4147	7.28692	3.97567	9.86878	4.9671	6.69354	4.30814	4.41697	7.94975	-0.833589
ENSG00000117632.23	STMN1	2.02729e-05	18.1635	300.134	381.706	356.668	483.641	286.886	396.345	420.564	314.563	0.418861
ENSG00000197355.11	UAP1L1	2.26306e-05	17.954	12.0154	18.8197	16.12	26.7744	9.1797	12.6308	19.4083	12.4384	0.637741
ENSG00000143127.13	ITGA10	2.38101e-05	17.8573	6.8231	2.75644	3.98256	1.89384	9.86138	5.56089	3.40372	6.88901	-0.9962
ENSG00000112977.15	DAP	2.3905e-05	17.8498	95.0932	71.5862	75.3884	48.9264	128.463	92.5491	71.0206	99.6482	-0.488024
ENSG00000164530.15	PI16	2.44715e-05	17.8052	401.659	270.56	555.259	385.614	404.403	225.898	294.024	453.774	-0.625867
ENSG00000186340.15	THBS2	2.50288e-05	17.7623	179.382	112.324	139.734	103.352	328.563	196.124	137.267	215.893	-0.652955
ENSG00000184347.14	SLIT3	2.57319e-05	17.7096	96.1943	60.5726	60.2963	47.9991	85.3421	54.3222	54.298	80.6109	-0.569211
ENSG00000102172.16	SMS	2.61966e-05	17.6756	154.333	202.533	180.974	240.968	190.036	249.489	230.997	175.114	0.399376
ENSG00000146197.9	SCUBE3	2.66397e-05	17.6437	99.3615	46.8016	108.621	65.7341	204.517	128.663	80.3997	137.5	-0.773423
ENSG00000143641.10	GALNT2	2.72654e-05	17.5995	84.3658	58.7332	75.066	53.0251	96.1286	75.9163	62.5582	85.1868	-0.44482
ENSG00000140406.4	TLNRD1	2.80967e-05	17.5424	9.3996	12.3698	10.6409	17.3346	6.55551	10.2747	13.3264	8.86535	0.582639
ENSG00000072952.18	MRVI1	2.85276e-05	17.5135	5.45743	2.52691	3.93623	1.79719	8.02848	3.85409	2.72606	5.80738	-1.06373
ENSG00000106819.13	ASPN	3.04485e-05	17.3896	11.2074	4.39921	3.48368	0.679322	10.5817	2.12314	2.40056	8.42425	-1.76932
ENSG00000182326.15	C1S	3.05166e-05	17.3854	322.97	217.584	130.758	98.2536	213.317	142.344	152.727	222.349	-0.541571
ENSG00000173641.17	HSPB7	3.10331e-05	17.3535	91.4934	59.5798	100.81	63.1057	275.875	138.769	87.1514	156.059	-0.83977
ENSG00000139289.13	PHLDA1	3.60116e-05	17.0708	128.101	174.413	101.729	148.71	70.9579	119.767	147.63	100.263	0.557742
ENSG00000173706.14	HEG1	3.86507e-05	16.9365	83.0186	56.2841	101.116	73.5532	85.9117	63.081	64.3061	90.0155	-0.484579
ENSG00000119314.15	PTBP3	3.99106e-05	16.8756	19.6008	28.7435	18.689	30.3928	15.7955	23.4365	27.5242	18.0284	0.60768
ENSG00000107796.13	ACTA2	4.01276e-05	16.8653	118.53	89.1141	66.6216	45.9658	175.114	115.326	83.4688	120.088	-0.524261
ENSG00000113083.14	LOX	4.10583e-05	16.8218	1061.95	808.913	800.07	607.006	1396.33	903.246	773.055	1086.12	-0.490483
ENSG00000187837.3	HIST1H1C	4.32267e-05	16.7242	46.423	72.3252	34.1757	57.4731	31.4326	46.3309	58.7097	37.3438	0.651328
ENSG00000165891.16	E2F7	4.34158e-05	16.7159	18.0978	25.5365	29.5187	47.2086	18.4401	28.1473	33.6308	22.0189	0.608791
ENSG00000185112.6	FAM43A	4.68313e-05	16.5722	16.711	9.56102	8.18973	6.03974	16.1106	9.26193	8.28756	13.6704	-0.71525
ENSG00000176986.16	SEC24C	4.80024e-05	16.5254	40.1755	23.8362	37.2342	21.8151	44.5367	32.4529	26.0347	40.6488	-0.640789
ENSG00000004776.13	HSPB6	4.91788e-05	16.4795	342.745	259.674	172.683	135.806	450.098	310.754	235.411	321.842	-0.451005
ENSG00000159784.17	FAM131B	5.188e-05	16.3781	4.04505	1.9891	5.49923	2.37369	3.44532	2.00486	2.12255	4.32987	-0.995049
ENSG00000013588.8	GPRC5A	5.19856e-05	16.3743	44.466	89.2238	35.0053	53.5047	17.07	27.496	56.7415	32.1804	0.816284
ENSG00000112312.10	GMNN	5.21714e-05	16.3675	35.8192	55.6221	43.3438	63.0978	27.0011	45.1922	54.6374	35.388	0.625194
ENSG00000082153.18	BZW1	5.52654e-05	16.2584	493.25	613.607	349.447	501.022	357.048	475.13	529.92	399.915	0.405993
ENSG00000198792.13	TMEM184B	5.58898e-05	16.2371	74.1236	47.4609	58.476	34.9183	71.3821	49.7432	44.0408	67.9939	-0.625412
ENSG00000166147.13	FBN1	5.59524e-05	16.2349	581.984	254.063	601.5	383.185	846.09	482.974	373.407	676.525	-0.85722
ENSG00000108179.14	PPIF	5.62677e-05	16.2243	77.9261	117.011	89.8322	124.373	68.5655	90.8694	110.751	78.7746	0.490988
ENSG00000065308.5	TRAM2	5.82293e-05	16.1594	95.6671	57.1781	97.4434	53.2764	87.0566	61.549	57.3345	93.3891	-0.70288
ENSG00000033011.12	ALG1	5.97578e-05	16.1103	31.3044	18.0447	36.4987	18.6973	31.2503	21.2002	19.3141	33.0178	-0.770503
ENSG00000198856.13	OSTC	6.20803e-05	16.0381	182.512	122.834	130.481	68.494	217.782	145.053	112.127	176.925	-0.657533
ENSG00000176973.8	FAM89B	6.21212e-05	16.0369	46.3795	15.1753	45.8299	15.7118	48.4782	26.0359	18.9743	46.8959	-1.3009
ENSG00000143515.18	ATP8B2	6.27942e-05	16.0165	79.5216	55.333	72.5684	48.1249	74.9918	59.1232	54.1937	75.6939	-0.481297
ENSG00000182934.12	SRPRA	6.27989e-05	16.0163	106.974	77.9747	96.4432	65.5329	120.696	93.9478	79.1518	108.037	-0.448351
ENSG00000065060.17	UHRF1BP1	6.32234e-05	16.0036	4.31787	2.50717	5.27295	3.79291	5.5455	3.68742	3.32917	5.04544	-0.585436
ENSG00000170312.16	CDK1	6.33432e-05	16	56.0553	73.6123	65.1529	82.558	56.4906	81.4906	79.2203	59.2329	0.418857
ENSG00000100243.21	CYB5R3	6.48831e-05	15.9545	372.461	291.493	358.787	259.581	444.58	354.436	301.837	391.943	-0.376765
ENSG00000162551.14	ALPL	6.61873e-05	15.9168	51.0479	32.7209	8.42398	5.40303	28.4539	18.9602	19.028	29.3086	-0.620551
ENSG00000110031.12	LPXN	6.68146e-05	15.899	49.512	72.9977	49.0144	68.1524	56.0542	79.9541	73.7014	51.5269	0.515526
ENSG00000164032.12	H2AFZ	6.76281e-05	15.8761	517.256	637.216	591.168	720.881	496.536	672.816	676.971	534.987	0.339535
ENSG00000115252.18	PDE1A	7.32092e-05	15.726	24.4774	16.9285	24.5527	16.2619	31.7755	23.2898	18.8267	26.9352	-0.514415
ENSG00000159403.18	C1R	7.56328e-05	15.6644	295.266	224.077	120.373	83.8865	183.699	140.28	149.415	199.779	-0.418841
ENSG00000108106.14	UBE2S	7.67668e-05	15.6363	244.012	297.355	239.478	316.828	237.475	324.302	312.828	240.322	0.380265
ENSG00000176658.17	MYO1D	7.90787e-05	15.5802	27.751	14.6447	16.6473	7.47376	45.7311	23.4125	15.177	30.0431	-0.980469
ENSG00000153029.14	MR1	7.99004e-05	15.5606	28.1789	19.9633	17.6053	10.5279	22.9513	14.3875	14.9596	22.9118	-0.611696
ENSG00000133110.15	POSTN	8.09104e-05	15.5369	101.542	68.4955	172.506	124.92	975.6	538.231	243.882	416.549	-0.772058
ENSG00000119681.12	LTBP2	8.33715e-05	15.4803	142.321	109.377	153.245	128.808	318.406	223.426	153.87	204.657	-0.41126
ENSG00000178719.17	GRINA	8.5182e-05	15.4397	273.846	84.1464	216.521	66.1807	214.243	111.037	87.1213	234.87	-1.42972
ENSG00000124006.15	OBSL1	9.04393e-05	15.3265	22.9965	14.233	21.0989	15.7678	30.0833	21.2188	17.0732	24.7262	-0.531703
ENSG00000165124.18	SVEP1	9.26056e-05	15.2818	6.85919	4.49126	8.2641	5.28967	8.82659	4.26746	4.6828	7.98329	-0.757088
ENSG00000074410.14	CA12	9.37816e-05	15.2579	66.2344	43.8918	39.7007	28.4667	85.3947	66.3614	46.24	63.7766	-0.46303
ENSG00000152767.17	FARP1	9.49498e-05	15.2346	52.5414	33.5335	68.3457	47.2358	79.7339	48.309	43.0261	66.8737	-0.635033
ENSG00000151233.11	GXYLT1	9.61271e-05	15.2113	12.0661	15.8389	14.4605	20.8475	12.4631	18.1129	18.2664	12.9966	0.487883
ENSG00000253846.2	PCDHGA10	9.80401e-05	15.1741	4.64299	2.91119	3.23951	1.70156	6.20789	3.84225	2.81833	4.6968	-0.716927
ENSG00000204516.10	MICB	0.000101585	15.107	17.6867	10.3281	10.5358	6.31898	8.23067	5.07278	7.23996	12.1511	-0.739065
ENSG00000111199.10	TRPV4	0.000105496	15.0357	4.04191	2.17405	4.06366	1.70618	4.02632	2.32177	2.06734	4.04397	-0.93509
ENSG00000170266.16	GLB1	0.000106239	15.0225	71.65	41.173	52.5458	30.8726	58.5724	41.3048	37.7835	60.9227	-0.687778
ENSG00000174640.14	SLCO2A1	0.00010658	15.0164	1.36191	0.156632	2.71801	0.645781	1.60075	0.324053	0.375489	1.89355	-2.06786
ENSG00000110906.13	KCTD10	0.000108775	14.9779	79.7338	55.717	72.5591	43.5847	73.9093	52.804	50.7019	75.4007	-0.571609
ENSG00000176087.15	SLC35A4	0.000110852	14.9423	61.0226	80.7287	66.1651	90.6243	61.8018	78.4431	83.2654	62.9965	0.401889
ENSG00000148180.19	GSN	0.000112944	14.907	225.985	182.542	136.065	112.219	234.467	180.048	158.27	198.839	-0.329028
ENSG00000134333.14	LDHA	0.000115256	14.8688	1567.4	1921.52	1486.49	1840.32	2071.94	2482.93	2081.59	1708.61	0.284849
ENSG00000172939.9	OXSR1	0.000119437	14.8016	28.8519	40.6523	34.9967	46.7263	31.631	38.0219	41.8002	31.8265	0.3922
ENSG00000133243.10	BTBD2	0.000123047	14.7454	49.6466	30.4845	57.2019	35.3247	64.9882	50.4794	38.7629	57.2789	-0.562127
ENSG00000253304.2	TMEM200B	0.000123657	14.7361	11.5184	16.7739	12.3038	15.9185	11.7164	17.4244	16.7056	11.8462	0.492393
ENSG00000047634.15	SCML1	0.000124302	14.7263	13.7308	18.0386	14.0158	21.818	10.9721	16.4712	18.7759	12.9062	0.537345
ENSG00000074800.16	ENO1	0.000124398	14.7248	1365.41	1725.36	1704.12	2031.25	1767.69	2123.45	1960.02	1612.4	0.281638
ENSG00000002834.18	LASP1	0.000128038	14.6705	194.779	159.754	187.896	152.468	215.699	172.444	161.555	199.458	-0.303888
ENSG00000189266.13	PNRC2	0.000128954	14.657	83.6382	108.003	86.3112	110.253	66.4689	91.2926	103.183	78.8061	0.388389
ENSG00000109625.19	CPZ	0.000129147	14.6542	51.629	32.9822	25.2669	18.8458	11.9642	8.36133	20.0631	29.62	-0.559718
ENSG00000108256.9	NUFIP2	0.000129584	14.6478	34.3968	43.5631	28.3203	43.9904	27.4106	39.8696	42.4744	30.0425	0.498184
ENSG00000140092.14	FBLN5	0.000131386	14.6218	61.0105	48.8296	58.8188	38.2394	77.9017	54.4496	47.1729	65.9104	-0.481679
ENSG00000035862.12	TIMP2	0.000132301	14.6087	611.682	472.618	546.229	456.308	712.219	575.254	501.393	623.377	-0.314105
ENSG00000148730.7	EIF4EBP2	0.00013385	14.5868	18.9427	14.1361	18.0164	13.506	19.6674	16.3715	14.6712	18.8755	-0.361348
ENSG00000111669.15	TPI1	0.000135425	14.5647	705.052	932.692	792.725	947.601	914	1065.85	982.047	803.926	0.288697
ENSG00000179431.7	FJX1	0.000139448	14.5096	35.0067	44.6695	37.9269	51.3665	21.6411	34.6699	43.5686	31.5249	0.465537
ENSG00000168056.16	LTBP3	0.000142225	14.4724	120.344	88.912	122.796	104.477	119.383	84.269	92.5525	120.841	-0.384403
ENSG00000198715.13	GLMP	0.000142473	14.4692	89.6902	68.7566	61.5427	42.2982	71.4673	53.8619	54.9722	74.2334	-0.432685
ENSG00000172292.14	CERS6	0.000142585	14.4677	6.79403	3.09468	6.17303	2.48374	8.31457	5.26574	3.61472	7.09388	-0.953516
ENSG00000101367.9	MAPRE1	0.000143736	14.4525	87.4954	109.56	78.0724	104.438	85.3218	100.382	104.793	83.6299	0.325108
ENSG00000117152.13	RGS4	0.000145353	14.4315	311.492	399.889	45.1856	65.7717	185.296	239.566	235.075	180.658	0.379678
ENSG00000078902.16	TOLLIP	0.000148556	14.3904	37.1902	21.585	33.1914	16.2529	32.9151	22.6768	20.1716	34.4322	-0.768485
ENSG00000013016.16	EHD3	0.000149781	14.375	10.0051	5.02007	9.63386	4.90761	12.0905	8.4856	6.13776	10.5765	-0.775339
ENSG00000105976.15	MET	0.00015013	14.3706	31.5262	42.4412	23.2442	33.7168	24.6189	40.546	38.9013	26.4631	0.554099
ENSG00000154736.6	ADAMTS5	0.000150603	14.3647	17.7143	27.2528	25.2289	32.015	6.2041	8.5641	22.6107	16.3824	0.462439
ENSG00000166165.13	CKB	0.00015318	14.3327	131.81	141.161	69.3455	94.2172	55.7344	68.6816	101.353	85.6301	0.242942
ENSG00000169439.12	SDC2	0.000162956	14.2163	145.677	98.7634	80.9024	63.4859	173.771	121.603	94.6173	133.45	-0.495679
ENSG00000182481.9	KPNA2	0.000163075	14.2149	170.773	205.297	212.593	272.132	178.77	228.965	235.465	187.379	0.329397
ENSG00000163661.4	PTX3	0.000165313	14.1892	1779.72	1354.39	1697.62	1221.67	1185.64	704.103	1093.39	1554.33	-0.507442
ENSG00000100242.15	SUN2	0.000166985	14.1703	79.4671	42.7142	99.1764	59.8833	103.564	75.5524	59.3833	94.0693	-0.662772
ENSG00000117153.16	KLHL12	0.000167383	14.1658	20.8541	15.4191	20.6598	13.3555	20.5559	15.5734	14.7827	20.6899	-0.482252
ENSG00000174804.4	FZD4	0.000169113	14.1465	11.3734	8.50408	9.41243	7.19587	14.1579	11.2801	8.99334	11.6479	-0.369522
ENSG00000172465.14	TCEAL1	0.000169523	14.1419	20.8233	13.3884	16.8443	7.21214	21.8578	12.4204	11.007	19.8418	-0.844329
ENSG00000137310.12	TCF19	0.000170539	14.1307	28.6149	34.0698	36.1075	48.5353	26.7406	37.7165	40.1072	30.4877	0.394502
ENSG00000107731.12	UNC5B	0.000171883	14.1159	19.5318	14.514	19.9606	13.7213	23.2741	13.1694	13.8016	20.9222	-0.596666
ENSG00000141526.16	SLC16A3	0.000173413	14.0992	208.671	370.233	200.096	363.21	311.583	415.777	383.073	240.116	0.673662
ENSG00000256043.3	CTSO	0.00017398	14.0931	16.6456	7.13639	9.21436	4.64709	12.0574	8.08378	6.62242	12.6391	-0.922214
ENSG00000103512.15	NOMO1	0.000177034	14.0604	76.5893	62.0774	38.9155	27.1167	111.441	81.9567	57.0503	75.6485	-0.406458
ENSG00000154473.18	BUB3	0.000177196	14.0587	258.912	335.976	287.859	349.254	232.364	282.521	322.584	259.712	0.312656
ENSG00000223953.6	C1QTNF5	0.000179294	14.0365	14.0031	9.57392	13.3906	8.12948	37.9904	18.3319	12.0118	21.7947	-0.854174
ENSG00000146674.15	IGFBP3	0.000179857	14.0306	3207.75	2431.8	829.083	712.727	2289.51	1843.37	1662.63	2108.78	-0.342922
ENSG00000185127.6	C6orf120	0.000183961	13.9882	37.3587	46.5372	34.7912	45.7377	33.174	40.9369	44.404	35.108	0.338032
ENSG00000124164.15	VAPB	0.00018458	13.9819	32.275	43.3619	28.6696	37.3883	27.537	38.6853	39.8118	29.4939	0.431517
ENSG00000145780.8	FEM1C	0.000184919	13.9784	23.1369	29.6126	25.4741	31.3028	15.2974	19.351	26.7555	21.3028	0.327416
ENSG00000092820.18	EZR	0.000189526	13.9322	47.6473	58.307	57.2649	69.0865	49.8377	67.1209	64.8381	51.5833	0.329368
ENSG00000196517.11	SLC6A9	0.000190971	13.9179	35.4818	27.3757	29.6242	21.4702	42.7131	29.5706	26.1388	35.9397	-0.457882
ENSG00000164039.15	BDH2	0.000192064	13.9072	39.6136	26.0237	23.2618	14.0402	33.3665	18.2156	19.4265	32.0807	-0.72076
ENSG00000107021.16	TBC1D13	0.000192567	13.9023	15.8413	9.73737	17.3822	10.6882	16.335	12.3904	10.9387	16.5195	-0.590311
ENSG00000124212.6	PTGIS	0.00019656	13.8637	114.575	94.5358	114.302	95.2327	58.7852	43.023	77.5972	95.8873	-0.304981
ENSG00000103495.14	MAZ	0.000201618	13.8159	127.388	102.067	136.314	99.9965	158.664	125.577	109.214	140.788	-0.366078
ENSG00000149131.15	SERPING1	0.00020721	13.7645	140.068	96.622	85.4207	61.1649	93.5041	77.3358	78.3743	106.331	-0.439628
ENSG00000213625.9	LEPROT	0.000215638	13.6897	74.7018	39.7134	49.1694	27.0535	61.0743	44.5365	37.1011	61.6485	-0.731059
ENSG00000181649.8	PHLDA2	0.000216983	13.678	70.2493	96.0984	62.0729	74.8004	52.3158	68.8472	79.9153	61.546	0.37627
ENSG00000157766.17	ACAN	0.000219489	13.6564	90.9957	38.2105	23.2112	16.0864	97.8999	48.323	34.2066	70.7023	-1.04531
ENSG00000162645.13	GBP2	0.00022262	13.6298	8.20232	4.63452	5.50335	3.06934	11.2887	6.60643	4.7701	8.33145	-0.79183
ENSG00000077942.19	FBLN1	0.000223199	13.625	159.767	125.13	142.853	123.831	114.506	82.667	110.543	139.042	-0.33065
ENSG00000183048.12	SLC25A10	0.000223294	13.6242	8.04233	11.3308	13.9235	20.4362	10.2984	16.7654	16.1775	10.7547	0.584553
ENSG00000231389.7	HLA-DPA1	0.000225627	13.6046	13.3912	5.732	10.1726	4.59177	26.9215	14.2561	8.19329	16.8284	-1.02943
ENSG00000117000.9	RLF	0.000228568	13.5803	6.67795	8.79366	7.74115	10.0446	6.38741	8.81009	9.21612	6.9355	0.405076
ENSG00000167123.19	CERCAM	0.000228892	13.5777	192.438	164.712	144.758	109.349	272.161	202.976	159.012	203.119	-0.352991
ENSG00000129009.13	ISLR	0.000229531	13.5724	399.118	337.412	483.28	397.8	496.766	382.965	372.726	459.721	-0.302572
ENSG00000113368.12	LMNB1	0.000231078	13.5598	30.8364	42.5952	38.6335	53.7818	40.26	48.8551	48.4107	36.5766	0.403442
ENSG00000165244.7	ZNF367	0.000231699	13.5548	11.3887	14.0545	11.5275	15.8741	7.55581	11.0355	13.6547	10.1574	0.423265
ENSG00000161544.10	CYGB	0.000232795	13.5459	106.051	84.9872	105.759	81.3407	107.164	82.3953	82.9078	106.325	-0.358513
ENSG00000099942.13	CRKL	0.00023491	13.529	21.5896	14.7276	24.8739	15.5131	23.2127	18.5167	16.2525	23.2254	-0.512393
ENSG00000226479.4	TMEM185B	0.000234978	13.5284	15.8779	9.67587	16.2421	10.2366	15.9884	12.6535	10.8553	16.0361	-0.558662
ENSG00000108679.13	LGALS3BP	0.000241696	13.4755	532.431	418.578	360.056	282.791	382.219	329.713	343.694	424.902	-0.305925
ENSG00000092068.20	SLC7A8	0.000242405	13.47	4.34552	2.20358	4.43643	1.7981	5.34443	2.22724	2.07631	4.70879	-1.14379
ENSG00000168497.5	CAVIN2	0.000244826	13.4514	14.7566	7.99043	4.17928	3.07075	5.0722	3.39526	4.81881	8.0027	-0.720093
ENSG00000158470.5	B4GALT5	0.000246234	13.4406	18.2404	11.2304	16.475	10.0327	17.0346	13.4172	11.5601	17.25	-0.573355
ENSG00000082781.12	ITGB5	0.000247144	13.4337	403.643	330.517	291.406	208.182	423.515	341.571	293.423	372.854	-0.345525
ENSG00000253159.3	PCDHGA12	0.000248994	13.4197	16.2319	12.4919	13.6774	10.3697	20.6799	16.0584	12.9734	16.8631	-0.375769
ENSG00000063660.9	GPC1	0.000249465	13.4162	121.124	99.9722	115.622	93.5015	116.903	94.9631	96.1456	117.883	-0.293789
ENSG00000159200.18	RCAN1	0.000253943	13.3828	56.7138	87.0083	94.6745	125.03	97.8759	122.627	111.555	83.088	0.424601
ENSG00000172819.17	RARG	0.0002558	13.3691	55.3439	34.6644	57.8332	36.7694	49.83	36.571	36.0016	54.3357	-0.592491
ENSG00000105220.17	GPI	0.00025763	13.3558	244.307	310.897	271.404	341.913	279.605	330.871	327.894	265.106	0.306557
ENSG00000069702.11	TGFBR3	0.000258495	13.3495	78.3593	40.5593	83.5898	41.5128	38.522	27.7363	36.6028	66.8237	-0.866628
ENSG00000197451.12	HNRNPAB	0.000259259	13.3439	146.133	178.325	165.495	200.125	143.557	171.467	183.305	151.728	0.272598
ENSG00000067057.17	PFKP	0.000261458	13.3281	181.23	225.498	173.265	213.215	203.777	234.587	224.433	186.09	0.27015
ENSG00000162804.14	SNED1	0.000265803	13.2972	47.1144	31.8292	41.5923	33.3201	45.1299	33.1748	32.7747	44.6122	-0.443691
ENSG00000123989.14	CHPF	0.000268849	13.2758	94.2232	80.1092	56.8008	45.5178	115.195	83.8691	69.832	88.7396	-0.34525
ENSG00000164932.13	CTHRC1	0.000273874	13.2411	70.0969	49.827	24.996	17.3816	98.5	70.7781	45.9956	64.531	-0.487597
ENSG00000185551.15	NR2F2	0.000278234	13.2115	70.4571	52.6383	64.1947	47.3245	86.2017	66.3444	55.4357	73.6178	-0.408597
ENSG00000102931.8	ARL2BP	0.000280341	13.1974	76.2104	29.7862	74.5881	21.6528	71.3252	40.9543	30.7978	74.0412	-1.26277
ENSG00000164237.9	CMBL	0.000281773	13.1878	24.7972	16.2313	24.0081	14.5613	31.892	17.1819	15.9915	26.8991	-0.74661
ENSG00000183098.11	GPC6	0.000283778	13.1745	16.2415	10.1579	22.4323	18.2442	32.056	21.6033	16.6685	23.5766	-0.497709
ENSG00000024526.17	DEPDC1	0.000290267	13.1322	18.7122	27.0866	22.3456	33.5535	23.3588	30.0191	30.2197	21.4722	0.491085
ENSG00000258947.7	TUBB3	0.000295274	13.1001	147.116	57.6991	148.005	45.2079	168.047	96.5917	66.4996	154.389	-1.21392
ENSG00000161011.20	SQSTM1	0.000302223	13.0566	1216.41	1602.53	1068.82	1261.04	695.874	811.997	1225.19	993.701	0.302092
ENSG00000115762.16	PLEKHB2	0.000303283	13.05	95.6309	117.586	80.9682	114.139	63.007	76.2532	102.659	79.8687	0.361759
ENSG00000011295.16	TTC19	0.000304728	13.0411	24.2169	13.3146	20.869	15.0098	23.4161	16.6765	15.0003	22.834	-0.602909
ENSG00000070413.20	DGCR2	0.000306279	13.0316	27.8029	18.4947	30.2852	24.4164	28.0161	21.88	21.597	28.7014	-0.408641
ENSG00000186480.13	INSIG1	0.00030683	13.0282	45.3156	56.4769	58.1336	70.3739	75.0986	99.4402	75.4304	59.5159	0.341359
ENSG00000070778.13	PTPN21	0.000316385	12.9708	15.759	11.7929	17.4944	10.1681	15.8606	10.7804	10.9138	16.3713	-0.580648
ENSG00000105989.10	WNT2	0.000330191	12.8909	9.10223	5.85828	18.3681	13.2185	23.439	13.5417	10.8728	16.9698	-0.637509
ENSG00000175220.12	ARHGAP1	0.000337012	12.8526	80.2233	55.9714	72.7886	61.5719	80.5883	63.6386	60.394	77.8667	-0.366067
ENSG00000156113.23	KCNMA1	0.000340106	12.8355	56.966	69.7411	54.9608	65.7259	37.5281	50.2013	61.8894	49.8183	0.312453
ENSG00000184898.7	RBM43	0.000342062	12.8248	11.8609	7.54284	7.67572	4.86462	8.17065	6.41433	6.27393	9.23576	-0.550584
ENSG00000137818.12	RPLP1	0.000345542	12.8058	1257.8	865.942	1346.65	790.461	1425.66	1109.1	921.834	1343.37	-0.543231
ENSG00000104131.13	EIF3J	0.00034569	12.805	63.4249	85.4477	63.6824	89.1132	62.4604	75.3265	83.2958	63.1892	0.398015
ENSG00000007944.15	MYLIP	0.000350818	12.7775	3.57636	1.83544	3.12938	1.80015	3.45552	2.36494	2.00017	3.38709	-0.731513
ENSG00000188783.6	PRELP	0.000351817	12.7722	10.547	5.63319	4.15162	2.19151	3.21611	2.40769	3.4108	5.97157	-0.790269
ENSG00000165633.13	VSTM4	0.000354297	12.759	7.71973	4.63796	6.01964	4.41126	8.2317	5.90552	4.98491	7.32369	-0.545913
ENSG00000175550.8	DRAP1	0.000355254	12.754	903.939	1097.06	847.849	999.388	675.84	777.039	957.829	809.209	0.243227
ENSG00000242114.6	MTFP1	0.00036228	12.7173	5.82388	12.043	10.3503	16.424	9.07919	13.7879	14.085	8.41779	0.735814
ENSG00000160886.13	LY6K	0.000362928	12.714	70.0993	84.8579	11.5526	16.3489	48.4797	71.8326	57.6798	43.3772	0.410306
ENSG00000114520.11	SNX4	0.000366151	12.6975	19.2387	24.9252	14.5811	25.7099	14.9556	26.3842	25.6731	16.2585	0.655831
ENSG00000178752.16	ERFE	0.000374272	12.6564	3.84023	6.28675	8.08351	13.029	6.62091	10.1257	9.81381	6.18155	0.65832
ENSG00000143033.18	MTF2	0.000379466	12.6307	7.40332	10.4315	8.52566	15.3822	6.22057	10.6903	12.168	7.38318	0.713177
ENSG00000150753.12	CCT5	0.00038011	12.6275	373.719	459.383	384.904	459.863	348.507	409.054	442.767	369.043	0.262691
ENSG00000217128.12	FNIP1	0.000381135	12.6225	13.3785	16.6889	13.6762	17.2484	8.85446	12.1532	15.3635	11.9697	0.357473
ENSG00000104886.11	PLEKHJ1	0.000381267	12.6218	50.4634	71.9786	59.6185	84.0614	54.6345	63.1475	73.0625	54.9055	0.411529
ENSG00000138172.11	CALHM2	0.000386827	12.5948	70.5626	53.3025	94.8992	70.7925	86.2361	72.6022	65.5657	83.8993	-0.355236
ENSG00000068366.20	ACSL4	0.000389461	12.5821	40.8025	52.8342	53.4103	65.7834	50.0472	59.7931	59.4702	48.0867	0.305957
ENSG00000156642.17	NPTN	0.00039358	12.5624	183.296	150.131	162.515	120.994	216.38	180.309	150.478	187.397	-0.316356
ENSG00000158156.7	XKR8	0.000395199	12.5548	11.0821	15.5409	10.3022	13.1446	6.38524	10.3293	13.0049	9.2565	0.486068
ENSG00000162066.15	AMDHD2	0.000401476	12.5253	46.0396	58.7157	40.937	49.6689	23.4286	32.8373	47.074	36.8018	0.354302
ENSG00000129355.7	CDKN2D	0.000402808	12.5191	20.499	25.8796	19.9366	27.6179	16.3239	23.5259	25.6745	18.9198	0.438439
ENSG00000164920.9	OSR2	0.000403969	12.5137	32.8252	23.0122	58.507	34.5096	29.269	20.7306	26.0841	40.2004	-0.622102
ENSG00000163815.6	CLEC3B	0.000407248	12.4986	221.428	11.4407	121.118	15.2341	68.2091	21.7537	16.1428	136.918	-3.07649
ENSG00000139734.19	DIAPH3	0.000411539	12.4791	18.2703	22.6159	21.7042	26.5971	18.5645	24.4852	24.5661	19.513	0.330719
ENSG00000118689.15	FOXO3	0.000412349	12.4754	17.625	12.708	19.9527	15.8378	17.3913	14.8598	14.4685	18.323	-0.338653
ENSG00000131899.11	LLGL1	0.00041465	12.465	25.3545	19.8458	30.1038	19.8724	26.2657	20.7867	20.1683	27.2413	-0.431856
ENSG00000161671.16	EMC10	0.000418776	12.4465	88.8158	76.4589	64.9977	51.8873	92.3274	71.384	66.5767	82.047	-0.301024
ENSG00000166483.11	WEE1	0.000418891	12.446	23.4361	30.0664	32.9025	51.4799	22.9608	39.0913	40.2126	26.4331	0.603434
ENSG00000054793.14	ATP9A	0.000421425	12.4347	15.4137	12.3491	16.6821	14.0585	16.0549	13.1534	13.187	16.0502	-0.28154
ENSG00000171451.14	DSEL	0.000428081	12.4055	19.6747	23.4477	20.507	24.6086	18.7657	26.1179	24.7247	19.6491	0.329988
ENSG00000121766.15	ZCCHC17	0.000433381	12.3825	32.7147	16.5206	35.4648	12.5915	31.7885	19.9403	16.3508	33.3227	-1.02267
ENSG00000197586.13	ENTPD6	0.000435221	12.3746	87.5156	57.7665	78.9358	53.4676	64.0424	53.6222	54.9521	76.8313	-0.482772
ENSG00000037965.6	HOXC8	0.000439585	12.3559	22.157	16.8	20.4581	14.8849	24.9104	20.5165	17.4004	22.5085	-0.369474
ENSG00000117298.16	ECE1	0.000446382	12.3273	89.5003	66.3367	117.844	99.7689	94.6227	78.9326	81.6794	100.656	-0.301053
ENSG00000134690.11	CDCA8	0.000446505	12.3268	27.3113	32.516	34.7507	44.3966	30.3099	38.3546	38.4224	30.7906	0.318528
ENSG00000108960.9	MMD	0.000448136	12.32	13.6272	19.0015	17.8228	27.7594	10.1082	13.7237	20.1615	13.8527	0.538196
ENSG00000089472.16	HEPH	0.000448463	12.3186	10.721	6.31267	4.05736	2.23874	13.6481	9.4699	6.00711	9.4755	-0.648859
ENSG00000135148.12	TRAFD1	0.000450947	12.3083	45.4176	17.4519	33.4862	15.0522	27.3694	18.5621	17.022	35.4244	-1.05296
ENSG00000103257.9	SLC7A5	0.000451455	12.3062	78.4866	44.1571	94.1575	37.7108	78.0882	50.4053	44.0911	83.5774	-0.921083
ENSG00000137575.12	SDCBP	0.000452454	12.3021	286.765	347.921	314.694	372.184	189.985	229.315	316.473	263.814	0.262469
ENSG00000101400.5	SNTA1	0.000454828	12.2923	14.5195	10.1415	16.2061	9.38474	18.4232	14.2445	11.2569	16.3829	-0.537402
ENSG00000153187.20	HNRNPU	0.000456667	12.2848	196.507	226.106	234.726	283.566	207.105	247.935	252.536	212.779	0.247024
ENSG00000110987.8	BCL7A	0.000463464	12.2572	7.06266	10.936	7.84264	11.181	5.71889	7.76734	9.96144	6.87473	0.528627
ENSG00000188130.14	MAPK12	0.000465431	12.2493	18.7374	25.6239	24.9405	32.3847	22.0575	27.7215	28.5767	21.9118	0.3816
ENSG00000231925.11	TAPBP	0.000467709	12.2402	62.0139	38.4897	57.1575	29.5598	52.4401	38.206	35.4185	57.2038	-0.690061
ENSG00000140350.15	ANP32A	0.000470425	12.2294	84.6579	105.094	107.01	128.439	89.2721	129.68	121.071	93.6468	0.370204
ENSG00000198890.9	PRMT6	0.000476768	12.2044	14.2113	18.6509	15.1209	18.6222	12.45	16.9207	18.0646	13.9274	0.372882
ENSG00000142945.13	KIF2C	0.000480364	12.1904	33.2753	39.8862	43.7133	55.5104	35.4188	52.203	49.1999	37.4691	0.392036
ENSG00000104332.12	SFRP1	0.000481438	12.1862	24.2911	13.6042	14.5571	7.37576	14.6225	11.0105	10.6635	17.8236	-0.735711
ENSG00000185164.14	NOMO2	0.000481915	12.1844	99.8633	71.7334	73.3658	43.6048	103.327	80.1168	65.1517	92.1854	-0.500088
ENSG00000277586.2	NEFL	0.000483849	12.1769	0.245404	0.819711	0.178479	0.55536	0.1519	1.07709	0.817386	0.191927	1.65192
ENSG00000083857.14	FAT1	0.000487525	12.1628	130.324	98.1035	117.383	96.5127	139.621	104.304	99.6401	129.109	-0.373464
ENSG00000175592.9	FOSL1	0.000492491	12.1439	285.391	323.244	244.54	313.835	173.352	241.853	292.978	234.427	0.321526
ENSG00000112655.16	PTK7	0.000493601	12.1397	30.674	22.4929	35.9278	30.0875	67.5924	54.6289	35.7364	44.7314	-0.323081
ENSG00000112029.10	FBXO5	0.000494288	12.1371	26.4948	32.7153	25.1707	31.5288	19.6769	29.9312	31.3918	23.7808	0.399122
ENSG00000087274.17	ADD1	0.000496653	12.1282	143.176	111.067	139.961	113.514	150.133	127.789	117.457	144.424	-0.29795
ENSG00000180340.7	FZD2	0.000498049	12.123	13.9625	11.2601	12.3961	10.3059	25.2804	18.4873	13.3511	17.213	-0.36413
ENSG00000121653.11	MAPK8IP1	0.00049808	12.1228	4.69062	3.37273	6.61731	3.40153	6.11274	3.24373	3.33933	5.80689	-0.780272
ENSG00000163507.14	CIP2A	0.000502489	12.1064	25.4248	30.2102	29.7019	38.8307	23.6502	31.2266	33.4225	26.259	0.346838
ENSG00000068400.13	GRIPAP1	0.000511342	12.0738	26.021	13.7917	23.6874	16.3941	21.8538	16.2247	15.4702	23.8541	-0.621486
ENSG00000116161.18	CACYBP	0.000513253	12.0669	160.391	201.18	177.243	202.318	136.419	187.859	197.119	158.018	0.318802
ENSG00000080603.17	SRCAP	0.000519734	12.0435	22.9578	14.0088	29.5398	20.4428	25.1223	20.721	18.3909	25.8733	-0.490214
ENSG00000101350.8	KIF3B	0.000522544	12.0334	22.475	12.7084	19.7966	10.4096	20.0187	15.3624	12.8268	20.7634	-0.690613
ENSG00000178573.7	MAF	0.000522995	12.0318	7.49051	4.4665	5.27323	4.1081	5.08255	2.63766	3.73742	5.94876	-0.656504
ENSG00000102384.13	CENPI	0.000528151	12.0136	14.24	18.5024	16.6989	23.093	12.4685	21.8363	21.1439	14.4692	0.544131
ENSG00000169174.10	PCSK9	0.000533624	11.9943	3.6004	2.37707	3.40876	2.27661	4.39233	3.3702	2.67462	3.8005	-0.491365
ENSG00000186660.15	ZFP91	0.000538593	11.9771	35.459	42.3799	40.3138	48.3984	35.6903	42.05	44.2761	37.1544	0.252373
ENSG00000171033.13	PKIA	0.000541067	11.9685	17.3529	25.3069	11.7918	15.0014	11.3108	19.7539	20.0207	13.4852	0.566649
ENSG00000052795.13	FNIP2	0.000542137	11.9648	12.6123	19.3529	9.36606	14.0965	8.17206	10.9329	14.7941	10.0501	0.553243
ENSG00000109189.13	USP46	0.000546446	11.9501	8.1645	12.5374	7.18888	11.6156	6.8766	9.74828	11.3004	7.40999	0.602206
ENSG00000165914.15	TTC7B	0.000557201	11.9138	28.444	15.9482	31.1293	14.9363	26.0509	19.2577	16.7141	28.5414	-0.768434
ENSG00000127951.7	FGL2	0.000559605	11.9058	37.326	23.9224	4.13249	2.54006	8.66795	5.33821	10.6002	16.7088	-0.651578
ENSG00000076716.9	GPC4	0.000560392	11.9031	5.45895	3.56068	5.42957	4.59168	11.048	8.11709	5.42315	7.31218	-0.424405
ENSG00000151726.14	ACSL1	0.000562702	11.8955	19.6728	15.4803	22.9663	16.3397	24.3416	19.9714	17.2638	22.3269	-0.369148
ENSG00000147894.16	C9orf72	0.000563119	11.8941	3.11603	6.1508	3.98422	7.88857	3.15749	4.40903	6.14947	3.41925	0.828466
ENSG00000143322.21	ABL2	0.000566382	11.8833	35.709	47.62	51.6567	70.6168	29.138	34.1648	50.8005	38.8346	0.38663
ENSG00000072682.18	P4HA2	0.000572837	11.8622	136.311	119.095	112.33	90.9734	187.497	137.66	115.91	145.379	-0.32657
ENSG00000121310.17	ECHDC2	0.000577027	11.8487	58.4637	41.4641	43.1581	32.6356	54.6785	38.7678	37.6225	52.1001	-0.468627
ENSG00000102007.11	PLP2	0.000580684	11.8369	234.668	284.708	253.212	296.566	243.917	287.399	289.558	243.932	0.247278
ENSG00000122642.11	FKBP9	0.000584111	11.8259	264.447	219.824	196.671	166.419	295.789	208.75	198.331	252.302	-0.347089
ENSG00000101310.17	SEC23B	0.000585404	11.8218	34.4792	27.7923	34.1732	21.7753	32.6081	24.4242	24.6639	33.7535	-0.451065
ENSG00000177888.7	ZBTB41	0.000588466	11.8121	6.24824	4.92231	6.32498	4.30658	7.52525	5.86992	5.03294	6.69949	-0.405643
ENSG00000120156.21	TEK	0.000591312	11.8031	16.0622	11.4042	16.1171	10.7474	23.7754	20.0636	14.0717	18.6516	-0.403999
ENSG00000089063.15	TMEM230	0.000598249	11.7814	152.513	126.687	118.439	94.3834	169.092	144.198	121.756	146.681	-0.268491
ENSG00000144233.9	AMMECR1L	0.000598724	11.7799	15.2159	19.0904	14.0903	18.8657	13.6051	15.6229	17.8597	14.3038	0.318315
ENSG00000051180.17	RAD51	0.000598918	11.7793	17.1863	21.8082	19.096	28.8903	12.482	19.5881	23.4289	16.2548	0.52472
ENSG00000178718.6	RPP25	0.00059908	11.7788	11.9738	17.179	11.2108	13.2328	7.74912	10.2234	13.5451	10.3113	0.390234
ENSG00000102144.15	PGK1	0.000602642	11.7678	212.258	286.852	219.776	299.657	328.781	368.558	318.356	253.605	0.327941
ENSG00000276547.1	PCDHGB5	0.000604394	11.7624	12.6232	10.1526	6.87542	4.93565	13.2083	9.63666	8.24162	10.9023	-0.399405
ENSG00000177119.16	ANO6	0.000611077	11.7419	28.8345	22.4075	31.5684	24.7527	38.8681	34.2478	27.136	33.0903	-0.285247
ENSG00000104722.14	NEFM	0.000611293	11.7413	3.68355	7.96624	8.03342	11.2353	15.4515	26.3356	15.1791	9.05615	0.738743
ENSG00000125520.14	SLC2A4RG	0.000622712	11.7068	85.0582	67.1606	91.4021	65.9726	96.8143	76.6936	69.9422	91.0915	-0.380675
ENSG00000121851.13	POLR3GL	0.000626668	11.695	30.9875	23.8037	25.7458	15.6174	33.1744	25.3486	21.5899	29.9692	-0.471265
ENSG00000137267.6	TUBB2A	0.000627682	11.692	56.6678	73.6534	65.9467	84.1702	53.3515	60.1614	72.6616	58.6553	0.308458
ENSG00000111913.19	RIPOR2	0.000629329	11.6872	9.49283	5.82664	7.50063	4.89647	9.21113	7.43491	6.05267	8.73486	-0.521994
ENSG00000185862.7	EVI2B	0.000638466	11.6603	2.10844	4.12032	1.43154	3.5383	1.16572	2.43938	3.366	1.56857	1.05466
ENSG00000105664.11	COMP	0.000638507	11.6602	305.041	196.007	545.932	461.995	799.606	483.647	380.55	550.193	-0.531736
ENSG00000135324.6	MRAP2	0.000639646	11.6569	6.14047	2.69279	1.52123	0.575486	2.47848	1.51627	1.59485	3.38006	-1.03796
ENSG00000006016.11	CRLF1	0.000646318	11.6376	678.71	566.75	620.875	518.907	659.652	508.15	531.269	653.079	-0.297763
ENSG00000122566.21	HNRNPA2B1	0.000646571	11.6369	582.275	661.696	677.693	821.392	665.182	805.448	762.845	641.717	0.249418
ENSG00000196715.7	VKORC1L1	0.000648611	11.631	19.7212	14.5868	21.4781	16.7069	17.6143	14.9711	15.4216	19.6046	-0.344251
ENSG00000077782.20	FGFR1	0.000649556	11.6283	120.693	87.946	129.544	103.138	112.837	96.1056	95.7298	121.025	-0.337947
ENSG00000129038.16	LOXL1	0.000649645	11.6281	274.184	193.485	339.736	260.248	485.504	421.581	291.771	366.475	-0.328775
ENSG00000133818.14	RRAS2	0.000651109	11.6239	131.195	163.867	142.515	168.563	94.2234	111.648	148.026	122.645	0.271165
ENSG00000124172.10	ATP5F1E	0.000651283	11.6234	72.7132	60.3679	56.565	41.534	72.8205	62.2889	54.7303	67.3662	-0.299194
ENSG00000165410.15	CFL2	0.000651987	11.6214	127.83	84.1138	121.494	72.9361	131.087	107.245	88.0984	126.804	-0.52491
ENSG00000170113.16	NIPA1	0.000654308	11.6148	7.93248	10.6769	8.8811	13.4575	7.70926	11.3408	11.8251	8.17428	0.527295
ENSG00000115758.13	ODC1	0.000654809	11.6133	76.5082	108.97	91.0621	111.954	71.0919	84.2947	101.74	79.5541	0.354479
ENSG00000181195.11	PENK	0.000658371	11.6032	231.068	265.234	93.9273	112.409	478.653	571.962	316.535	267.883	0.240679
ENSG00000143878.10	RHOB	0.000659026	11.6014	37.1587	30.6158	51.7133	34.6494	61.3011	38.4658	34.577	50.0577	-0.532492
ENSG00000167325.15	RRM1	0.000664273	11.5866	74.1868	90.7194	77.6544	98.6886	68.3033	105.251	98.2195	73.3815	0.420097
ENSG00000083312.17	TNPO1	0.000690077	11.5158	114.319	133.7	100.137	130.969	94.593	115.937	126.868	103.016	0.300198
ENSG00000136108.15	CKAP2	0.000706027	11.4733	60.5316	68.0682	67.5685	86.5153	57.3126	73.0666	75.8834	61.8042	0.295646
ENSG00000168439.16	STIP1	0.00070996	11.463	113.778	139.186	135.522	160.214	118.149	141.497	146.966	122.483	0.262701
ENSG00000170540.15	ARL6IP1	0.000716642	11.4456	147.826	171.887	138.216	177.373	137.104	165.267	171.509	141.048	0.281912
ENSG00000168496.4	FEN1	0.00071914	11.4391	34.0812	46.2941	49.0479	57.6454	31.785	48.6917	50.877	38.3047	0.408564
ENSG00000198900.6	TOP1	0.000727759	11.417	37.4497	43.871	39.2147	46.5332	35.0564	43.0083	44.4708	37.2403	0.255368
ENSG00000146122.17	DAAM2	0.000734402	11.4001	8.92313	6.10234	6.2742	4.67846	6.9615	4.84654	5.20911	7.38628	-0.495778
ENSG00000120727.13	PAIP2	0.000739628	11.3869	80.0904	102.515	69.6242	89.2219	73.6632	84.709	92.1486	74.4593	0.307138
ENSG00000198909.7	MAP3K3	0.00074023	11.3854	32.5208	24.1845	32.7545	26.4249	27.8989	23.0275	24.5457	31.058	-0.338271
ENSG00000122490.19	SLC66A2	0.000741655	11.3818	34.3673	26.3778	36.4779	26.5925	36.6374	26.5803	26.5169	35.8275	-0.432749
ENSG00000096696.14	DSP	0.000744918	11.3737	60.1347	52.0318	41.0528	30.1975	70.3461	49.7574	43.9956	57.1778	-0.377343
ENSG00000113328.19	CCNG1	0.000746159	11.3706	83.5031	67.0912	76.5466	48.9905	100.329	76.8679	64.3166	86.793	-0.431808
ENSG00000136867.11	SLC31A2	0.000747908	11.3662	43.5447	54.7351	48.9568	58.9093	21.2318	27.3483	46.9976	37.9111	0.309232
ENSG00000167157.11	PRRX2	0.000758962	11.339	54.1441	40.9048	55.3321	42.2156	42.3152	37.0988	40.0731	50.5971	-0.335675
ENSG00000141429.13	GALNT1	0.000767868	11.3173	88.4583	76.0405	64.4288	52.5218	99.2392	76.2927	68.285	84.0421	-0.299148
ENSG00000087586.17	AURKA	0.000775532	11.2989	37.3691	41.8307	40.3279	54.2203	37.685	47.4851	47.8454	38.4607	0.314261
ENSG00000004139.14	SARM1	0.000785664	11.2748	9.7206	5.00325	7.68307	3.79034	8.62094	5.97581	4.92313	8.67487	-0.804791
ENSG00000001461.17	NIPAL3	0.000787573	11.2703	50.728	59.9408	32.8602	40.916	32.4755	39.6191	46.8253	38.6879	0.274759
ENSG00000123975.5	CKS2	0.00079053	11.2633	180.68	226.793	239.168	277.082	186.683	273.985	259.287	202.177	0.35877
ENSG00000041880.14	PARP3	0.000791293	11.2615	51.2162	37.1314	33.865	28.1716	52.6848	38.0375	34.4469	45.922	-0.413769
ENSG00000152284.5	TCF7L1	0.000805721	11.228	13.5357	7.86012	13.1632	7.19735	15.371	10.6009	8.55277	14.0233	-0.706847
ENSG00000197747.9	S100A10	0.000806112	11.2271	2060.5	1200.99	1498.6	945.796	1461.1	1185.41	1110.73	1673.4	-0.59123
ENSG00000111640.15	GAPDH	0.00080637	11.2265	4090.5	5415.73	4729.9	5654.79	5277.23	6036.18	5702.23	4699.21	0.279103
ENSG00000167550.11	RHEBL1	0.000819436	11.1967	4.56632	7.45539	5.0259	8.20518	2.40218	5.54568	7.06875	3.99813	0.806755
ENSG00000153814.13	JAZF1	0.000822233	11.1904	9.71291	5.57572	13.5371	6.70282	14.6689	7.39598	6.55817	12.6396	-0.936125
ENSG00000169813.16	HNRNPF	0.000823546	11.1874	196.94	220.472	211.792	251.221	160.27	197.827	223.173	189.668	0.234575
ENSG00000166197.16	NOLC1	0.000823837	11.1867	38.0184	47.5835	45.3805	52.6498	43.633	52.2962	50.8432	42.344	0.26333
ENSG00000075618.18	FSCN1	0.000827378	11.1788	153.802	118.216	188.95	115.379	224.098	178.087	137.227	188.95	-0.461147
ENSG00000147852.16	VLDLR	0.000830884	11.1709	14.8932	21.8479	17.2324	25.248	19.3817	22.3358	23.1439	17.1691	0.428661
ENSG00000152952.12	PLOD2	0.000833583	11.1649	59.1579	98.7656	64.6549	99.5136	149.294	179.925	126.068	91.0357	0.469259
ENSG00000103549.21	RNF40	0.000838994	11.1529	56.6895	42.3335	58.9241	42.1727	53.3437	44.8229	43.1097	56.3191	-0.384828
ENSG00000165732.13	DDX21	0.00085037	11.1279	57.5829	35.5824	70.0303	35.0908	55.7283	42.4976	37.7236	61.1139	-0.694571
ENSG00000111674.9	ENO2	0.000860053	11.1069	50.4596	58.0322	41.0217	58.4188	41.0658	62.7579	59.7363	44.1824	0.434288
ENSG00000142046.15	TMEM91	0.000863977	11.0985	13.1212	4.82879	11.2353	6.97098	10.0646	5.58021	5.79333	11.4737	-0.973698
ENSG00000134308.14	YWHAQ	0.000866304	11.0935	424.425	505.442	488.671	529.349	396.661	485.729	506.84	436.586	0.21522
ENSG00000198018.7	ENTPD7	0.000870545	11.0845	7.189	10.265	4.67487	6.14046	3.51854	4.56157	6.98902	5.12747	0.439473
ENSG00000132341.12	RAN	0.000872535	11.0802	774.107	938.409	860.929	947.429	731.877	879.634	921.824	788.971	0.224493
ENSG00000068912.14	ERLEC1	0.000874605	11.0758	72.0161	51.4331	48.9775	28.0317	67.5324	53.1342	44.1996	62.842	-0.506727
ENSG00000130726.12	TRIM28	0.00087779	11.0691	324.278	241.452	395.419	274.214	359.113	314.593	276.753	359.603	-0.377688
ENSG00000158747.14	NBL1	0.000879008	11.0665	168.98	141.997	184.437	125.283	140.383	110.331	125.87	164.6	-0.386755
ENSG00000139645.10	ANKRD52	0.000883216	11.0577	30.5434	39.796	31.1908	49.9271	30.2105	36.5172	42.0801	30.6482	0.456059
ENSG00000204130.13	RUFY2	0.000890534	11.0424	13.7732	9.81986	13.1359	8.61186	15.1092	12.4627	10.2982	14.0061	-0.439994
ENSG00000163520.14	FBLN2	0.000895012	11.0331	293.254	218.352	277.204	244.105	384.779	262.398	241.618	318.413	-0.398024
ENSG00000189143.9	CLDN4	0.000895058	11.033	8.71138	11.1798	24.862	31.3385	4.32254	6.87379	16.464	12.632	0.379599
ENSG00000148154.10	UGCG	0.00089642	11.0301	29.0325	45.9865	23.1725	41.1753	17.8134	21.8371	36.333	23.3395	0.636306
ENSG00000105808.17	RASA4	0.000902425	11.0178	66.2093	43.7435	31.4895	26.4489	50.3033	35.4403	35.2109	49.334	-0.485391
ENSG00000259956.2	RBM15B	0.00090246	11.0177	16.288	9.90957	18.3171	10.1965	17.2083	13.8598	11.322	17.2711	-0.60488
ENSG00000120451.10	SNX19	0.000904568	11.0134	45.3272	33.5676	50.2314	35.3542	40.4428	34.6325	34.5181	45.3338	-0.392239
ENSG00000108840.15	HDAC5	0.000906721	11.009	26.3061	21.3929	35.466	25.7034	40.042	28.0887	25.0617	33.9381	-0.435921
ENSG00000157224.16	CLDN12	0.000906809	11.0088	28.8326	39.5873	28.9657	47.2015	27.1111	33.3319	40.0402	28.3031	0.498999
ENSG00000116954.8	RRAGC	0.000908067	11.0062	54.9748	74.3398	51.8751	61.6393	38.7754	45.0032	60.3274	48.5417	0.313009
ENSG00000130520.10	LSM4	0.000908306	11.0057	150.371	183.57	161.433	183.923	143.643	173.398	180.297	151.816	0.247903
ENSG00000108001.13	EBF3	0.000909171	11.004	32.1483	21.9965	27.004	22.7639	32.3209	27.481	24.0805	30.4911	-0.339269
ENSG00000102978.13	POLR2C	0.000919	10.984	68.1078	58.2526	72.7676	51.802	79.6927	61.592	57.2155	73.5227	-0.361225
ENSG00000149657.20	LSM14B	0.000919369	10.9833	33.4838	26.0101	39.2782	28.8521	34.7203	28.9101	27.9241	35.8274	-0.358419
ENSG00000125966.10	MMP24	0.00091991	10.9822	0.842385	0.529692	0.962594	0.426235	1.16675	0.476513	0.47748	0.990577	-0.917249
ENSG00000108064.11	TFAM	0.000921673	10.9787	18.0353	25.3068	22.8019	32.5303	19.5466	24.7206	27.5192	20.1279	0.449325
ENSG00000138160.6	KIF11	0.000925081	10.9718	23.6442	26.178	27.8868	36.2703	23.6582	32.5535	31.6673	25.0631	0.336232
ENSG00000100129.18	EIF3L	0.000945268	10.9318	183.236	148.293	211.857	142.587	215.328	179.849	156.91	203.474	-0.374699
ENSG00000113575.10	PPP2CA	0.000946754	10.9289	217.652	272.451	248.46	274.554	182.657	239.17	262.058	216.256	0.277027
ENSG00000166333.13	ILK	0.000947823	10.9268	173.675	150.321	186.591	147.67	208.311	178.91	158.967	189.526	-0.253519
ENSG00000184897.6	H1FX	0.000961038	10.9012	70.2954	76.0761	85.114	114.023	63.4649	83.2109	91.1032	72.9581	0.32004
ENSG00000138756.17	BMP2K	0.00096228	10.8988	16.4775	21.6761	19.3748	34.9351	15.4547	19.8816	25.4976	17.1023	0.573403
ENSG00000134686.18	PHC2	0.000968989	10.8859	104.09	120.552	88.093	103.568	73.1141	102.006	108.709	88.4322	0.297518
ENSG00000131351.15	HAUS8	0.000969656	10.8846	10.4295	16.3378	16.3792	19.6934	10.4927	17.3094	17.7802	12.4338	0.512537
ENSG00000147872.10	PLIN2	0.000983053	10.8592	290.944	409.181	294.128	335.942	132.333	192.394	312.505	239.135	0.385914
ENSG00000137962.13	ARHGAP29	0.000997885	10.8315	49.1516	56.7995	40.2466	46.2975	32.7617	43.9488	49.0153	40.72	0.266896
ENSG00000090020.11	SLC9A1	0.000998375	10.8306	25.1536	21.4056	23.2314	17.0142	24.6333	17.7357	18.7185	24.3395	-0.377062
ENSG00000178498.16	DTX3	0.00101056	10.8081	10.5482	7.82387	7.47047	4.22664	12.1344	9.16831	7.07294	10.051	-0.500987
ENSG00000103148.16	NPRL3	0.0010187	10.7933	30.4097	18.3275	25.1713	18.0802	25.1352	20.8182	19.0753	26.9054	-0.494002
ENSG00000090006.17	LTBP4	0.00102509	10.7817	16.4725	8.88217	5.75647	3.03298	23.8854	15.2239	9.04633	15.3715	-0.758344
ENSG00000106948.16	AKNA	0.00102794	10.7766	12.4131	6.93941	6.46052	5.04659	10.2833	5.21932	5.73511	9.71896	-0.750811
ENSG00000123485.12	HJURP	0.00103039	10.7721	42.9811	52.5358	39.866	58.8768	39.1034	50.6294	54.014	40.6502	0.409195
ENSG00000166886.13	NAB2	0.00103314	10.7672	50.5958	37.2906	53.3428	40.2375	46.399	38.9402	38.8228	50.1125	-0.367434
ENSG00000150593.18	PDCD4	0.00103646	10.7613	82.6104	52.8038	58.6291	50.2363	81.3252	58.8857	53.9752	74.1882	-0.458165
ENSG00000119714.11	GPR68	0.0010489	10.7392	23.9336	15.3008	10.3504	7.1998	10.0006	8.3882	10.2963	14.7615	-0.515518
ENSG00000064419.13	TNPO3	0.00106482	10.7113	31.0813	25.297	34.075	26.3593	30.7482	27.5078	26.388	31.9682	-0.2758
ENSG00000080493.17	SLC4A4	0.00107208	10.6988	3.97124	5.20488	5.86517	9.78485	6.28232	8.00382	7.66452	5.37291	0.504589
ENSG00000137804.14	NUSAP1	0.00107256	10.6979	75.2426	91.8958	91.1242	109.374	81.9215	106.631	102.634	82.7628	0.310112
ENSG00000108950.12	FAM20A	0.00107549	10.6929	21.7846	11.3155	23.8421	19.193	29.0327	19.0154	16.508	24.8865	-0.589272
ENSG00000041353.10	RAB27B	0.00108574	10.6753	19.9981	30.6505	15.3122	23.8414	3.04871	7.32469	20.6056	12.7864	0.684173
ENSG00000166106.3	ADAMTS15	0.00109589	10.6581	8.53798	9.90233	3.88258	6.24228	5.02686	6.65062	7.59841	5.81581	0.379986
ENSG00000092445.12	TYRO3	0.00109956	10.6519	9.61878	16.9149	15.3727	20.4631	8.48772	11.9284	16.4354	11.1597	0.554389
ENSG00000086062.12	B4GALT1	0.00110464	10.6434	91.1852	80.234	74.9582	64.1157	123.127	102.243	82.1977	96.4235	-0.230028
ENSG00000139372.15	TDG	0.00110577	10.6415	12.7228	22.6626	16.9838	22.0702	14.8524	19.6021	21.4449	14.853	0.526913
ENSG00000157193.18	LRP8	0.00110812	10.6376	7.53767	8.78845	11.9624	18.2526	7.52426	11.4843	12.8418	9.0081	0.506813
ENSG00000101412.13	E2F1	0.00111029	10.634	10.9492	12.3869	12.4542	16.4439	10.266	14.0277	14.2862	11.2231	0.345411
ENSG00000162704.16	ARPC5	0.00111114	10.6326	368.992	462.691	326.745	368.115	270.222	314.814	381.873	321.986	0.246024
ENSG00000168685.15	IL7R	0.00112085	10.6165	30.8309	43.7145	26.2756	36.2251	17.6394	26.1651	35.3682	24.9153	0.503719
ENSG00000128829.12	EIF2AK4	0.00112694	10.6064	27.757	18.4993	28.8969	19.0933	30.5682	26.4718	21.3548	29.0741	-0.443387
ENSG00000189057.11	FAM111B	0.00114054	10.5843	9.12071	11.9368	6.22573	8.55917	5.02255	9.30607	9.934	6.78966	0.542391
ENSG00000006459.11	KDM7A	0.00114237	10.5813	4.38093	5.55945	4.535	7.72787	3.04323	4.90464	6.06399	3.98639	0.593039
ENSG00000049239.12	H6PD	0.00114259	10.5809	21.5941	17.3568	20.6244	16.3917	21.8967	19.8241	17.8575	21.3718	-0.25785
ENSG00000128567.17	PODXL	0.00114325	10.5799	314.443	382.097	453.414	634.778	151.884	262.426	426.434	306.58	0.475924
ENSG00000243943.10	ZNF512	0.00116118	10.5511	19.9905	28.1274	14.8937	21.1666	17.048	21.7744	23.6895	17.3107	0.450345
ENSG00000197894.11	ADH5	0.00116191	10.55	184.871	152.282	163.756	120.862	167.355	142.872	138.672	171.994	-0.310476
ENSG00000164924.18	YWHAZ	0.00116584	10.5437	553.164	689.252	693.647	751.191	639.99	748.939	729.794	628.934	0.21455
ENSG00000121579.13	NAA50	0.00116588	10.5436	207.065	251.638	213.786	253.871	192.36	217.238	240.916	204.404	0.237
ENSG00000109861.16	CTSC	0.00116971	10.5376	103.363	123.675	91.6255	113.005	89.983	112.668	116.45	94.9905	0.293571
ENSG00000137936.18	BCAR3	0.00117892	10.5231	45.1208	56.4735	58.8233	69.8191	40.1216	50.669	58.9872	48.0219	0.29615
ENSG00000168393.13	DTYMK	0.00118475	10.514	83.9608	98.4207	102.043	125.463	91.197	109.595	111.16	92.4003	0.266403
ENSG00000162591.16	MEGF6	0.00118647	10.5113	53.163	41.5561	66.26	57.0789	70.5257	54.6548	51.0966	63.3162	-0.308803
ENSG00000150051.14	MKX	0.00119112	10.5041	0.419509	1.27215	0.138322	0.709006	0.418558	0.931422	0.970861	0.325463	1.33167
ENSG00000109971.14	HSPA8	0.00119168	10.5032	1115.43	1301.58	1050.13	1177.93	801.356	948.604	1142.71	988.974	0.208429
ENSG00000157168.20	NRG1	0.00120174	10.4877	21.5762	29.5641	36.5431	47.0988	29.347	33.0627	36.5752	29.1554	0.3261
ENSG00000099385.11	BCL7C	0.00120232	10.4868	35.3664	23.923	31.6617	23.3759	41.4358	36.4619	27.9203	36.1546	-0.371695
ENSG00000117650.13	NEK2	0.00120588	10.4813	20.8986	27.6079	28.3095	32.6628	22.7588	33.096	31.1222	23.989	0.374201
ENSG00000029364.12	SLC39A9	0.00120811	10.4779	23.1732	16.7344	18.1743	13.8911	21.8859	18.0684	16.2313	21.0778	-0.37491
ENSG00000185650.9	ZFP36L1	0.00121294	10.4705	166.401	134.266	181.155	138.888	159.728	143.831	138.995	169.095	-0.282612
ENSG00000132780.17	NASP	0.00121311	10.4703	82.5406	90.5847	105.437	124.254	84.6081	114.564	109.801	90.8618	0.272871
ENSG00000183160.9	TMEM119	0.00121331	10.47	40.0176	25.3358	31.3068	26.4116	72.0587	47.4755	33.0743	47.7944	-0.52979
ENSG00000167566.17	NCKAP5L	0.00122958	10.4454	13.3185	10.5568	11.3735	8.72482	15.8167	12.8192	10.7003	13.5029	-0.33284
ENSG00000115648.14	MLPH	0.00123414	10.4385	35.6629	46.1064	23.3679	32.0103	26.212	31.839	36.6519	28.4143	0.366135
ENSG00000122694.16	GLIPR2	0.00124314	10.4251	45.6436	36.5686	67.7808	54.9716	78.1713	69.3679	53.636	63.8652	-0.251398
ENSG00000108175.17	ZMIZ1	0.00125306	10.4104	48.8733	39.4841	56.1869	42.8592	48.6383	43.8116	42.0516	51.2328	-0.284293
ENSG00000196233.13	LCOR	0.00125523	10.4072	4.72897	6.83734	6.19	9.07263	5.07882	5.86995	7.25997	5.3326	0.438058
ENSG00000143341.12	HMCN1	0.001259	10.4017	6.59662	2.99302	8.49677	4.11234	14.7309	9.99196	5.69911	9.94143	-0.792061
ENSG00000077348.9	EXOSC5	0.00125903	10.4017	14.6741	19.1386	20.964	26.2015	14.3921	20.6603	22.0001	16.6767	0.397592
ENSG00000050327.15	ARHGEF5	0.00126506	10.3928	10.3584	7.52551	16.3657	12.3282	14.2242	10.7109	10.1882	13.6494	-0.418382
ENSG00000114850.6	SSR3	0.00126614	10.3912	367.101	492.244	312.327	380.251	335.204	368.276	413.59	338.211	0.290203
ENSG00000152291.14	TGOLN2	0.0012676	10.3891	97.333	77.3155	90.9953	76.5394	100.342	92.47	82.1083	96.2233	-0.2286
ENSG00000136709.12	WDR33	0.00128166	10.3688	20.5902	15.7258	23.9202	14.4915	23.695	18.9573	16.3915	22.7351	-0.469532
ENSG00000156876.10	SASS6	0.00129194	10.354	3.02819	3.93256	3.88536	5.1922	2.82306	4.69861	4.60779	3.24553	0.492813
ENSG00000089486.17	CDIP1	0.00130113	10.3409	16.4919	10.4887	18.1005	11.734	20.6106	15.2202	12.481	18.401	-0.55636
ENSG00000109805.10	NCAPG	0.00130587	10.3342	32.998	44.4335	43.3318	55.3443	28.865	52.6362	50.8047	35.0649	0.53366
ENSG00000166508.17	MCM7	0.00131002	10.3284	77.3188	87.3356	106.406	121.317	71.8479	94.3779	101.01	85.191	0.245464
ENSG00000116209.12	TMEM59	0.00131197	10.3256	339.568	306.418	230.626	179.803	346.449	289.747	258.656	305.548	-0.240278
ENSG00000168621.15	GDNF	0.00131371	10.3232	4.03131	7.66272	1.01037	2.89553	1.9888	3.74794	4.76873	2.34349	0.994601
ENSG00000158604.15	TMED4	0.00133036	10.2999	57.5649	75.1984	50.6239	58.9244	55.7455	62.9303	65.6844	54.6448	0.265023
ENSG00000140632.17	GLYR1	0.00133148	10.2984	56.1917	43.3545	57.6161	46.608	61.9649	45.5904	45.1843	58.5909	-0.374126
ENSG00000166226.13	CCT2	0.00133228	10.2973	130.593	164.374	173.811	191.042	138.363	171.802	175.74	147.589	0.251697
ENSG00000077585.14	GPR137B	0.00133544	10.2929	14.3687	11.6461	13.6348	9.29452	14.1104	8.50858	9.81641	14.038	-0.511684
ENSG00000276023.5	DUSP14	0.00133562	10.2926	102.583	87.855	81.9673	62.2899	69.5257	60.107	70.084	84.692	-0.272786
ENSG00000123219.13	CENPK	0.00133699	10.2907	39.6562	52.5862	42.676	58.0823	38.9575	47.1493	52.606	40.4299	0.378979
ENSG00000182175.14	RGMA	0.00133801	10.2893	0.927456	0.372074	0.550679	0.0677423	2.01466	0.741471	0.393763	1.16427	-1.35641
ENSG00000111799.21	COL12A1	0.00135382	10.2677	82.1092	55.577	79.0527	68.543	272.028	164.83	96.3168	144.397	-0.583681
ENSG00000165102.15	HGSNAT	0.001356	10.2647	31.8623	21.635	28.5986	22.8903	32.6722	27.4203	23.9819	31.0444	-0.371023
ENSG00000115282.20	TTC31	0.00135718	10.2631	22.6606	13.0602	22.8558	17.0653	18.1873	14.8754	15.0003	21.2346	-0.498615
ENSG00000107821.14	KAZALD1	0.00137461	10.2396	78.3755	61.2385	43.1388	27.2152	36.6229	30.078	39.5105	52.7124	-0.414993
ENSG00000144959.10	NCEH1	0.00137752	10.2356	43.3045	51.4009	49.7234	56.5547	38.8763	52.5452	53.5003	43.968	0.282508
ENSG00000183696.14	UPP1	0.00138173	10.23	27.1426	39.32	30.3046	37.7269	18.4834	24.2205	33.7558	25.3102	0.413996
ENSG00000120738.8	EGR1	0.00138338	10.2278	22.994	18.4691	18.5985	10.642	28.5655	19.874	16.3284	23.386	-0.515611
ENSG00000128284.19	APOL3	0.00139727	10.2094	79.0473	49.3447	62.8129	44.3087	36.7919	29.5885	41.0806	59.5507	-0.534574
ENSG00000175643.10	RMI2	0.00140338	10.2014	7.47662	10.8024	8.53736	13.0856	4.71487	7.41237	10.4335	6.90962	0.587572
ENSG00000099377.14	HSD3B7	0.00140697	10.1966	76.453	87.2249	86.7295	100.334	65.6836	82.505	90.0214	76.2887	0.238511
ENSG00000163431.13	LMOD1	0.00141052	10.192	1.53281	0.888502	1.46307	1.18956	6.68278	3.46697	1.84834	3.22622	-0.771636
ENSG00000119403.15	PHF19	0.00141398	10.1875	45.093	65.5753	51.1597	63.6385	48.0743	57.2937	62.1691	48.109	0.369215
ENSG00000170759.11	KIF5B	0.00142749	10.1699	80.2481	91.417	79.1471	95.6713	80.1017	90.2572	92.4485	79.8323	0.211431
ENSG00000142910.16	TINAGL1	0.00143841	10.1559	54.1664	46.8615	17.5494	11.3246	28.0448	16.9329	25.0396	33.2535	-0.407876
ENSG00000123080.12	CDKN2C	0.00145895	10.1298	33.6901	40.3177	33.6055	40.9159	31.2147	37.5528	39.5955	32.8367	0.269277
ENSG00000138138.13	ATAD1	0.00147085	10.1148	40.8753	49.0388	37.0432	45.0416	33.7228	47.621	47.2338	37.2137	0.343164
ENSG00000259207.7	ITGB3	0.00147489	10.1097	59.5364	69.0903	89.4215	109.502	36.9003	54.307	77.6329	61.9527	0.325031
ENSG00000167291.16	TBC1D16	0.00147504	10.1095	17.7946	13.7431	22.4023	17.6165	21.4317	15.0455	15.4684	20.5429	-0.407027
ENSG00000110958.16	PTGES3	0.00147787	10.106	219.824	258.955	226.572	247.109	217.412	267.984	258.016	221.269	0.221564
ENSG00000181982.18	CCDC149	0.00147818	10.1056	14.7939	7.72525	9.39184	7.66026	10.4725	6.92581	7.4371	11.5528	-0.628591
ENSG00000108691.9	CCL2	0.00148925	10.0919	45.0098	29.6098	23.669	19.0212	71.0209	52.1742	33.6017	46.5665	-0.469565
ENSG00000244486.8	SCARF2	0.00148941	10.0917	25.1229	20.8572	24.1211	18.7211	32.4242	28.1013	22.5599	27.2228	-0.269964
ENSG00000082146.13	STRADB	0.00149742	10.0818	27.5352	35.5662	20.5574	31.0006	16.9426	27.2046	31.2571	21.6784	0.525896
ENSG00000153046.18	CDYL	0.00150881	10.0678	27.4753	36.684	32.2539	36.5825	20.0757	24.4479	32.5715	26.6016	0.291104
ENSG00000205978.6	NYNRIN	0.00152001	10.0542	6.11912	4.17378	6.82354	5.4671	14.1163	8.10065	5.91384	9.01964	-0.60069
ENSG00000113387.12	SUB1	0.00152296	10.0506	207.34	256.772	247.325	267.248	215.262	239.805	254.608	223.309	0.189158
ENSG00000172936.14	MYD88	0.00153554	10.0355	59.1688	32.2081	48.7131	20.9892	35.5833	26.9622	26.7198	47.8218	-0.837381
ENSG00000054965.10	FAM168A	0.00155393	10.0136	22.677	15.201	22.6843	19.2662	32.0775	26.1256	20.1976	25.8129	-0.352361
ENSG00000165195.15	PIGA	0.00155898	10.0076	5.29953	8.0433	4.6662	8.4346	6.27799	9.72223	8.73338	5.41457	0.679716
ENSG00000170381.14	SEMA3E	0.00156913	9.99562	2.74296	1.29271	0.812582	0.0774819	1.02625	0.251853	0.540683	1.52726	-1.34477
ENSG00000179134.15	SAMD4B	0.00157033	9.99421	178.747	152.123	188.038	155.802	162.151	133.998	147.308	176.312	-0.259136
ENSG00000198055.11	GRK6	0.00157467	9.98913	22.4021	31.529	27.172	35.8764	23.2514	26.2273	31.2109	24.2752	0.361253
ENSG00000109610.6	SOD3	0.00158316	9.97923	83.3899	65.0846	41.9018	33.9936	51.3356	40.4433	46.5071	58.8758	-0.339571
ENSG00000142453.11	CARM1	0.00159195	9.96904	59.1947	42.1271	59.162	42.1606	67.9427	60.1582	48.1487	62.0998	-0.366421
ENSG00000153714.6	LURAP1L	0.00159908	9.96081	39.6469	52.6987	38.5585	43.31	26.2511	32.1315	42.7134	34.8188	0.294057
ENSG00000154262.13	ABCA6	0.00160032	9.95937	11.1188	6.35777	12.1998	6.89347	8.41603	7.00404	6.75176	10.5782	-0.640126
ENSG00000005884.18	ITGA3	0.00160519	9.95378	40.9582	47.2961	43.1138	70.5937	45.4582	63.4188	60.4362	43.1768	0.484206
ENSG00000084112.15	SSH1	0.00161129	9.94681	33.2448	21.0796	38.7359	27.9017	42.026	35.8354	28.2722	38.0022	-0.425397
ENSG00000008083.14	JARID2	0.00162752	9.92836	13.8287	15.399	13.2235	17.0857	8.26437	9.9838	14.1562	11.7722	0.264001
ENSG00000113070.8	HBEGF	0.0016386	9.91586	4.73624	7.13718	4.38948	5.53011	2.56013	5.00256	5.88995	3.89528	0.584247
ENSG00000159720.12	ATP6V0D1	0.00164285	9.9111	115.11	84.957	108.053	66.6353	89.1139	74.586	75.3928	104.092	-0.464838
ENSG00000170515.14	PA2G4	0.00164441	9.90935	167.999	205.703	200.982	231.596	151.971	175.454	204.251	173.651	0.234032
ENSG00000181817.6	LSM10	0.00165559	9.89688	57.5173	40.6379	45.4452	23.5418	46.43	36.0402	33.4066	49.7975	-0.574521
ENSG00000114626.18	ABTB1	0.00167025	9.88066	20.4525	14.4668	23.6127	17.8011	18.9707	14.0768	15.4483	21.0119	-0.441306
ENSG00000151247.12	EIF4E	0.00168123	9.8686	100.583	138.3	113.463	123.796	95.8459	121.321	127.805	103.297	0.30688
ENSG00000091140.14	DLD	0.00168939	9.85969	78.286	113.284	96.5271	94.4379	82.9026	101.82	103.181	85.9052	0.264072
ENSG00000165424.7	ZCCHC24	0.00169971	9.84849	37.7777	30.1769	45.6754	42.4427	44.1127	34.5144	35.7113	42.5219	-0.25118
ENSG00000253873.6	PCDHGA11	0.0017166	9.83031	6.62988	4.93518	6.66884	5.35971	9.51216	7.27016	5.85502	7.60363	-0.371433
ENSG00000121753.12	ADGRB2	0.0017176	9.82923	2.43626	1.88585	1.1789	0.627685	4.20688	1.83109	1.44821	2.60734	-0.806277
ENSG00000170801.10	HTRA3	0.00171922	9.8275	41.1559	31.6576	56.9642	48.5969	33.4315	29.9352	36.7299	43.8505	-0.255002
ENSG00000179119.15	SPTY2D1	0.0017202	9.82645	18.3192	15.9607	17.0302	11.5405	22.2065	14.9294	14.1436	19.1853	-0.437191
ENSG00000070214.16	SLC44A1	0.00172445	9.82191	21.5148	14.8935	18.7619	13.5297	24.124	21.61	16.6777	21.4669	-0.362273
ENSG00000081277.12	PKP1	0.00172614	9.82011	0.767731	1.1028	0.424968	1.47009	0.298627	0.888332	1.15374	0.497109	1.07017
ENSG00000143196.5	DPT	0.00174224	9.80304	2.74232	1.6106	2.03997	1.07215	7.29897	4.17799	2.28691	4.02709	-0.789978
ENSG00000028528.15	SNX1	0.00174304	9.80219	170.293	126.55	149.996	127.776	164.903	122.538	125.621	161.73	-0.364252
ENSG00000184985.16	SORCS2	0.00174566	9.79943	5.85057	3.63299	6.85276	4.06822	7.74579	5.28294	4.32805	6.81637	-0.643344
ENSG00000118804.8	STBD1	0.00176173	9.78258	7.39244	8.8731	6.99999	9.02796	5.00838	8.20489	8.70198	6.46694	0.422608
ENSG00000116489.13	CAPZA1	0.00177522	9.76855	158.861	181.272	156.903	164.803	139.9	152.434	166.17	151.888	0.129573
ENSG00000105223.20	PLD3	0.00178713	9.75626	269.875	243.441	181.143	137.529	254.189	197.857	192.942	235.069	-0.28478
ENSG00000112624.12	BICRAL	0.00179138	9.75189	6.61549	4.91131	6.41818	5.70301	7.16575	5.64368	5.41933	6.73314	-0.308055
ENSG00000054523.17	KIF1B	0.00179247	9.75078	18.0606	21.2394	21.6578	25.5399	17.587	21.4282	22.7359	19.1018	0.250057
ENSG00000081087.15	OSTM1	0.00180187	9.74116	43.0402	57.4617	33.9591	44.7734	29.9848	40.7454	47.6602	35.6613	0.417408
ENSG00000110092.3	CCND1	0.00180481	9.73816	790.359	866.499	669.939	757.864	550.588	654.651	759.671	670.296	0.180552
ENSG00000135905.19	DOCK10	0.00180844	9.73447	17.6897	25.145	18.5522	24.9383	23.8681	30.597	26.8934	20.0367	0.422783
ENSG00000092964.18	DPYSL2	0.00181596	9.72685	88.7609	69.997	75.0097	64.4549	76.9777	63.1923	65.8814	80.2494	-0.284228
ENSG00000164087.8	POC1A	0.00182974	9.71295	15.5831	16.9203	20.6734	27.551	16.8634	22.9043	22.4585	17.7066	0.341258
ENSG00000075336.12	TIMM21	0.00183315	9.70953	31.7827	41.5422	38.0642	44.5364	33.3335	49.2781	45.1189	34.3934	0.390604
ENSG00000184216.14	IRAK1	0.00183423	9.70845	111.371	120.99	107.941	139.556	81.0005	111.332	123.959	100.104	0.308084
ENSG00000158161.16	EYA3	0.00187081	9.67217	6.71463	4.83959	7.72806	4.59801	7.99272	5.80182	5.07981	7.47847	-0.549007
ENSG00000250722.6	SELENOP	0.00188767	9.65568	8.67033	5.10743	9.35746	4.40521	5.01601	2.80154	4.10473	7.68127	-0.887994
ENSG00000154175.17	ABI3BP	0.00189252	9.65096	1082.57	878.123	525.126	424.177	751.81	687.908	663.403	786.501	-0.245529
ENSG00000173230.15	GOLGB1	0.00189431	9.64923	22.7333	18.6759	25.013	17.9847	27.5934	22.3533	19.6713	25.1132	-0.350772
ENSG00000114268.12	PFKFB4	0.0019111	9.63302	4.0755	6.41099	1.71824	4.08585	5.20332	8.80845	6.4351	3.66569	0.795295
ENSG00000109846.9	CRYAB	0.00192876	9.61613	209.544	193.716	193.387	159.199	194.139	154.856	169.257	199.024	-0.233595
ENSG00000064393.16	HIPK2	0.00193628	9.60898	14.6623	18.7826	9.53269	16.3737	7.87881	9.48503	14.8805	10.6913	0.473216
ENSG00000160404.18	TOR2A	0.00194003	9.60543	6.08206	7.96551	7.18673	11.2384	7.22625	9.62305	9.60899	6.83168	0.486116
ENSG00000133313.15	CNDP2	0.00194034	9.60514	119	38.52	122.18	37.8899	83.8685	57.6853	44.6984	108.349	-1.2755
ENSG00000119321.9	FKBP15	0.0019668	9.58027	25.469	20.243	22.5603	18.3787	28.4729	17.8606	18.8275	25.5007	-0.435705
ENSG00000178033.6	CALHM5	0.00198028	9.56772	3.39876	2.95704	2.72373	1.915	3.25431	2.3964	2.42281	3.1256	-0.354535
ENSG00000011465.17	DCN	0.0019827	9.56549	851.085	780.598	629.434	527.389	646.916	529.489	612.492	709.145	-0.211357
ENSG00000182093.16	GET1	0.00198656	9.56191	45.9822	36.8339	40.1565	26.2577	47.359	41.218	34.7699	44.4993	-0.355038
ENSG00000132589.16	FLOT2	0.00199129	9.55754	43.6742	29.1984	29.4863	17.8439	37.7562	32.813	26.6184	36.9722	-0.472505
ENSG00000160948.14	VPS28	0.00199705	9.55224	127.76	97.5831	121.762	79.8001	123.049	106.147	94.51	124.19	-0.393648
ENSG00000074695.6	LMAN1	0.00201238	9.53821	83.7635	68.8243	70.4726	58.6027	128.314	99.4317	75.6196	94.1834	-0.316338
ENSG00000132825.7	PPP1R3D	0.00201356	9.53714	2.8662	1.80037	2.68534	1.77707	2.38135	1.81136	1.79626	2.6443	-0.533276
ENSG00000123444.14	KBTBD4	0.00202203	9.52943	14.048	8.21808	13.3977	7.77196	14.7294	11.8768	9.28894	14.0584	-0.592623
ENSG00000040275.17	SPDL1	0.0020319	9.52049	61.0856	77.1418	61.5001	88.8088	64.2273	84.4126	83.4544	62.271	0.421841
ENSG00000033867.16	SLC4A7	0.00204486	9.50882	29.8578	41.2961	31.7736	52.1948	30.6161	35.0852	42.8587	30.7492	0.477716
ENSG00000112514.16	CUTA	0.00205943	9.4958	259.171	322.432	237.266	266.299	285.943	313.298	300.677	260.794	0.205231
ENSG00000123689.6	G0S2	0.00206815	9.48805	28.8963	39.2795	21.3674	27.0572	11.885	15.966	27.4342	20.7162	0.403517
ENSG00000110713.17	NUP98	0.00207102	9.4855	47.8098	59.5315	56.9635	83.1596	44.9548	55.2028	65.9646	49.9094	0.401679
ENSG00000132388.12	UBE2G1	0.0020738	9.48304	57.5577	74.6484	60.3732	73.8421	67.0862	73.5926	74.0277	61.6724	0.263051
ENSG00000048649.13	RSF1	0.00207616	9.48096	19.5733	27.7689	22.3887	30.7585	16.9315	23.507	27.3448	19.6312	0.476056
ENSG00000215193.12	PEX26	0.00209188	9.46712	21.1065	17.4701	24.3105	15.9196	21.323	16.8386	16.7428	22.2467	-0.407931
ENSG00000180398.12	MCFD2	0.00209208	9.46694	267.231	313.433	188.831	220.361	222.472	248.452	260.749	226.178	0.205115
ENSG00000169567.12	HINT1	0.00209786	9.46188	314.243	368.845	273.443	311.629	317.36	359.881	346.785	301.682	0.200951
ENSG00000151553.15	FAM160B1	0.00210472	9.45589	38.6573	45.216	34.8864	41.5097	28.5547	35.9627	40.8961	34.0328	0.264329
ENSG00000069329.18	VPS35	0.00212218	9.44073	55.6572	75.0062	58.333	71.2945	59.3562	67.7877	71.3628	57.7822	0.304074
ENSG00000050405.13	LIMA1	0.00212988	9.43409	175.452	160.799	172.553	146.855	188.439	153.235	153.63	178.815	-0.218877
ENSG00000184678.10	HIST2H2BE	0.00213063	9.43345	7.23957	10.7803	4.90278	5.82032	3.28185	5.67405	7.42488	5.1414	0.521715
ENSG00000178691.11	SUZ12	0.0021348	9.42987	16.0244	21.6008	18.5531	21.2072	14.9058	18.1716	20.3265	16.4944	0.299743
ENSG00000103145.10	HCFC1R1	0.00213586	9.42896	84.8511	60.6823	57.0594	49.9741	88.9012	65.2566	58.6377	76.9372	-0.39127
ENSG00000188976.11	NOC2L	0.00213754	9.42751	57.7586	73.0886	80.4688	89.5403	61.1764	78.3794	80.3361	66.4679	0.273016
ENSG00000051382.8	PIK3CB	0.00213761	9.42745	12.7889	14.5422	10.1598	15.6886	10.8352	16.4856	15.5721	11.2613	0.464073
ENSG00000139278.10	GLIPR1	0.00213871	9.42651	101.737	124.915	83.0074	93.7978	114.764	140.236	119.649	99.8359	0.260944
ENSG00000198912.11	C1orf174	0.00214442	9.42162	18.7437	22.5762	17.4171	21.4993	17.7462	22.2085	22.0947	17.969	0.2967
ENSG00000102804.15	TSC22D1	0.00215749	9.41048	80.6979	98.9607	42.9309	59.3161	41.5699	45.6671	67.9813	55.0662	0.303473
ENSG00000160551.11	TAOK1	0.00215811	9.40995	22.8233	26.95	26.047	38.6714	22.8082	25.9648	30.5287	23.8928	0.352282
ENSG00000102858.13	MGRN1	0.00216044	9.40797	37.2197	29.3999	39.9164	33.8839	45.3007	33.7106	32.3314	40.8122	-0.335139
ENSG00000198835.4	GJC2	0.00216587	9.40337	3.97869	2.80415	4.23932	3.3159	4.51746	2.72516	2.9484	4.24516	-0.511356
ENSG00000275832.5	ARHGAP23	0.00217495	9.3957	30.5542	23.4774	34.3282	22.9333	33.3041	26.183	24.1979	32.7288	-0.434131
ENSG00000105518.14	TMEM205	0.00218379	9.38826	30.4217	38.7241	29.6696	35.7664	31.9847	44.558	39.6828	30.692	0.36959
ENSG00000108953.17	YWHAE	0.00220437	9.37107	521.123	615.553	552.099	613.689	541.457	613.062	614.102	538.227	0.19023
ENSG00000079462.7	PAFAH1B3	0.00220588	9.36981	15.8675	20.6613	30.7666	38.9832	25.5576	38.2065	32.617	24.0639	0.437186
ENSG00000133805.15	AMPD3	0.00221492	9.36231	46.3444	29.4627	40.2204	20.9988	37.9376	29.4345	26.632	41.5008	-0.638043
ENSG00000106636.8	YKT6	0.00223335	9.34713	103.395	86.8455	98.867	75.8157	107.131	97.0406	86.5673	103.131	-0.25232
ENSG00000154734.15	ADAMTS1	0.00223524	9.34558	359.331	420.159	216.717	245.236	240.002	295.831	320.409	272.017	0.236139
ENSG00000068305.17	MEF2A	0.00223991	9.34175	35.6823	23.8428	23.4521	18.8919	21.9102	17.8546	20.1964	27.0149	-0.417858
ENSG00000124571.18	XPO5	0.00224189	9.34013	23.0917	15.0587	22.9069	15.4627	18.761	15.6583	15.3932	21.5865	-0.485163
ENSG00000119688.21	ABCD4	0.0022424	9.33972	33.8268	19.3691	33.9545	21.8862	26.269	21.6384	20.9646	31.3501	-0.578247
ENSG00000149948.13	HMGA2	0.00224868	9.33459	59.9961	75.1588	58.3882	64.8661	38.5427	53.9317	64.6522	52.309	0.305114
ENSG00000157985.19	AGAP1	0.00224963	9.33382	11.6816	16.801	18.4118	21.5079	9.85871	13.9464	17.4184	13.3174	0.384773
ENSG00000134046.12	MBD2	0.00225575	9.32884	37.3452	40.5347	38.1719	49.3295	36.6463	54.9159	48.26	37.3878	0.367393
ENSG00000197903.7	HIST1H2BK	0.00225596	9.32867	119.292	183.035	93.2902	114.996	81.2262	95.8236	131.285	97.936	0.422417
ENSG00000166803.13	PCLAF	0.00227589	9.31255	119.566	162.876	131.911	130.93	88.47	148.945	147.583	113.316	0.380886
ENSG00000120948.17	TARDBP	0.00228396	9.30607	155.958	189.687	170.215	191.489	163.667	191.952	191.043	163.28	0.226418
ENSG00000174684.7	B4GAT1	0.00228752	9.30322	18.7284	14.1398	15.6029	12.8854	19.7091	16.2812	14.4355	18.0135	-0.317482
ENSG00000141959.17	PFKL	0.00228765	9.30311	87.9883	75.148	95.6374	78.2009	111.218	99.2317	84.1935	98.2812	-0.222961
ENSG00000155287.11	SLC25A28	0.00230426	9.28985	72.8482	55.6063	54.4594	42.7312	48.9613	40.361	46.2328	58.7563	-0.345161
ENSG00000228716.7	DHFR	0.0023043	9.28982	32.8837	44.7149	39.8599	44.4682	34.0932	48.7316	45.9715	35.6123	0.367456
ENSG00000107949.17	BCCIP	0.00231091	9.28458	47.1121	57.3518	55.9521	63.674	50.4253	60.0186	60.3482	51.1632	0.237776
ENSG00000162783.11	IER5	0.00231191	9.28379	23.2034	26.6401	27.518	32.8361	19.2539	22.1642	27.2134	23.3251	0.221557
ENSG00000095303.17	PTGS1	0.00231363	9.28242	59.2395	51.4205	60.9247	52.4734	114.056	95.8008	66.5649	78.0733	-0.229748
ENSG00000167747.14	C19orf48	0.00231944	9.27783	49.1377	62.3455	66.3565	80.2912	50.3126	59.9843	67.5403	55.2689	0.288807
ENSG00000131378.14	RFTN1	0.00232319	9.27487	37.9917	28.0748	37.2787	26.3847	48.3506	41.345	31.9348	41.207	-0.366745
ENSG00000135823.14	STX6	0.00232412	9.27414	14.5894	12.0361	11.3505	9.64829	12.3746	10.0237	10.5693	12.7715	-0.27071
ENSG00000183828.15	NUDT14	0.00232869	9.27054	10.8235	20.6248	11.674	13.2124	13.9192	18.1785	17.3386	12.1389	0.510806
ENSG00000285292.1	ABCF2	0.00233434	9.2661	21.1041	16.9069	22.5089	15.4286	20.7002	17.7865	16.7073	21.4377	-0.357776
ENSG00000177283.7	FZD8	0.00235884	9.24698	9.13583	12.1206	7.96951	8.95461	7.73715	9.25828	10.1112	8.28083	0.284984
ENSG00000114125.14	RNF7	0.00236768	9.24013	77.7091	62.3128	70.1108	48.1809	72.1586	62.8598	57.7845	73.3262	-0.343117
ENSG00000196230.13	TUBB	0.00238833	9.22423	985.311	1169.89	1253.66	1420.9	1212.54	1384.81	1325.2	1150.5	0.203926
ENSG00000130595.19	TNNT3	0.00239844	9.2165	2.63603	0.419013	4.0801	2.6285	3.19682	0.772877	1.27346	3.30432	-1.30955
ENSG00000158769.18	F11R	0.00239865	9.21634	0.474188	0.199484	0.740188	0.0698113	1.50099	0.0909273	0.120074	0.905121	-2.19131
ENSG00000029153.14	ARNTL2	0.00242541	9.19603	21.1755	10.8888	19.5001	9.86977	17.1496	14.269	11.6758	19.2751	-0.718372
ENSG00000141682.11	PMAIP1	0.00243168	9.1913	37.8367	68.7503	36.5299	44.7169	13.2127	27.6404	47.0358	29.1931	0.686263
ENSG00000107897.19	ACBD5	0.00244063	9.18458	20.3788	23.8093	22.5811	27.5031	16.1109	20.3499	23.8874	19.6903	0.277487
ENSG00000198959.12	TGM2	0.00244837	9.17878	28.3601	25.8384	56.8515	43.8959	90.7462	73.4963	47.7435	58.6526	-0.296328
ENSG00000213281.5	NRAS	0.00244915	9.1782	27.838	35.5077	32.6619	37.9503	28.9428	31.6728	35.0436	29.8142	0.23243
ENSG00000132716.18	DCAF8	0.00246003	9.17008	82.2186	65.0953	74.27	65.7821	92.0224	68.9308	66.6027	82.837	-0.31427
ENSG00000133030.21	MPRIP	0.00246125	9.16918	167.443	149.664	182.128	139.607	151.516	129.85	139.707	167.029	-0.25752
ENSG00000170144.20	HNRNPA3	0.00246871	9.16364	194.326	223.955	220.255	247.617	208.707	244.502	238.691	207.763	0.20012
ENSG00000123575.9	FAM199X	0.00246962	9.16297	7.54296	8.68354	8.17487	12.1468	7.71772	9.02977	9.95337	7.81185	0.345592
ENSG00000120885.22	CLU	0.00249692	9.14285	803.629	670.793	143.565	121.77	185.899	136.97	309.844	377.697	-0.285604
ENSG00000101811.13	CSTF2	0.00250181	9.13927	11.4425	16.0712	14.268	17.1198	12.0808	15.4646	16.2185	12.5971	0.362013
ENSG00000093000.19	NUP50	0.00250598	9.13623	59.3382	71.1427	66.9765	81.9045	34.8945	45.117	66.0547	53.7364	0.297262
ENSG00000165672.7	PRDX3	0.00251742	9.12789	179.739	213.157	171.278	192.157	177.331	200.648	201.987	176.116	0.197632
ENSG00000102870.6	ZNF629	0.00252577	9.12183	6.70358	4.98605	8.41105	5.65382	7.19363	6.35132	5.66373	7.43609	-0.386813
ENSG00000006327.13	TNFRSF12A	0.00255022	9.10421	424.221	592.374	479.149	535.941	391.667	471.552	533.289	431.679	0.304894
ENSG00000078140.14	UBE2K	0.00258279	9.081	86.0242	100.107	71.2843	88.7588	70.3733	86.9011	91.9223	75.8939	0.2761
ENSG00000011009.11	LYPLA2	0.00258489	9.07951	35.7634	29.5869	34.5049	26.906	38.7998	28.7934	28.4288	36.356	-0.35374
ENSG00000159884.12	CCDC107	0.00260354	9.06637	26.8201	32.8953	25.7008	31.6612	20.2986	25.8581	30.1382	24.2732	0.311079
ENSG00000125817.8	CENPB	0.00261869	9.05575	81.7506	93.1863	85.2017	99.9865	73.504	81.2182	91.4637	80.1521	0.190236
ENSG00000126247.11	CAPNS1	0.00262916	9.04846	849.016	715.799	851.484	662.429	941.891	868.591	748.94	880.797	-0.233931
ENSG00000115525.18	ST3GAL5	0.00263096	9.04721	5.66427	3.11992	5.87088	5.01678	5.77565	2.95709	3.69793	5.77026	-0.628212
ENSG00000111737.12	RAB35	0.00263214	9.04639	58.8701	43.7057	73.2795	40.5816	53.4261	44.6791	42.9888	61.8586	-0.523991
ENSG00000123146.20	ADGRE5	0.00264237	9.0393	84.5395	95.9007	82.1877	110.305	87.1073	98.7654	101.657	84.6115	0.264498
ENSG00000149968.12	MMP3	0.00264994	9.03407	55.9916	119.416	48.2755	57.534	25.8636	52.5288	76.4931	43.3769	0.816964
ENSG00000025772.8	TOMM34	0.00265739	9.02894	60.6969	28.6292	65.8582	20.8564	48.8644	35.0085	28.1647	58.4732	-1.05124
ENSG00000137507.11	LRRC32	0.00266572	9.02322	117.939	109.338	112.255	91.115	129.094	100.77	100.408	119.762	-0.254073
ENSG00000182004.13	SNRPE	0.00266667	9.02257	51.8053	66.1549	61.068	95.9386	60.9464	75.1542	79.0826	57.9399	0.448138
ENSG00000169957.10	ZNF768	0.00268217	9.01197	20.3385	14.7586	21.7656	19.1993	19.7312	16.4554	16.8044	20.6118	-0.293052
ENSG00000134452.19	FBH1	0.00268299	9.01142	44.3933	34.6425	46.3342	36.6284	48.7398	38.5779	36.6163	46.4891	-0.343573
ENSG00000127329.15	PTPRB	0.0026836	9.011	3.61576	2.40805	2.53827	2.04949	6.09329	3.05543	2.50432	4.08244	-0.683436
ENSG00000168528.12	SERINC2	0.00268564	9.00961	93.22	118.66	41.927	45.5173	10.5628	13.2167	59.1314	48.5699	0.283331
ENSG00000066697.14	MSANTD3	0.00268915	9.00722	82.1574	96.7299	68.2528	84.0979	73.0774	81.8317	87.5531	74.4958	0.232711
ENSG00000178695.6	KCTD12	0.00269315	9.0045	27.9387	22.89	19.8742	16.5329	22.6636	20.9865	20.1364	23.4921	-0.221351
ENSG00000106462.10	EZH2	0.00269672	9.00208	18.7972	22.2009	20.3123	27.765	17.6898	20.3004	23.4221	18.9331	0.305505
ENSG00000170500.12	LONRF2	0.00269916	9.00043	0.0101426	0.0630568	0.0315968	0.0752744	0.00641403	0.139768	0.0926998	0.0160511	0.731595
ENSG00000177963.14	RIC8A	0.00269936	9.00029	98.5674	82.7035	98.094	78.5218	114.976	87.2063	82.8105	103.879	-0.326666
ENSG00000106546.14	AHR	0.00270084	8.99929	61.7993	87.788	38.0916	46.891	32.9433	40.5856	58.4215	44.2781	0.39912
ENSG00000160013.9	PTGIR	0.00270138	8.99893	26.0335	19.5389	25.3376	20.6898	44.4219	35.9757	25.4015	31.931	-0.328887
ENSG00000001460.18	STPG1	0.00270438	8.9969	14.8874	9.21004	10.8738	7.03215	11.225	8.31804	8.18674	12.3287	-0.584802
ENSG00000163950.13	SLBP	0.00271302	8.99107	72.1803	81.3742	77.5347	89.3103	60.81	74.8707	81.8517	70.175	0.221763
ENSG00000100288.19	CHKB	0.00271791	8.98778	29.9571	21.1146	23.505	19.902	27.797	20.4189	20.4785	27.0864	-0.401746
ENSG00000144136.11	SLC20A1	0.002721	8.9857	109.828	127.167	95.3497	109.525	106.769	132.36	123.017	103.982	0.242309
ENSG00000196262.14	PPIA	0.00273204	8.9783	3653.76	4413.48	3658.05	4030.89	3439.83	3854.47	4099.61	3583.88	0.193961
ENSG00000169504.15	CLIC4	0.00273808	8.97427	705.501	629.59	553.92	489.261	645.385	547.798	555.55	634.936	-0.192662
ENSG00000118523.6	CCN2	0.00274632	8.96878	177.538	139.94	92.3026	53.5509	418.868	182.894	125.461	229.57	-0.871166
ENSG00000171298.13	GAA	0.00275492	8.96307	63.639	49.8294	31.8611	31.7818	58.7465	46.7881	42.7998	51.4156	-0.264038
ENSG00000164687.11	FABP5	0.00276123	8.95889	70.6115	92.3362	57.1476	63.6288	65.9733	96.2981	84.0877	64.5775	0.380346
ENSG00000167992.13	VWCE	0.00276273	8.9579	5.00766	2.7323	3.24881	1.9222	2.46802	1.0056	1.8867	3.57483	-0.887304
ENSG00000142327.13	RNPEPL1	0.00276748	8.95476	29.9551	23.9392	28.3065	15.8624	34.1656	27.7173	22.5063	30.8091	-0.451305
ENSG00000070831.17	CDC42	0.00277288	8.95119	195.011	249.343	208.396	246.519	199.818	230.926	242.263	201.075	0.268715
ENSG00000239697.11	TNFSF12	0.00277771	8.94802	21.4492	15.0546	18.368	11.3645	23.3553	20.1412	15.5201	21.0575	-0.437766
ENSG00000134242.16	PTPN22	0.00279138	8.93905	1.59324	2.84575	0.71348	1.2652	1.48973	5.87542	3.32879	1.26548	1.32829
ENSG00000153551.14	CMTM7	0.00279657	8.93566	13.5564	8.56042	14.2879	7.59264	12.3273	10.3695	8.84086	13.3905	-0.593462
ENSG00000143514.17	TP53BP2	0.00280532	8.92995	21.5768	11.4567	18.9321	12.0977	18.3758	15.3661	12.9735	19.6282	-0.593614
ENSG00000085491.17	SLC25A24	0.0028101	8.92684	30.7212	35.6837	35.1099	38.914	32.6393	41.0406	38.5461	32.8235	0.231206
ENSG00000174840.9	PDE12	0.00281604	8.92298	12.5419	10.4741	12.072	10.4342	11.6076	9.31258	10.0736	12.0738	-0.258949
ENSG00000123342.16	MMP19	0.00282206	8.91909	18.2585	14.3598	14.3592	10.6447	19.8117	16.036	13.6802	17.4765	-0.351053
ENSG00000189159.16	JPT1	0.00283351	8.91169	202.73	236.63	206.49	226.124	217.918	271.085	244.613	209.046	0.226579
ENSG00000167491.17	GATAD2A	0.0028407	8.90706	53.2689	44.9425	65.2049	44.2599	53.9686	44.4939	44.5654	57.4808	-0.366429
ENSG00000141837.20	CACNA1A	0.00284303	8.90557	12.854	9.80424	7.677	6.08094	9.02767	5.28028	7.05515	9.85288	-0.476131
ENSG00000169047.5	IRS1	0.0028463	8.90346	28.6886	30.9456	26.1727	38.6795	15.0283	21.3453	30.3235	23.2965	0.37889
ENSG00000124523.16	SIRT5	0.0028785	8.88292	6.06542	4.86771	5.76901	3.30929	12.7911	5.69568	4.62423	8.20851	-0.814512
ENSG00000284691.1	AC073111.4	0.00288626	8.87801	5.43552	3.49071	5.345	1.93796	10.2499	5.34036	3.58968	7.01013	-0.946381
ENSG00000040633.13	PHF23	0.00288822	8.87677	46.8004	59.8979	42.2009	54.0437	46.7834	53.699	55.8802	45.2616	0.303446
ENSG00000122786.20	CALD1	0.00289268	8.87395	480.993	421.021	354.14	330.752	779.26	573.947	441.907	538.131	-0.284158
ENSG00000197956.10	S100A6	0.00291949	8.85711	8367.27	10163	9776.9	9555.44	8069.29	8928.14	9548.85	8737.82	0.128052
ENSG00000125166.13	GOT2	0.00293424	8.84791	34.0125	28.0792	55.6018	33.9501	46.4096	36.5624	32.8639	45.3413	-0.463116
ENSG00000035499.13	DEPDC1B	0.00294042	8.84408	5.01249	6.84913	5.63279	9.21086	7.3725	9.81441	8.6248	6.00593	0.514912
ENSG00000128245.15	YWHAH	0.00294899	8.83876	188.986	142.08	196.528	164.93	198.895	184.584	163.865	194.803	-0.249373
ENSG00000100162.15	CENPM	0.00294968	8.83834	27.5697	31.4816	37.2529	46.227	27.3389	42.091	39.9332	30.7205	0.377305
ENSG00000141551.14	CSNK1D	0.00295361	8.83591	80.7072	89.892	87.3998	108.088	79.0815	89.0656	95.682	82.3961	0.215428
ENSG00000163214.21	DHX57	0.00295887	8.83266	10.3011	6.48787	9.41097	7.29667	9.27893	8.85429	7.54628	9.66366	-0.352665
ENSG00000010030.14	ETV7	0.00296625	8.82812	4.19097	2.11556	2.13628	0.836603	1.5618	1.03969	1.33062	2.62968	-0.932095
ENSG00000129195.16	PIMREG	0.00296685	8.82774	30.7482	34.3848	41.792	52.6789	32.163	42.4484	43.1707	34.9011	0.305991
ENSG00000137075.18	RNF38	0.00297173	8.82475	10.5978	12.5505	11.2481	17.3918	9.47257	11.005	13.6491	10.4395	0.383534
ENSG00000106483.12	SFRP4	0.00298123	8.81892	95.6663	71.3049	10.6833	8.1966	70.5911	45.9359	41.8125	58.9803	-0.495297
ENSG00000130340.16	SNX9	0.00298867	8.81437	147.835	117.41	152.499	120.414	126.998	117.659	118.494	142.444	-0.265378
ENSG00000132475.10	H3F3B	0.00299136	8.81273	878.659	995.3	1054.36	1125.47	787.096	1010.76	1043.84	906.706	0.203174
ENSG00000005810.18	MYCBP2	0.00299725	8.80914	29.2383	19.8097	24.7676	21.8336	30.5106	20.1399	20.5944	28.1722	-0.450143
ENSG00000139178.11	C1RL	0.00300809	8.80256	33.6294	20.9192	22.0755	19.1708	33.3029	21.8708	20.6536	29.6693	-0.520463
ENSG00000169733.12	RFNG	0.003015	8.79837	46.0262	40.1201	37.1598	30.6193	45.8987	32.6076	34.449	43.0282	-0.319988
ENSG00000105447.13	GRWD1	0.00301814	8.79647	26.0567	18.8252	32.1141	22.3367	22.3841	19.7508	20.3042	26.8516	-0.401505
ENSG00000162599.17	NFIA	0.00301994	8.79538	8.13316	5.52568	9.81626	7.3003	10.3612	7.40338	6.74312	9.43686	-0.478861
ENSG00000243414.5	TICAM2	0.00302149	8.79445	6.59481	10.1826	9.37684	12.535	8.01556	15.4565	12.7247	7.99573	0.663691
ENSG00000136122.17	BORA	0.00303232	8.78792	8.18579	11.693	10.5422	12.5434	10.2683	15.7556	13.3306	9.66542	0.459773
ENSG00000114853.14	ZBTB47	0.00306339	8.76932	34.6328	29.7408	32.0828	29.3309	32.0186	25.5161	28.1959	32.9114	-0.22237
ENSG00000078403.17	MLLT10	0.00307045	8.76513	19.6527	31.708	26.1771	39.1182	19.835	22.8237	31.2166	21.8883	0.510197
ENSG00000168389.17	MFSD2A	0.00307178	8.76434	3.54892	4.58409	3.72251	6.10486	1.82153	4.45169	5.04688	3.03099	0.717079
ENSG00000132463.14	GRSF1	0.0030732	8.76349	77.0071	92.9254	85.9246	98.6809	82.1448	92.1789	94.5951	81.6922	0.211326
ENSG00000110108.10	TMEM109	0.00309401	8.75119	92.3573	67.8782	89.3749	61.5845	79.7361	71.9042	67.1223	87.1561	-0.376316
ENSG00000177674.16	AGTRAP	0.00309449	8.7509	48.353	37.9059	56.0684	28.8131	54.1855	39.5657	35.4282	52.869	-0.576182
ENSG00000105404.11	RABAC1	0.00309746	8.74915	355.795	306.16	268.081	173.886	373.656	296.694	258.913	332.511	-0.36081
ENSG00000152492.15	CCDC50	0.00310076	8.74721	95.743	114.442	72.9782	78.8416	74.1349	88.2113	93.8317	80.952	0.212764
ENSG00000115738.10	ID2	0.00310578	8.74426	179.564	297.568	134.066	162.252	88.7967	110.883	190.235	134.142	0.503696
ENSG00000181218.5	HIST3H2A	0.00311064	8.74141	9.08684	13.8639	8.38874	10.5314	4.6264	7.55176	10.649	7.36733	0.525542
ENSG00000164073.10	MFSD8	0.00311083	8.7413	11.3	18.1557	9.61135	17.2731	9.4312	11.6612	15.6967	10.1142	0.629051
ENSG00000156384.14	SFR1	0.00311849	8.73681	17.115	21.6188	10.1771	13.0717	6.56626	10.8632	15.1846	11.2861	0.4248
ENSG00000141338.14	ABCA8	0.00312354	8.73386	18.1804	6.95875	15.1368	10.0862	33.1948	23.4399	13.495	22.1707	-0.712071
ENSG00000111530.13	CAND1	0.00313757	8.72569	67.5742	76.7135	65.991	87.4241	76.9672	90.316	84.8179	70.1774	0.273007
ENSG00000204231.10	RXRB	0.00314923	8.71893	34.1021	27.8759	33.4996	30.7877	41.1801	31.8089	30.1575	36.2606	-0.265084
ENSG00000017483.15	SLC38A5	0.00315116	8.71781	141.79	192.124	148.128	159.341	106.023	129.24	160.235	131.98	0.279675
ENSG00000105011.9	ASF1B	0.00315311	8.71668	31.0025	17.4869	38.8799	18.5713	32.5031	26.7317	20.93	34.1285	-0.702752
ENSG00000106290.15	TAF6	0.00315694	8.71447	60.1018	45.3186	59.6642	51.9488	63.7599	54.3341	50.5338	61.1753	-0.275204
ENSG00000126787.13	DLGAP5	0.00317908	8.70173	29.6623	35.0749	35.6707	43.1841	36.0272	49.5203	42.5931	33.7868	0.333281
ENSG00000118515.11	SGK1	0.00317932	8.70159	51.2157	101.429	114.761	153.134	38.1015	49.9698	101.511	68.0261	0.576777
ENSG00000124177.15	CHD6	0.00320019	8.68967	11.1249	6.233	11.257	7.52819	9.30756	7.94338	7.23486	10.5632	-0.539793
ENSG00000143373.18	ZNF687	0.00320024	8.68964	10.0348	6.55519	9.7861	8.5214	8.33006	6.57878	7.21846	9.38365	-0.373903
ENSG00000184661.14	CDCA2	0.00320834	8.68503	15.0145	16.8528	18.4902	23.1387	13.9507	20.5359	20.1758	15.8185	0.349057
ENSG00000136824.19	SMC2	0.00324104	8.66655	23.966	25.3033	24.352	32.8376	21.6744	27.1645	28.4351	23.3308	0.284333
ENSG00000162688.17	AGL	0.00325318	8.65974	5.28854	4.29441	4.08937	3.25329	6.9437	5.15736	4.23502	5.44054	-0.353987
ENSG00000117385.15	P3H1	0.00327419	8.64801	105.295	83.2371	78.8643	70.8715	121.579	101.141	85.0833	101.913	-0.260105
ENSG00000143933.18	CALM2	0.00329294	8.63761	895.627	1055.45	957.558	1022.23	920.006	1071.62	1049.77	924.397	0.183467
ENSG00000070159.14	PTPN3	0.00330203	8.63259	1.82786	0.631967	0.931129	0.27366	1.34207	0.682886	0.529504	1.36702	-1.2206
ENSG00000148634.15	HERC4	0.00330238	8.63239	127.163	186.067	80.1118	123.333	72.0808	79.0223	129.474	93.1185	0.475091
ENSG00000196968.11	FUT11	0.00331293	8.62658	21.4061	22.5272	24.4333	32.3379	26.6527	32.4244	29.0965	24.164	0.266978
ENSG00000078269.15	SYNJ2	0.00333088	8.61674	41.0463	45.8834	48.6722	58.053	39.6659	45.8483	49.9282	43.1282	0.210771
ENSG00000171388.12	APLN	0.00334874	8.607	1.8002	3.76678	1.63065	2.53459	1.64064	2.02079	2.77405	1.6905	0.682728
ENSG00000270882.2	HIST2H4A	0.00335714	8.60243	14.9589	25.6171	13.1185	19.6984	12.1773	15.3272	20.2142	13.4182	0.587585
ENSG00000185787.15	MORF4L1	0.00335748	8.60225	750.618	856.814	657.045	803.551	812.285	850.074	836.813	739.982	0.177392
ENSG00000118508.5	RAB32	0.0033625	8.59953	108.461	128.226	121.236	135.407	91.384	107.422	123.685	107.027	0.208517
ENSG00000058085.15	LAMC2	0.00336784	8.59664	34.3756	25.6536	6.27706	5.63131	9.23572	6.96976	12.7516	16.6295	-0.380446
ENSG00000173418.12	NAA20	0.00338073	8.58968	116.152	140.757	104.338	114.35	99.2154	117.184	124.097	106.568	0.219503
ENSG00000108010.12	GLRX3	0.00339059	8.58438	138.396	170.547	152.019	162.943	113.845	137.62	157.036	134.753	0.220627
ENSG00000181904.9	C5orf24	0.00339252	8.58334	32.8352	42.6177	29.7883	38.0171	30.1347	32.3314	37.6554	30.9194	0.283512
ENSG00000005194.15	CIAPIN1	0.00339956	8.57957	31.1386	24.2872	32.3318	22.012	28.4049	24.3341	23.5444	30.6251	-0.377916
ENSG00000115020.17	PIKFYVE	0.00340917	8.57443	9.5379	6.44852	11.2185	5.55045	9.98187	7.68763	6.5622	10.2461	-0.635014
ENSG00000284946.1	AC068831.7	0.00341602	8.57077	3.39649	3.87211	4.66242	6.34805	3.47999	5.21585	5.14534	3.8463	0.410534
ENSG00000143321.19	HDGF	0.00342613	8.56539	195.287	224.151	192.65	251.553	217.857	230.766	235.49	201.931	0.2217
ENSG00000184232.9	OAF	0.00342951	8.5636	285.259	198.117	299.113	231.373	273.462	250.72	226.737	285.945	-0.334585
ENSG00000089280.18	FUS	0.00344131	8.55734	262.975	280.231	296.08	355.709	242.387	319.708	318.549	267.147	0.253795
ENSG00000156162.16	DPY19L4	0.00346492	8.5449	25.4248	17.3468	20.7124	15.6428	24.3143	18.3189	17.1028	23.4838	-0.455153
ENSG00000217555.12	CKLF	0.00346637	8.54414	102.953	118.882	89.9104	114.236	94.0562	113.273	115.463	95.64	0.271492
ENSG00000106080.10	FKBP14	0.00347564	8.53928	25.4801	18.2323	16.2731	10.5113	27.8694	23.1636	17.3024	23.2075	-0.42151
ENSG00000188487.11	INSC	0.00348967	8.53194	1.12885	2.68727	0.873337	2.2741	0.095606	0.572309	1.84456	0.699264	1.2827
ENSG00000136875.12	PRPF4	0.00349265	8.53039	23.3751	25.2891	24.368	28.9608	20.9276	27.0585	27.1028	22.8903	0.24273
ENSG00000182718.16	ANXA2	0.0034954	8.52895	3950.22	2993.69	4337.12	2575.88	4105.16	3497.82	3022.46	4130.83	-0.450696
ENSG00000130733.10	YIPF2	0.00349852	8.52733	45.8205	39.9855	48.7099	41.4955	80.5709	58.6649	46.7153	58.3671	-0.320644
ENSG00000160877.6	NACC1	0.00350657	8.52315	49.2076	41.8091	65.4891	39.8634	59.7032	46.8559	42.8428	58.1333	-0.439428
ENSG00000185585.20	OLFML2A	0.00351228	8.52019	4.68525	2.08949	10.9195	6.56544	4.64595	3.8348	4.16324	6.75024	-0.684204
ENSG00000173221.14	GLRX	0.00352323	8.51452	226.764	181.074	168.539	137.165	200.255	184.465	167.568	198.519	-0.244399
ENSG00000213977.8	TAX1BP3	0.00353215	8.50992	174.714	162.909	178.427	143.362	228.164	190.015	165.428	193.768	-0.227999
ENSG00000175087.10	PDIK1L	0.0035367	8.50758	2.33737	2.81602	2.48182	4.11975	2.34413	4.26522	3.73366	2.38777	0.623869
ENSG00000213390.11	ARHGAP19	0.0035484	8.50157	3.75403	4.43447	4.46025	6.01888	4.12708	5.58355	5.34563	4.11379	0.369982
ENSG00000212724.3	KRTAP2-3	0.00356567	8.49274	84.7978	177.859	42.2228	51.1021	38.8603	61.9489	96.97	55.2936	0.809306
ENSG00000136044.12	APPL2	0.00358241	8.48421	61.126	51.0577	78.4601	54.4934	63.0082	52.8406	52.7972	67.5314	-0.354502
ENSG00000148291.10	SURF2	0.00358945	8.48064	22.3793	30.4675	22.2075	26.0082	20.8631	29.7475	28.7411	21.8167	0.396099
ENSG00000100836.10	PABPN1	0.0035925	8.4791	95.4719	71.8771	89.304	77.1338	97.9583	87.2428	78.7512	94.2448	-0.258809
ENSG00000135503.13	ACVR1B	0.00359459	8.47804	16.8117	12.6178	15.009	11.4354	13.7901	11.5111	11.8548	15.2036	-0.356284
ENSG00000244687.11	UBE2V1	0.00359787	8.47638	110.847	80.879	85.2029	70.9877	107.403	97.5834	83.15	101.151	-0.282412
ENSG00000120437.9	ACAT2	0.00360528	8.47264	15.2726	20.5613	27.7258	32.1365	26.3931	31.3299	28.0092	23.1305	0.275023
ENSG00000110651.11	CD81	0.00360819	8.47117	717.998	669.682	599.762	498.05	738.678	633.735	600.489	685.479	-0.190946
ENSG00000177363.5	LRRN4CL	0.00361038	8.47007	31.0293	21.5758	17.994	10.5856	7.8721	6.81941	12.9936	18.9651	-0.542074
ENSG00000188177.14	ZC3H6	0.00362456	8.46294	3.39566	1.95238	3.49919	1.72506	3.64906	2.72517	2.1342	3.51464	-0.69409
ENSG00000136868.11	SLC31A1	0.00364355	8.45343	33.4236	45.0631	29.3832	35.3373	26.7755	29.0784	36.4929	29.8608	0.288491
ENSG00000135766.9	EGLN1	0.00365581	8.44733	26.1147	30.9394	26.3559	33.6753	29.0634	35.9892	33.5346	27.178	0.30221
ENSG00000158863.22	FAM160B2	0.00367876	8.43594	34.9635	26.6984	40.5449	31.8522	37.67	30.6094	29.72	37.7262	-0.343105
ENSG00000158850.15	B4GALT3	0.00367973	8.43546	22.5182	18.0638	24.699	13.7787	28.6621	22.1407	17.9944	25.2931	-0.488894
ENSG00000132718.9	SYT11	0.00367999	8.43533	28.1214	21.1126	19.3224	14.4091	22.2882	20.6818	18.7345	23.244	-0.309676
ENSG00000184436.12	THAP7	0.00368943	8.43068	21.8871	24.6504	16.8009	24.9126	21.7698	25.9549	25.1726	20.1526	0.319469
ENSG00000169679.15	BUB1	0.00369513	8.42787	27.6304	29.2768	32.8213	44.1979	27.3451	37.1242	36.8663	29.2656	0.332082
ENSG00000140948.12	ZCCHC14	0.00369614	8.42737	13.4342	8.79937	15.8403	14.3674	14.7269	11.8539	11.6735	14.6671	-0.326842
ENSG00000068796.16	KIF2A	0.00371053	8.42031	26.681	36.3	28.716	36.4995	28.9151	33.0253	35.2749	28.104	0.326826
ENSG00000143228.13	NUF2	0.00371723	8.41703	29.024	30.9627	31.2394	39.123	30.459	45.1557	38.4138	30.2408	0.344116
ENSG00000204217.15	BMPR2	0.00373063	8.41049	23.9913	18.2008	21.0662	20.5702	27.1526	21.7243	20.1651	24.07	-0.25422
ENSG00000198720.13	ANKRD13B	0.00374416	8.4039	7.33007	5.97726	8.92702	5.66138	9.6653	6.09981	5.91282	8.6408	-0.539724
ENSG00000204851.7	PNMA8B	0.00374551	8.40325	1.3727	0.55911	1.14432	0.508394	1.02154	0.683035	0.583513	1.17952	-0.904563
ENSG00000148053.16	NTRK2	0.00374564	8.40319	0.86899	0.56413	0.829594	0.402311	0.748415	0.484562	0.483667	0.815666	-0.649675
ENSG00000183814.15	LIN9	0.00374875	8.40168	3.49623	4.9864	5.59798	8.07321	4.77333	5.66289	6.24083	4.62251	0.425118
ENSG00000134001.13	EIF2S1	0.00375665	8.39785	153.366	208.935	157.302	231.863	156.382	168.715	203.171	155.684	0.38386
ENSG00000213585.11	VDAC1	0.00376291	8.39482	207.005	248.729	223.099	251.389	238.497	258.804	252.974	222.867	0.18273
ENSG00000143751.10	SDE2	0.00376818	8.39228	9.79428	7.36518	10.9736	6.0478	8.42242	6.79675	6.73658	9.7301	-0.523932
ENSG00000116690.12	PRG4	0.00381756	8.36862	293.267	187.757	41.1815	27.477	61.7965	55.5797	90.2713	132.082	-0.548585
ENSG00000175166.17	PSMD2	0.00386199	8.34759	275.248	330.23	339.662	373.121	335.787	366.722	356.691	316.899	0.1706
ENSG00000177951.17	BET1L	0.00388893	8.33496	38.5842	30.2769	30.7182	26.3098	48.7635	36.3923	30.993	39.3553	-0.343629
ENSG00000187800.13	PEAR1	0.00389875	8.33038	55.7125	45.4689	28.6508	23.6817	60.1023	49.6535	39.6013	48.1552	-0.281498
ENSG00000136888.7	ATP6V1G1	0.00390184	8.32894	76.0391	99.3268	62.2706	70.9865	63.614	68.4669	79.5934	67.3079	0.241542
ENSG00000133048.13	CHI3L1	0.00391387	8.32335	265.06	155.093	9.49188	8.49123	81.5494	53.8255	72.47	118.7	-0.711094
ENSG00000102910.14	LONP2	0.00393743	8.31245	29.2122	23.2979	30.4705	26.8677	33.5847	28.6237	26.2631	31.0891	-0.242523
ENSG00000122565.19	CBX3	0.00395449	8.3046	103.405	119.257	110.528	122.635	117.4	136.292	126.061	110.444	0.190645
ENSG00000153132.13	CLGN	0.00395471	8.3045	9.34101	11.3999	3.3336	4.74859	3.50258	5.32616	7.15821	5.3924	0.402178
ENSG00000101361.17	NOP56	0.00395596	8.30392	96.9303	119.468	137.634	147.386	104.692	123.395	130.083	113.085	0.201853
ENSG00000123136.15	DDX39A	0.00395805	8.30296	73.5773	91.0268	98.2657	106.223	72.7298	87.7891	95.0131	81.5243	0.220646
ENSG00000171408.14	PDE7B	0.00396349	8.30047	6.23521	7.19687	3.3028	4.68776	6.53855	8.47912	6.78792	5.35885	0.33547
ENSG00000117228.10	GBP1	0.00396762	8.29858	53.3179	37.3127	34.434	20.4634	30.753	26.8667	28.2143	39.5016	-0.48403
ENSG00000178015.5	GPR150	0.00398298	8.29156	2.36766	1.68668	2.79567	1.57494	1.58861	1.00813	1.42325	2.25065	-0.625909
ENSG00000136274.9	NACAD	0.00399005	8.28834	2.61226	1.41805	3.97852	2.06416	3.50128	2.92294	2.13505	3.36402	-0.63214
ENSG00000203805.10	PLPP4	0.00400228	8.28278	8.86777	6.42851	14.2417	7.30204	19.7016	15.6356	9.78871	14.2703	-0.53924
ENSG00000124207.17	CSE1L	0.00402473	8.27262	61.0293	70.9661	79.1425	84.7171	72.3444	86.6652	80.7828	70.8387	0.189259
ENSG00000175906.5	ARL4D	0.00404788	8.26221	29.8812	36.125	27.5592	35.5065	21.5494	23.8199	31.8171	26.3299	0.272159
ENSG00000151835.16	SACS	0.0040541	8.25942	8.93962	11.6109	11.9174	15.2264	12.0811	14.2936	13.7103	10.9794	0.317869
ENSG00000081853.15	PCDHGA2	0.00405911	8.25718	1.58695	0.889422	0.699798	0.513043	1.54287	0.879062	0.760509	1.27654	-0.677785
ENSG00000169689.15	CENPX	0.00406182	8.25597	71.3865	86.7218	87.7409	92.9635	70.3885	90.0532	89.9128	76.5053	0.232686
ENSG00000182827.9	ACBD3	0.0040898	8.24351	45.7077	40.3594	42.2332	34.9505	47.3739	40.5205	38.6101	45.105	-0.22377
ENSG00000130304.17	SLC27A1	0.00410074	8.23866	11.692	8.5568	14.9741	11.6974	13.9842	10.2659	10.1733	13.5501	-0.410008
ENSG00000100442.11	FKBP3	0.00412382	8.22847	76.9038	89.3342	72.3106	85.2799	78.8439	92.4159	89.01	76.0194	0.227322
ENSG00000169962.5	TAS1R3	0.00413726	8.22257	0.965781	1.32608	0.624238	1.40374	0.491947	0.774128	1.16798	0.693989	0.675347
ENSG00000198483.13	ANKRD35	0.00413791	8.22228	2.90287	1.91038	2.15794	1.2442	3.28358	2.78433	1.97964	2.78146	-0.470472
ENSG00000134575.12	ACP2	0.00414546	8.21898	28.2263	23.1334	29.3165	17.6994	27.3966	22.0129	20.9486	28.3131	-0.432835
ENSG00000139597.18	N4BP2L1	0.00415213	8.21606	4.62562	2.84986	4.99378	3.25791	3.79782	2.29599	2.80125	4.47241	-0.656279
ENSG00000197063.11	MAFG	0.00415589	8.21441	22.1551	25.5556	20.9122	25.8391	15.6613	18.3685	23.2544	19.5762	0.247247
ENSG00000154429.11	CCSAP	0.00415714	8.21387	3.95492	4.40111	4.9162	6.22902	4.6448	6.61614	5.74876	4.5053	0.344833
ENSG00000151725.12	CENPU	0.00416051	8.2124	26.2498	35.1621	33.7787	42.2534	19.3564	25.6513	34.3556	26.4616	0.375396
ENSG00000122359.18	ANXA11	0.0041653	8.21031	140.524	114.508	141.347	123.49	153.227	132.054	123.35	145.033	-0.233439
ENSG00000122952.17	ZWINT	0.00417013	8.20821	51.7854	57.8031	57.3832	70.3643	36.683	54.4971	60.8882	48.6172	0.324098
ENSG00000158711.13	ELK4	0.00417224	8.20729	10.1814	7.78411	10.9721	7.98792	10.2091	7.18022	7.65075	10.4542	-0.44541
ENSG00000166278.15	C2	0.00418415	8.20212	10.4941	5.63115	6.63876	4.08021	4.15612	3.25022	4.32053	7.09633	-0.703043
ENSG00000108055.9	SMC3	0.004191	8.19915	29.58	33.7432	37.3844	41.4988	28.7444	35.903	37.0483	31.903	0.215091
ENSG00000109501.13	WFS1	0.00419359	8.19803	25.3603	19.168	12.6728	8.95953	27.1362	23.3106	17.146	21.7231	-0.339591
ENSG00000283189.2	AC104452.1	0.00420172	8.19451	2.32287	1.00413	1.62279	1.37837	2.1074	0.972045	1.11818	2.01769	-0.797757
ENSG00000165527.7	ARF6	0.00421224	8.18998	77.2767	92.7675	82.8846	90.2856	67.87	75.6435	86.2322	76.0104	0.181805
ENSG00000087074.8	PPP1R15A	0.00423075	8.18202	127.346	157.976	136.544	146.998	68.2184	90.2478	131.74	110.703	0.250798
ENSG00000124343.13	XG	0.0042432	8.17669	59.2616	47.6381	44.9756	32.622	48.068	42.1032	40.7878	50.7684	-0.3151
ENSG00000171793.16	CTPS1	0.00424522	8.17583	33.8312	24.4133	34.9356	24.5048	34.4872	31.7297	26.8826	34.418	-0.35532
ENSG00000136280.16	CCM2	0.00425399	8.17209	60.4891	48.84	55.1854	37.0326	57.0554	50.2289	45.3672	57.5766	-0.343161
ENSG00000167881.15	SRP68	0.00426813	8.16607	46.7874	37.6882	53.168	36.2895	50.7818	45.3415	39.7731	50.2457	-0.336455
ENSG00000160113.5	NR2F6	0.00429226	8.15584	16.2025	18.6439	16.3118	21.0276	19.1925	20.5528	20.0748	17.2356	0.218814
ENSG00000149177.13	PTPRJ	0.00430199	8.15174	6.4898	7.38777	8.8277	16.0727	5.5769	8.72732	10.7293	6.9648	0.616215
ENSG00000259529.2	AL136295.5	0.0043043	8.15076	1.79985	0.909084	1.75481	1.08616	1.70464	0.564345	0.853195	1.7531	-0.959097
ENSG00000144559.10	TAMM41	0.00430527	8.15035	12.3756	9.60014	18.4503	12.0801	14.5776	10.9165	10.8656	15.1345	-0.47436
ENSG00000203667.10	COX20	0.00430612	8.15	48.0686	55.4135	38.0945	49.2155	46.9673	54.406	53.0117	44.3768	0.255975
ENSG00000187601.5	MAGEH1	0.00433047	8.13977	19.0713	16.1792	18.5137	14.3604	26.3627	20.8512	17.1303	21.3159	-0.313738
ENSG00000106511.6	MEOX2	0.00433287	8.13877	64.1208	33.97	22.4601	13.9514	22.0586	19.367	22.4295	36.2132	-0.688678
ENSG00000169554.21	ZEB2	0.00433754	8.13682	68.3121	84.9963	67.0089	75.6346	54.881	64.468	75.033	63.4006	0.242675
ENSG00000187688.15	TRPV2	0.00434411	8.13407	62.8589	69.3678	62.2085	73.198	54.06	72.0541	71.54	59.7091	0.2604
ENSG00000109743.11	BST1	0.00434638	8.13312	30.1031	27.2932	23.8931	19.8217	42.0492	33.3895	26.8348	32.0151	-0.253781
ENSG00000166851.15	PLK1	0.00436221	8.12653	61.0946	67.4534	79.2873	95.1841	69.9845	86.9308	83.1894	70.1221	0.246208
ENSG00000143479.17	DYRK3	0.00438462	8.11724	21.2235	28.6642	17.9677	20.2509	13.5921	16.2623	21.7258	17.5945	0.302736
ENSG00000120438.12	TCP1	0.00438939	8.11527	255.923	304.859	298.779	337.717	256.849	280.668	307.748	270.517	0.185964
ENSG00000155329.12	ZCCHC10	0.00439093	8.11464	12.2142	19.0829	12.6867	15.1661	10.6644	19.8342	18.0277	11.8551	0.600574
ENSG00000163629.13	PTPN13	0.0043963	8.11242	12.5059	9.35258	10.3837	9.37192	21.3809	13.6368	10.7871	14.7568	-0.448503
ENSG00000105393.16	BABAM1	0.00439754	8.11191	85.3624	73.5304	82.5605	61.5376	90.2626	78.1134	71.0605	86.0618	-0.275973
ENSG00000103174.13	NAGPA	0.00440692	8.10804	17.8976	12.4069	17.6999	8.0661	13.2259	10.3677	10.2802	16.2745	-0.657607
ENSG00000138092.11	CENPO	0.00440907	8.10716	18.6774	20.2308	22.4836	32.8503	18.896	25.9603	26.3472	20.019	0.394555
ENSG00000115963.13	RND3	0.0044189	8.10313	375.41	536.556	426.243	491.589	127.411	222.744	416.963	309.688	0.428983
ENSG00000173114.13	LRRN3	0.00442118	8.10219	1.27708	2.24791	0.140029	0.804344	0.943474	1.82868	1.62698	0.78686	0.96147
ENSG00000153485.5	TMEM251	0.0044246	8.10079	11.3643	21.3376	11.9658	15.3056	11.8598	14.9871	17.2101	11.73	0.549169
ENSG00000064607.17	SUGP2	0.00445475	8.08848	30.4428	31.7468	28.8636	38.8337	29.0968	36.5891	35.7232	29.4677	0.276871
ENSG00000185864.16	NPIPB4	0.00446856	8.08287	38.157	30.0019	47.6885	36.5132	40.7139	26.2525	30.9225	42.1865	-0.446879
ENSG00000112531.17	QKI	0.00447735	8.07931	73.0074	90.5072	90.8978	123.817	103.049	108.56	107.628	88.9847	0.274147
ENSG00000071054.16	MAP4K4	0.00448135	8.07769	349.804	365.806	293.187	346.741	242.21	309.853	340.8	295.067	0.207817
ENSG00000071539.14	TRIP13	0.00449298	8.07299	29.9092	34.533	38.5869	48.6685	33.4949	46.9536	43.385	33.997	0.350875
ENSG00000135046.14	ANXA1	0.00450388	8.06861	1477.94	1680.1	1467.14	1547.32	968.157	1205.32	1477.58	1304.41	0.17982
ENSG00000135318.12	NT5E	0.0045527	8.04907	729.336	813.788	662.574	773.225	472.069	674.923	753.979	621.326	0.279131
ENSG00000138757.14	G3BP2	0.00455356	8.04873	80.3142	99.4955	70.4408	88.0752	80.4917	84.7511	90.774	77.0822	0.235598
ENSG00000164309.15	CMYA5	0.00455366	8.04869	1.91216	1.19404	2.70271	1.1172	0.980905	0.654743	0.988659	1.86526	-0.852169
ENSG00000125885.13	MCM8	0.00455507	8.04813	7.23627	8.81207	11.4626	13.227	7.76088	10.0063	10.6818	8.81992	0.273494
ENSG00000164086.10	DUSP7	0.00455583	8.04783	13.3131	10.264	17.1926	11.7361	15.512	14.0592	12.0198	15.3392	-0.349237
ENSG00000117600.12	PLPPR4	0.00455905	8.04655	1.91481	1.26038	0.4165	0.239235	1.0495	0.513093	0.670901	1.12694	-0.670443
ENSG00000164287.12	CDC20B	0.00457334	8.04088	0.533802	0.143949	0.424122	0.0799341	0.365659	0.0708934	0.098259	0.441194	-1.44876
ENSG00000198408.14	OGA	0.004574	8.04061	68.0002	74.8343	78.0356	98.3146	67.9538	79.0705	84.0731	71.3299	0.236833
ENSG00000135976.19	ANKRD36	0.00459667	8.03166	5.14197	6.51767	5.85039	9.91266	7.35891	9.08732	8.50588	6.11709	0.469083
ENSG00000223496.3	EXOSC6	0.0046216	8.02187	9.337	11.5824	9.76732	11.9049	10.1466	11.0864	11.5246	9.75032	0.238934
ENSG00000173540.12	GMPPB	0.0046438	8.01319	25.0117	32.6268	24.1668	30.6774	29.3598	30.9131	31.4058	26.1794	0.261681
ENSG00000267534.4	S1PR2	0.00465321	8.00952	10.7065	7.38787	10.1478	9.56614	10.4171	8.25323	8.40241	10.4238	-0.307711
ENSG00000111665.11	CDCA3	0.00465979	8.00696	53.5453	59.1152	60.3659	83.4441	69.4949	77.9788	73.5127	61.1354	0.26559
ENSG00000172009.15	THOP1	0.00465996	8.00689	73.4867	84.3485	94.9828	98.3506	68.7715	91.1713	91.2901	79.0803	0.206897
ENSG00000087245.13	MMP2	0.00467571	8.00078	904.857	793.819	618.13	571.695	1105.94	932.812	766.109	876.308	-0.193866
ENSG00000166816.14	LDHD	0.0046909	7.99491	0.698507	0.373587	0.434351	0.0775536	1.63683	0.650376	0.367172	0.923228	-1.1311
ENSG00000187134.14	AKR1C1	0.00469155	7.99466	346.867	468.029	357.628	394.629	157.659	246.121	369.593	287.385	0.362842
ENSG00000148344.11	PTGES	0.00470043	7.99124	28.8358	24.1137	50.6792	28.7351	24.0728	18.0071	23.6186	34.5293	-0.545972
ENSG00000198689.11	SLC9A6	0.00471785	7.98454	11.5634	13.2017	11.2425	13.5312	8.66625	13.1242	13.2857	10.4907	0.337893
ENSG00000169976.7	SF3B5	0.00472911	7.98022	183.882	131.634	197.463	83.0656	200.979	145.69	120.13	194.108	-0.691812
ENSG00000232653.8	GOLGA8N	0.00473322	7.97865	1.94555	0.990548	1.72337	0.753808	6.65519	2.37258	1.37231	3.44137	-1.26622
ENSG00000241878.11	PISD	0.0047442	7.97446	29.8724	23.4329	28.7809	27.1627	25.2267	18.5041	23.0332	27.96	-0.278547
ENSG00000117399.14	CDC20	0.00474986	7.9723	74.0918	78.9786	129.343	146.339	108.363	138.562	121.293	103.932	0.222654
ENSG00000081041.9	CXCL2	0.00475877	7.96891	26.6386	41.3845	21.6371	23.3576	9.2595	13.7679	26.17	19.1784	0.44643
ENSG00000183801.8	OLFML1	0.00476176	7.96777	31.1062	19.4616	6.33093	5.21779	8.25235	6.26327	10.3142	15.2298	-0.557789
ENSG00000119318.13	RAD23B	0.00477259	7.96365	131.097	153.452	136.447	159.492	131.414	142.358	151.767	132.986	0.190453
ENSG00000067167.8	TRAM1	0.00478831	7.95771	148.907	186.923	133.997	155.24	145.228	153.614	165.259	142.711	0.2115
ENSG00000010295.19	IFFO1	0.00478937	7.9573	45.6852	33.0486	41.3811	34.4336	36.9958	34.4214	33.9679	41.354	-0.2831
ENSG00000108424.10	KPNB1	0.00479002	7.95706	200.068	217.371	218.549	269.484	236.742	268.292	251.716	218.453	0.204384
ENSG00000125657.5	TNFSF9	0.00479172	7.95641	7.82248	10.3115	9.80774	13.0264	4.19962	5.47709	9.60499	7.27662	0.395768
ENSG00000169564.7	PCBP1	0.00479322	7.95585	246.808	280.363	261.882	296.87	278.056	301.704	292.979	262.249	0.159804
ENSG00000139567.12	ACVRL1	0.00479894	7.95369	34.1543	24.939	36.6044	26.612	40.4356	36.0943	29.2151	37.0648	-0.342292
ENSG00000179388.9	EGR3	0.00480348	7.95198	2.30217	1.12533	1.75522	1.46796	3.14287	1.59041	1.39457	2.40009	-0.74225
ENSG00000136960.12	ENPP2	0.00480387	7.95183	72.662	87.7253	111.771	128.205	140.826	148.619	121.516	108.42	0.164379
ENSG00000145386.10	CCNA2	0.00482594	7.94354	47.1853	51.5306	69.661	77.2365	54.1067	66.3505	65.0392	56.9844	0.190431
ENSG00000142864.14	SERBP1	0.00486207	7.93004	219.927	242.353	247.478	282.681	223.746	249.97	258.335	230.384	0.165134
ENSG00000144583.5	44624	0.00486216	7.93001	18.9279	21.3572	17.4004	22.0083	11.1272	12.0824	18.4826	15.8185	0.223249
ENSG00000136378.15	ADAMTS7	0.00486625	7.92848	29.7092	24.0687	16.9631	15.9922	21.985	15.7733	18.6114	22.8858	-0.296824
ENSG00000243649.8	CFB	0.00486659	7.92836	61.402	42.4952	23.6965	19.4368	16.6627	11.5757	24.5026	33.9204	-0.467592
ENSG00000046653.15	GPM6B	0.00487422	7.92553	1.82526	0.328874	1.16171	0.688431	1.36117	0.498261	0.505189	1.44938	-1.35623
ENSG00000164949.8	GEM	0.00488158	7.92279	53.3003	60.1117	46.5152	56.2991	28.0948	36.7566	51.0558	42.6368	0.25942
ENSG00000177606.7	JUN	0.00488915	7.91999	100.783	114.548	114.937	123.372	106.28	123.833	120.584	107.333	0.167796
ENSG00000196396.10	PTPN1	0.0048908	7.91938	23.9186	28.0074	23.3293	24.9857	18.9536	24.2994	25.7642	22.0672	0.222531
ENSG00000113300.13	CNOT6	0.00491052	7.9121	8.2265	14.5171	11.4353	14.2035	11.3078	15.5777	14.7661	10.3232	0.512227
ENSG00000006451.8	RALA	0.00492103	7.90823	80.5054	117.428	90.0748	101.631	71.6317	82.5603	100.54	80.7373	0.316109
ENSG00000069849.11	ATP1B3	0.00492698	7.90605	171.249	204.364	160.557	176.715	123.573	139.491	173.523	151.793	0.192907
ENSG00000136527.18	TRA2B	0.00493458	7.90326	123.703	151.678	144.156	175.973	145.952	159.981	162.544	137.937	0.236662
ENSG00000120802.13	TMPO	0.0049391	7.9016	64.3122	74.1676	87.7854	99.4549	68.433	82.8187	85.4804	73.5102	0.217375
ENSG00000099194.6	SCD	0.00494505	7.89942	20.4747	19.3423	36.5528	30.1037	66.1876	52.7769	34.0743	41.0717	-0.268741
ENSG00000169641.13	LUZP1	0.00494583	7.89914	14.3228	12.0331	14.9366	11.3071	14.7647	12.984	12.108	14.6747	-0.275298
ENSG00000100413.17	POLR3H	0.00494618	7.89901	38.9253	54.944	37.2066	44.4532	38.5218	42.4629	47.2867	38.2179	0.306463
ENSG00000162517.13	PEF1	0.00496258	7.89302	60	48.1527	63.37	34.1466	70.5897	53.8714	45.3903	64.6532	-0.509395
ENSG00000163659.13	TIPARP	0.00496318	7.89281	35.2383	53.5299	29.2107	32.9989	21.2727	28.4257	38.3182	28.5739	0.422052
ENSG00000060718.22	COL11A1	0.00498751	7.88396	6.99622	5.92756	1.21226	0.711392	16.4972	10.2218	5.62025	8.23522	-0.543141
ENSG00000143549.21	TPM3	0.00499578	7.88096	456.015	528.348	505.718	535.417	395.598	495.415	519.727	452.444	0.199974
ENSG00000176490.5	DIRAS1	0.0050079	7.87658	8.79168	7.02996	10.5421	6.39352	9.78966	6.62002	6.68117	9.70783	-0.5324
ENSG00000136450.13	SRSF1	0.00501251	7.87492	169.11	209.17	213.444	236.009	178.871	192.169	212.45	187.142	0.182899
ENSG00000111300.10	NAA25	0.00501364	7.87451	10.9196	14.0465	13.2334	18.7216	12.9137	17.4226	16.7302	12.3556	0.434265
ENSG00000197568.14	HHLA3	0.00503206	7.86788	15.0874	9.56228	5.48508	3.53035	13.6893	8.03478	7.04247	11.4206	-0.68972
ENSG00000183337.17	BCOR	0.0050354	7.86668	10.7753	20.087	8.81101	14.0271	11.063	12.8066	15.6402	10.2164	0.609514
ENSG00000171385.9	KCND3	0.00504357	7.86375	1.33294	0.732561	1.1968	0.848918	1.16873	0.656521	0.746	1.23282	-0.655757
ENSG00000070087.14	PFN2	0.00504768	7.86228	151.867	184.629	111.458	126.68	173.061	188.593	166.634	145.462	0.195914
ENSG00000144455.14	SUMF1	0.00504909	7.86177	38.4	32.4587	32.9542	25.8976	42.1846	35.9642	31.4402	37.8463	-0.266766
ENSG00000135862.6	LAMC1	0.00506542	7.85593	566.939	475.011	500.892	480.524	654.172	536.162	497.232	574.001	-0.207095
ENSG00000149357.10	LAMTOR1	0.0050973	7.84459	178.491	213.701	162.271	181.975	144.987	161.462	185.713	161.916	0.19771
ENSG00000112787.13	FBRSL1	0.00513379	7.8317	14.2587	25.2795	15.1081	21.4121	13.5102	16.547	21.0795	14.2923	0.55737
ENSG00000138443.16	ABI2	0.00513913	7.82982	31.5449	37.7741	26.476	38.9113	34.99	42.6298	39.7717	31.0037	0.358282
ENSG00000099901.17	RANBP1	0.00514173	7.8289	170.01	194.716	197.983	204.937	174.633	221.05	206.901	180.876	0.193843
ENSG00000120699.13	EXOSC8	0.00517208	7.81826	46.8933	58.6889	50.3165	54.0181	45.7857	60.2564	57.6544	47.6652	0.273972
ENSG00000141736.13	ERBB2	0.0051721	7.81826	28.7946	23.2407	32.967	27.2819	33.8816	25.9813	25.5013	31.8811	-0.321002
ENSG00000204899.6	MZT1	0.00518694	7.81308	27.3704	19.9911	25.6773	22.7866	26.0687	23.1976	21.9918	26.3722	-0.260968
ENSG00000163428.4	LRRC58	0.0051876	7.81285	15.5544	17.7342	16.1796	18.661	14.2826	16.3032	17.5661	15.3388	0.194421
ENSG00000169635.10	HIC2	0.0052047	7.8069	1.53111	1.79249	1.87799	2.4782	1.26201	1.82518	2.03196	1.55704	0.363574
ENSG00000197045.13	GMFB	0.00520645	7.8063	63.2216	82.9075	72.2718	76.4391	55.0868	81.1496	80.1654	63.5268	0.335145
ENSG00000140511.11	HAPLN3	0.00523042	7.798	19.568	16.2491	8.11622	6.26902	13.4546	9.11835	10.5455	13.713	-0.375782
ENSG00000131652.14	THOC6	0.00523984	7.79474	16.4556	10.9724	21.0885	18.8109	22.7611	17.5831	15.7888	20.1017	-0.346467
ENSG00000030110.13	BAK1	0.00525486	7.78957	18.6573	24.0416	17.8031	21.4838	18.0689	19.4791	21.6682	18.1764	0.252237
ENSG00000143621.17	ILF2	0.00527089	7.78407	107.887	130.584	135.912	146.632	123.049	139.181	138.799	122.283	0.182637
ENSG00000152601.17	MBNL1	0.0052784	7.7815	104.204	95.2739	99.391	87.1448	126.262	104.724	95.7141	109.952	-0.199877
ENSG00000105894.12	PTN	0.00529588	7.77553	3.83624	1.72777	1.6984	0.727532	1.78926	1.29551	1.25027	2.4413	-0.912318
ENSG00000140450.9	ARRDC4	0.00530087	7.77383	10.9963	9.15158	11.5487	9.66196	8.71163	7.23112	8.68155	10.4189	-0.260433
ENSG00000165072.10	MAMDC2	0.00530288	7.77314	5.78744	6.90752	0.980828	2.35665	1.51955	2.51504	3.92641	2.7626	0.492165
ENSG00000276600.5	RAB7B	0.00530388	7.7728	5.71567	3.83752	6.67146	4.95491	8.60342	7.23579	5.34274	6.99685	-0.382845
ENSG00000102265.12	TIMP1	0.00530405	7.77274	7327.35	6867.71	6077.28	5208.62	7010.54	5715.03	5930.45	6805.06	-0.198462
ENSG00000180891.13	CUEDC1	0.0053094	7.77092	43.1596	31.838	47.255	34.6384	40.6615	37.2712	34.5825	43.692	-0.336458
ENSG00000145916.19	RMND5B	0.00531541	7.76888	17.4276	22.2149	20.0826	23.8056	16.3638	19.8352	21.9519	17.958	0.288266
ENSG00000112984.12	KIF20A	0.00531594	7.7687	46.5525	49.2313	48.448	68.3779	54.6805	72.9003	63.5032	49.8937	0.347353
ENSG00000122482.21	ZNF644	0.00532525	7.76554	18.4153	25.2265	19.1959	24.3015	16.5673	21.4494	23.6591	18.0595	0.387757
ENSG00000213699.9	SLC35F6	0.00533171	7.76334	23.1215	27.8053	25.1337	30.0032	19.1852	20.6119	26.1401	22.4801	0.216724
ENSG00000132436.11	FIGNL1	0.00533398	7.76258	14.9467	19.5055	19.2424	24.1885	15.3398	19.1622	20.9521	16.5096	0.341944
ENSG00000051341.14	POLQ	0.00533707	7.76153	4.74178	5.52384	6.02699	8.47173	4.40458	5.73161	6.57572	5.05778	0.372174
ENSG00000069998.12	HDHD5	0.00533733	7.76144	20.2605	24.7022	24.7425	27.6926	19.5029	24.1189	25.5045	21.502	0.245237
ENSG00000134884.15	ARGLU1	0.00533971	7.76064	49.6084	51.7317	41.6243	53.2085	43.8253	53.2767	52.739	45.0193	0.227857
ENSG00000106624.11	AEBP1	0.00534439	7.75906	131.744	99.9611	111.44	103.932	148.94	122.798	108.897	130.708	-0.263162
ENSG00000120265.17	PCMT1	0.0053537	7.75591	173.933	195.44	185.915	209.084	160.867	190.514	198.346	173.572	0.192382
ENSG00000240857.2	RDH14	0.00538875	7.74413	36.8164	40.7572	36.5253	42.6299	26.1741	37.5939	40.327	33.1719	0.281014
ENSG00000130766.5	SESN2	0.00538889	7.74408	31.3083	40.3107	28.6865	34.6278	25.8626	27.2348	34.0578	28.6192	0.250201
ENSG00000019144.19	PHLDB1	0.00540587	7.7384	74.5273	57.9416	71.7802	61.0996	68.9049	63.2381	60.7598	71.7375	-0.239247
ENSG00000110446.11	SLC15A3	0.00540939	7.73722	41.7998	24.0226	25.6064	10.7274	13.2187	10.9744	15.2414	26.8749	-0.814186
ENSG00000139514.13	SLC7A1	0.00541796	7.73437	50.8117	59.2349	65.7183	76.6652	55.0201	64.1787	66.6929	57.1834	0.22158
ENSG00000099849.15	RASSF7	0.00541864	7.73414	4.97519	5.65814	2.53065	5.82484	3.3157	7.08226	6.18841	3.60718	0.762374
ENSG00000100036.13	SLC35E4	0.00545901	7.72074	29.7166	19.1042	27.797	15.9248	16.4066	14.6313	16.5534	24.6401	-0.571029
ENSG00000172244.9	C5orf34	0.00547643	7.71499	3.26136	4.52248	6.24323	8.0428	3.32531	6.80383	6.45637	4.27663	0.583077
ENSG00000116663.11	FBXO6	0.00548011	7.71377	11.5502	7.88827	5.75303	3.99967	10.9135	7.44137	6.4431	9.40558	-0.538799
ENSG00000198399.14	ITSN2	0.00549869	7.70766	19.7399	15.6598	20.0703	16.8921	16.5592	12.3298	14.9606	18.7898	-0.326833
ENSG00000101974.14	ATP11C	0.00550212	7.70654	20.4863	22.15	17.7648	23.0636	22.0101	30.0408	25.0848	20.0871	0.31912
ENSG00000185201.16	IFITM2	0.00551501	7.70231	141.112	121.11	96.1814	77.1773	135.633	111.57	103.286	124.309	-0.26705
ENSG00000130592.15	LSP1	0.00551516	7.70226	65.898	42.8372	98.1708	88.3282	26.6202	14.7666	48.644	63.563	-0.38523
ENSG00000214367.8	HAUS3	0.00552142	7.70022	10.9208	14.8457	13.5882	14.7653	8.68099	12.0686	13.8932	11.0633	0.32596
ENSG00000198612.11	COPS8	0.00554282	7.69323	105.264	89.189	97.6772	71.1932	99.0486	90.3863	83.5895	100.663	-0.26785
ENSG00000155906.19	RMND1	0.00555369	7.6897	18.9387	22.4628	16.1012	20.7048	13.8752	18.2671	20.4782	16.305	0.32698
ENSG00000184743.13	ATL3	0.00557085	7.68413	67.389	50.8857	68.7638	56.1831	62.3583	58.9963	55.3551	66.1704	-0.257045
ENSG00000130024.15	PHF10	0.0055749	7.68282	20.6733	27.1708	23.149	26.2942	22.7198	25.9463	26.4704	22.1807	0.254028
ENSG00000169715.15	MT1E	0.00558183	7.68058	226.241	340.051	326.413	354.828	228.339	285.147	326.675	260.331	0.327397
ENSG00000107130.10	NCS1	0.00558244	7.68038	36.4267	39.8024	35.8444	45.5348	33.5624	41.3092	42.2154	35.2779	0.258338
ENSG00000033178.13	UBA6	0.00559143	7.67748	49.2455	69.3738	39.4378	43.6435	31.9121	52.3277	55.115	40.1985	0.454336
ENSG00000231924.9	PSG1	0.0056051	7.67307	2.47349	3.44215	6.31326	15.5695	1.55687	2.46102	7.15756	3.44787	1.03253
ENSG00000132274.16	TRIM22	0.00560948	7.67166	233.672	134.156	121.694	61.2374	153.729	134.538	109.977	169.698	-0.625309
ENSG00000155090.15	KLF10	0.0056122	7.67079	41.2221	51.0741	40.7864	45.9146	37.8397	40.8307	45.9398	39.9494	0.201101
ENSG00000115594.12	IL1R1	0.00561834	7.66881	60.6259	63.5368	62.1556	76.6307	51.7706	62.6609	67.6095	58.184	0.216256
ENSG00000134853.12	PDGFRA	0.00563398	7.6638	211.759	134.292	146.304	111.594	157.347	141.462	129.116	171.803	-0.411812
ENSG00000130725.8	UBE2M	0.00569679	7.6438	100.546	134.007	98.2136	119.097	102.354	106.876	119.993	100.371	0.257375
ENSG00000006210.7	CX3CL1	0.00572051	7.6363	0.183949	0.0195548	0.25378	0.0541672	0.155746	0.0655572	0.0464264	0.197825	-1.02429
ENSG00000221823.11	PPP3R1	0.0057943	7.61319	38.0346	44.1899	30.6822	38.1866	33.6837	42.4199	41.5988	34.1335	0.284596
ENSG00000139697.14	SBNO1	0.0058402	7.59896	8.83481	10.5725	9.84078	10.8721	9.0265	10.356	10.6002	9.23403	0.197067
ENSG00000136010.14	ALDH1L2	0.00584255	7.59823	49.7534	42.8202	40.9086	38.8861	64.1499	49.5433	43.7499	51.604	-0.237701
ENSG00000082258.13	CCNT2	0.00591405	7.57631	17.8544	23.4154	21.2559	32.6784	21.9524	24.4663	26.8534	20.3542	0.398067
ENSG00000112742.10	TTK	0.00592461	7.57309	15.1001	20.3794	21.0833	27.2362	16.5687	25.8473	24.4876	17.584	0.475486
ENSG00000004455.17	AK2	0.0059293	7.57167	105.644	134.294	117.248	125.97	115.6	130.791	130.352	112.831	0.20808
ENSG00000058272.19	PPP1R12A	0.00593497	7.56994	67.593	81.2423	76.4441	90.154	70.4269	88.4272	86.6078	71.488	0.276444
ENSG00000037749.12	MFAP3	0.00593648	7.56948	23.488	20.0159	25.128	16.4406	25.8828	18.737	18.3978	24.8329	-0.430699
ENSG00000100348.10	TXN2	0.00594051	7.56826	77.6056	59.7573	74.6586	40.1469	75.3066	61.3374	53.7472	75.857	-0.496311
ENSG00000140285.10	FGF7	0.00596712	7.5602	117.82	111.943	200.092	158.918	202.007	190.218	153.693	173.306	-0.173164
ENSG00000004779.10	NDUFAB1	0.00596967	7.55943	117.516	145.52	107.073	110.991	105.891	128.537	128.349	110.16	0.220289
ENSG00000188522.15	FAM83G	0.00599836	7.5508	12.6731	18.9674	18.3584	22.0653	10.6755	11.9201	17.651	13.9023	0.342232
ENSG00000146826.17	MAP11	0.00601864	7.54471	12.1298	10.1793	12.8063	11.8793	16.5852	11.3634	11.1407	13.8405	-0.310552
ENSG00000001630.17	CYP51A1	0.00602841	7.54179	29.3902	35.5955	36.222	42.1652	33.0684	39.959	39.2399	32.8936	0.253809
ENSG00000205426.10	KRT81	0.00604034	7.53823	1.69649	6.07397	10.6496	15.0831	1.14116	1.86337	7.67347	4.49576	0.758256
ENSG00000115468.12	EFHD1	0.00604606	7.53652	3.01877	2.02372	4.70082	2.87439	3.60551	2.30981	2.40264	3.77503	-0.630759
ENSG00000072210.19	ALDH3A2	0.00606576	7.53066	34.678	27.3341	36.6026	24.8931	23.383	20.8111	24.3461	31.5545	-0.372809
ENSG00000008130.15	NADK	0.00609497	7.52201	54.3069	42.6561	54.4716	40.9453	45.6015	40.6889	41.4301	51.46	-0.312096
ENSG00000132003.9	ZSWIM4	0.00611234	7.51688	2.07132	3.08294	2.77966	4.09517	4.11522	4.4328	3.8703	2.98874	0.362233
ENSG00000152253.9	SPC25	0.00616588	7.50117	19.0446	23.0405	22.6522	27.075	19.7982	31.3544	27.1566	20.4983	0.40408
ENSG00000107186.16	MPDZ	0.00617342	7.49897	15.1142	12.2463	15.7498	13.109	22.1911	15.9907	13.782	17.685	-0.357445
ENSG00000007384.15	RHBDF1	0.00618484	7.49564	78.0121	54.1353	62.7402	51.2142	47.1251	44.0737	49.8077	62.6258	-0.329795
ENSG00000178127.13	NDUFV2	0.00619762	7.49193	124.816	141.724	130.755	138.668	85.986	100.252	126.881	113.852	0.156187
ENSG00000133943.20	DGLUCY	0.0062141	7.48714	39.0451	31.5374	29.8695	23.6299	29.235	23.6861	26.2844	32.7165	-0.314734
ENSG00000125944.20	HNRNPR	0.00621841	7.4859	102.323	75.4924	114.35	81.822	116.683	109.498	88.9376	111.119	-0.320912
ENSG00000140718.21	FTO	0.00622268	7.48466	48.3135	43.0167	46.6737	39.0999	54.7837	46.0758	42.7308	49.9237	-0.223962
ENSG00000185483.12	ROR1	0.00624101	7.47936	8.60072	7.11824	8.97148	7.84473	10.0481	6.87374	7.2789	9.20676	-0.334873
ENSG00000177125.5	ZBTB34	0.00624895	7.47708	2.67917	3.60349	2.96758	3.73824	2.8235	3.24135	3.52769	2.82342	0.311398
ENSG00000185513.16	L3MBTL1	0.00625654	7.47489	2.12315	1.18916	1.64193	1.14434	2.38127	1.09418	1.14256	2.04879	-0.790206
ENSG00000159873.10	CCDC117	0.00627422	7.46981	11.5838	15.3599	13.426	16.2047	11.1919	13.2679	14.9442	12.0672	0.306206
ENSG00000133657.15	ATP13A3	0.00630449	7.46114	82.8381	108.582	88.3075	98.123	59.5573	89.9192	98.8748	76.901	0.362185
ENSG00000067225.18	PKM	0.00630584	7.46076	1866.46	2067.03	1917.51	2228.99	2150.18	2374.16	2223.39	1978.05	0.168675
ENSG00000165704.15	HPRT1	0.00631246	7.45887	40.3932	58.5755	54.9513	64.4847	44.9796	53.0002	58.6868	46.7747	0.326683
ENSG00000136938.9	ANP32B	0.00631563	7.45797	212.665	244.823	228.185	255.639	220.803	243.872	248.111	220.551	0.169801
ENSG00000242265.5	PEG10	0.0063297	7.45396	9.52442	12.0475	13.9703	15.5923	20.4948	26.3231	17.9876	14.6632	0.293004
ENSG00000130813.18	SHFL	0.00634918	7.44843	86.1639	58.9797	49.0826	30.8565	40.2935	36.9227	42.2529	58.5133	-0.468767
ENSG00000140525.17	FANCI	0.00636299	7.44452	42.8303	44.3319	37.5147	44.6354	30.1072	46.8124	45.2599	36.8174	0.297116
ENSG00000152620.13	NADK2	0.00637615	7.4408	21.7741	16.1359	19.7711	18.487	26.9116	17.8255	17.4828	22.8189	-0.382374
ENSG00000118900.15	UBN1	0.00638972	7.43698	26.5878	19.2327	27.4023	22.9493	23.0518	19.7805	20.6542	25.6806	-0.312887
ENSG00000138180.16	CEP55	0.00639625	7.43514	46.1524	50.1963	57.499	73.6947	53.234	65.4948	63.1286	52.2951	0.271145
ENSG00000203814.6	HIST2H2BF	0.00640275	7.43331	2.07675	4.41046	2.62518	4.11763	0.571863	2.01051	3.51287	1.75793	0.959447
ENSG00000197142.10	ACSL5	0.00643215	7.42507	8.16826	3.94336	6.34001	4.23315	5.05622	4.32573	4.16741	6.5215	-0.633796
ENSG00000139329.5	LUM	0.00643569	7.42408	84.6897	75.7582	84.5459	62.0036	168.401	106.408	81.3899	112.546	-0.467098
ENSG00000143319.16	ISG20L2	0.00644467	7.42157	16.3545	25.1581	18.0594	19.8211	22.6333	30.1167	25.0319	19.0157	0.394761
ENSG00000116584.19	ARHGEF2	0.00644554	7.42132	98.2706	115.337	113.675	136.085	97.8701	105.956	119.126	103.272	0.205854
ENSG00000136536.15	44627	0.00645598	7.41841	81.2574	96.3139	75.5998	79.7392	64.5932	81.1587	85.7372	73.8168	0.215701
ENSG00000106330.12	MOSPD3	0.00645828	7.41777	15.2843	12.9591	14.6789	10.9781	18.1098	13.021	12.3194	16.0243	-0.376642
ENSG00000011198.10	ABHD5	0.00646143	7.41689	32.8734	50.2341	51.0499	57.9713	29.3515	35.5779	47.9278	37.7583	0.34326
ENSG00000221914.11	PPP2R2A	0.00649215	7.40836	63.2444	82.2396	60.6758	65.0279	51.696	62.2673	69.845	58.5387	0.254366
ENSG00000169255.15	B3GALNT1	0.00649534	7.40747	7.98215	6.26611	5.17763	2.93806	9.15542	7.45091	5.55169	7.4384	-0.415575
ENSG00000136478.7	TEX2	0.00649909	7.40644	14.0628	11.0192	11.2381	9.09725	15.5516	13.8664	11.3276	13.6175	-0.263492
ENSG00000144231.11	POLR2D	0.00650133	7.40582	29.4019	34.6622	27.6826	34.6274	21.9218	27.157	32.1489	26.3354	0.286776
ENSG00000138182.14	KIF20B	0.00650725	7.40418	14.1049	15.1813	16.4445	25.6823	14.1548	18.4678	19.7771	14.9014	0.406012
ENSG00000130021.14	PUDP	0.00652044	7.40054	19.4231	21.8331	15.3419	28.7437	14.242	18.1453	22.9074	16.3357	0.485265
ENSG00000136156.15	ITM2B	0.00653363	7.3969	891.354	793.214	583.363	495.658	717.487	662.807	650.56	730.735	-0.167643
ENSG00000108946.14	PRKAR1A	0.00653603	7.39624	301.352	246.08	290.176	183.255	328.174	283.5	237.612	306.567	-0.367461
ENSG00000100941.9	PNN	0.00654771	7.39303	47.1539	51.8943	46.8703	54.2444	40.8394	54.5123	53.5503	44.9545	0.251916
ENSG00000142733.17	MAP3K6	0.00655273	7.39165	16.396	12.6999	18.0452	13.1823	16.8413	14.0732	13.3185	17.0942	-0.357699
ENSG00000126767.18	ELK1	0.0065563	7.39067	28.5969	21.4767	35.8523	23.0493	29.4023	26.7004	23.7421	31.2839	-0.39651
ENSG00000149925.20	ALDOA	0.00656691	7.38776	1021.36	1196.52	983.175	1126.96	1362.89	1388.15	1237.21	1122.47	0.140394
ENSG00000153707.17	PTPRD	0.00657033	7.38683	4.06443	3.24994	7.72086	3.57281	20.2266	14.0691	6.96395	10.6706	-0.608554
ENSG00000100075.10	SLC25A1	0.00658062	7.38401	62.4556	75.8096	59.1144	67.5114	79.8781	85.1535	76.1582	67.1494	0.181371
ENSG00000117054.13	ACADM	0.0065967	7.37962	24.5335	34.5294	21.9781	32.3749	27.0567	29.7735	32.2259	24.5227	0.3927
ENSG00000172331.12	BPGM	0.00660485	7.3774	41.8491	54.2905	29.2273	30.8877	41.5759	52.9522	46.0435	37.5507	0.293449
ENSG00000178741.12	COX5A	0.00661882	7.3736	236.012	292.004	230.937	248.319	243.46	266.425	268.916	236.803	0.183395
ENSG00000162607.13	USP1	0.00662236	7.37264	27.5416	29.8076	31.4747	37.1481	25.6457	31.3947	32.7835	28.2207	0.215507
ENSG00000127954.12	STEAP4	0.00663225	7.36996	2.29003	0.588308	0.751214	0.521289	0.469137	0.201393	0.436997	1.17013	-1.24199
ENSG00000179010.14	MRFAP1	0.006643	7.36705	287.994	229.249	307.208	187.137	305.64	262.213	226.2	300.281	-0.408559
ENSG00000197771.12	MCMBP	0.00664444	7.36666	46.3849	52.2369	55.3515	61.6691	45.5521	53.8987	55.9349	49.0962	0.18778
ENSG00000253250.3	C8orf88	0.00666785	7.36033	11.4825	16.5569	13.5879	15.8361	14.4672	19.7056	17.3662	13.1792	0.395394
ENSG00000163820.15	FYCO1	0.00667711	7.35784	13.1405	9.82185	12.7586	10.0327	13.0142	12.3839	10.7461	12.9711	-0.269198
ENSG00000105699.16	LSR	0.00667996	7.35707	4.02075	8.31194	5.46259	6.33473	3.75328	6.07432	6.907	4.41221	0.634963
ENSG00000274810.4	NPHP3-ACAD11	0.00670861	7.34937	0.615474	3.05255	1.13181	1.49736	1.61551	7.76901	4.10631	1.12093	1.78457
ENSG00000239857.7	GET4	0.0067111	7.34871	37.4195	46.7249	40.7789	44.9588	28.312	36.0096	42.5644	35.5035	0.261016
ENSG00000128185.10	DGCR6L	0.00672645	7.3446	57.4491	51.7723	63.6351	48.58	64.0822	56.2512	52.2012	61.7222	-0.241281
ENSG00000124562.10	SNRPC	0.00673422	7.34252	151.299	185.81	160.532	166.002	145.639	172.828	174.88	152.49	0.197533
ENSG00000163697.17	APBB2	0.00674496	7.33966	22.0731	18.6581	27.1345	16.0852	22.0087	16.4697	17.071	23.7388	-0.473335
ENSG00000142089.16	IFITM3	0.00674664	7.33921	1514.16	1212.62	905.776	593.85	1482.1	1349.6	1052.02	1300.68	-0.30607
ENSG00000166783.22	MARF1	0.00674897	7.33859	23.078	16.7194	27.0722	25.4228	24.8021	17.2215	19.7879	24.9841	-0.334881
ENSG00000053372.5	MRTO4	0.00678867	7.32805	29.8898	37.0821	40.1124	42.7103	29.3265	37.5059	39.0994	33.1096	0.239234
ENSG00000186665.9	C17orf58	0.00680258	7.32437	9.42637	7.79183	6.51722	3.3993	8.18675	6.06751	5.75288	8.04345	-0.476493
ENSG00000114120.13	SLC25A36	0.00682937	7.31731	50.4572	61.9819	46.0553	64.0573	56.5858	59.2325	61.7572	51.0328	0.274694
ENSG00000163349.22	HIPK1	0.00685712	7.31002	13.4637	15.8668	15.6048	20.656	15.8656	16.5989	17.7073	14.978	0.240019
ENSG00000115286.20	NDUFS7	0.00685995	7.30928	86.5557	79.1325	109.342	74.6935	100.485	83.81	79.212	98.7942	-0.318347
ENSG00000146223.15	RPL7L1	0.00686141	7.30889	66.1442	73.4165	66.2666	81.5202	61.3546	73.6442	76.1936	64.5885	0.238054
ENSG00000105556.11	MIER2	0.00686877	7.30697	30.4415	36.6137	21.8582	32.2526	25.4512	32.0369	33.6344	25.917	0.374767
ENSG00000198604.11	BAZ1A	0.0068868	7.30226	19.0723	24.5351	21.0886	27.4469	18.3938	24.4229	25.4683	19.5182	0.382159
ENSG00000088325.16	TPX2	0.00688976	7.30149	67.1706	68.55	82.0195	100.129	74.1034	91.2497	86.643	74.4311	0.218905
ENSG00000206538.9	VGLL3	0.00689603	7.29985	30.1539	25.214	32.8395	29.8007	36.5218	26.5329	27.1825	33.1717	-0.28632
ENSG00000183207.14	RUVBL2	0.00690401	7.29777	79.3022	90.6584	97.3817	108.584	92.017	105.242	101.495	89.5669	0.180178
ENSG00000069956.12	MAPK6	0.00690882	7.29652	40.1229	51.8296	36.6091	54.4763	38.073	40.7854	49.0304	38.2683	0.356701
ENSG00000067798.16	NAV3	0.00692895	7.29129	35.0617	41.9798	31.7714	50.903	23.7397	27.6991	40.194	30.1909	0.411678
ENSG00000234857.2	HNRNPUL2-BSCL2	0.00693809	7.28893	29.7312	25.2665	30.0189	27.4952	36.8392	30.3094	27.6904	32.1965	-0.216792
ENSG00000282034.1	AC106886.5	0.00694095	7.28819	3.564	2.18155	4.5164	2.99501	3.35644	3.10469	2.76042	3.81228	-0.451784
ENSG00000117697.15	NSL1	0.00695872	7.28359	25.5492	35.0084	23.0675	25.9056	28.6908	32.9735	31.2958	25.7691	0.279342
ENSG00000115091.12	ACTR3	0.00696235	7.28266	290.562	331.856	256.395	273.312	264.768	306.293	303.82	270.575	0.167132
ENSG00000109063.15	MYH3	0.00696767	7.28128	0.740432	0.357234	1.99239	0.685601	2.87304	0.445302	0.496046	1.86862	-1.72369
ENSG00000167733.13	HSD11B1L	0.00697702	7.27888	9.61176	8.6211	7.89155	5.2369	12.4365	7.06947	6.97582	9.97994	-0.510517
ENSG00000127663.15	KDM4B	0.00699539	7.27415	13.8321	10.1447	16.4427	13.1776	16.8952	15.9817	13.1013	15.7234	-0.261373
ENSG00000179163.11	FUCA1	0.00699913	7.27319	6.5479	5.86991	6.333	4.46518	8.41408	5.7957	5.37693	7.09833	-0.394294
ENSG00000180667.10	YOD1	0.00701112	7.27012	3.96932	5.21942	3.73982	4.99929	3.32364	3.63048	4.61639	3.67759	0.320218
ENSG00000278311.5	GGNBP2	0.00702411	7.26679	60.1975	67.1021	55.0297	67.7151	54.176	62.5531	65.7901	56.4677	0.220082
ENSG00000173281.5	PPP1R3B	0.00703773	7.26331	4.46355	6.05234	4.99596	5.91987	5.4917	6.481	6.15107	4.98374	0.298212
ENSG00000165819.12	METTL3	0.0070383	7.26317	34.1888	38.6484	41.1256	44.7878	33.5127	44.358	42.5981	36.2757	0.231195
ENSG00000117640.18	MTFR1L	0.00704628	7.26113	37.8066	35.1069	33.1109	27.5979	39.6513	29.2996	30.6681	36.8563	-0.264381
ENSG00000160408.14	ST6GALNAC6	0.00705588	7.25869	48.9938	40.5472	49.3219	41.0176	54.0753	48.6981	43.4209	50.797	-0.225871
ENSG00000168209.5	DDIT4	0.00705686	7.25844	94.2353	146.728	148.079	219.61	181.072	191.513	185.95	141.129	0.397659
ENSG00000154319.16	FAM167A	0.00706732	7.25578	15.2009	21.2432	15.1654	18.5516	5.93187	6.7468	15.5138	12.0994	0.356017
ENSG00000136114.17	THSD1	0.00706977	7.25516	10.5932	9.08941	8.50023	7.00089	8.63882	6.72524	7.60518	9.24408	-0.278224
ENSG00000113739.10	STC2	0.00710339	7.24664	347.508	568.055	155.498	210.578	143.849	154.511	311.048	215.618	0.528451
ENSG00000013288.9	MAN2B2	0.00710805	7.24546	29.0311	25.4135	22.7733	20.4947	35.9613	29.9225	25.2769	29.2552	-0.2101
ENSG00000005206.17	SPPL2B	0.00710806	7.24546	50.0927	37.396	52.2018	45.4769	46.6177	40.2721	41.0483	49.6374	-0.273498
ENSG00000188186.10	LAMTOR4	0.00711514	7.24367	105.132	95.6329	106.274	76.2348	108.088	89.2362	87.0347	106.498	-0.290864
ENSG00000134824.14	FADS2	0.0071232	7.24164	19.1509	15.1925	33.3696	25.4068	53.1976	45.0201	28.5398	35.2394	-0.303255
ENSG00000148841.17	ITPRIP	0.00713828	7.23784	60.1892	42.123	47.778	33.1441	42.1598	39.5727	38.28	50.0423	-0.385675
ENSG00000116670.15	MAD2L2	0.00714155	7.23702	42.4002	33.0948	44.6513	38.8364	50.2543	43.2931	38.4081	45.7686	-0.252344
ENSG00000206561.13	COLQ	0.00714493	7.23617	4.63591	0.666484	2.7629	0.930814	1.05247	0.691043	0.76278	2.8171	-1.75747
ENSG00000081320.11	STK17B	0.00714645	7.23579	10.3554	16.2093	10.9892	13.7632	11.1751	15.7564	15.2429	10.8399	0.487974
ENSG00000188493.15	C19orf54	0.00717602	7.22837	7.56278	4.53584	6.5406	4.33328	7.24064	4.95608	4.6084	7.11467	-0.615697
ENSG00000261717.5	AC009163.5	0.00717607	7.22836	0	2.36952	0	3.60597	1.09056	3.79611	3.2572	0.363519	2.85656
ENSG00000105287.12	PRKD2	0.00719594	7.2234	19.0331	13.2268	18.7718	13.6557	21.2923	19.3931	15.4252	19.6991	-0.350821
ENSG00000121775.18	TMEM39B	0.00720404	7.22138	15.9549	11.8329	18.5324	14.1187	19.1346	16.0286	13.9934	17.874	-0.350891
ENSG00000140563.15	MCTP2	0.00721865	7.21774	1.52019	0.70084	0.306368	0.228464	4.49722	1.56638	0.831896	2.10793	-1.24445
ENSG00000198933.9	TBKBP1	0.0072348	7.21373	18.5848	24.7685	17.2278	24.6409	13.4096	14.2723	21.2272	16.4074	0.369582
ENSG00000189184.11	PCDH18	0.00724264	7.21179	69.9937	56.1115	83.3663	80.0296	91.1327	78.6058	71.5823	81.4976	-0.18691
ENSG00000115216.14	NRBP1	0.00724716	7.21067	104.92	93.0594	95.8876	77.2168	110.654	95.872	88.716	103.821	-0.226589
ENSG00000131504.17	DIAPH1	0.00726567	7.20609	51.1128	45.4635	55.0532	43.8402	49.8036	41.6611	43.655	51.9899	-0.251556
ENSG00000144381.17	HSPD1	0.00727101	7.20477	249.703	292.439	284.729	301.428	247.736	283.504	292.457	260.723	0.165648
ENSG00000149218.5	ENDOD1	0.0072734	7.20418	25.5646	21.9197	19.5467	16.0213	19.2817	18.0321	18.6577	21.4644	-0.201166
ENSG00000137404.14	NRM	0.0072836	7.20166	19.8644	23.3255	28.1035	32.1429	26.6524	34.1679	29.8788	24.8734	0.263549
ENSG00000242485.6	MRPL20	0.00728637	7.20098	150.241	177.171	143.773	159.14	150.92	171.949	169.42	148.312	0.191851
ENSG00000146731.11	CCT6A	0.00728885	7.20037	145.491	174.106	172.679	189.65	142.027	158.254	174.003	153.399	0.181711
ENSG00000091262.15	ABCC6	0.00729049	7.19997	0.194025	1.06756	0.116667	0.428309	0.0777386	0.179156	0.558342	0.129477	1.52049
ENSG00000105088.8	OLFM2	0.00729381	7.19915	8.17625	4.90857	2.68514	1.83171	3.41543	2.12532	2.9552	4.75894	-0.669374
ENSG00000183287.14	CCBE1	0.00729513	7.19883	37.6182	40.1285	24.8525	40.2948	26.7546	45.5393	41.9876	29.7418	0.49606
ENSG00000179954.16	SSC5D	0.00729974	7.19769	24.2433	22.0106	16.0995	9.7452	63.362	40.958	24.2379	34.5683	-0.510409
ENSG00000124570.20	SERPINB6	0.00730517	7.19636	217.105	238.482	231.581	249.812	160.418	191.531	226.608	203.035	0.158401
ENSG00000131016.17	AKAP12	0.00731387	7.19422	79.7798	56.65	45.5478	32.2218	32.8475	30.9504	39.9407	52.725	-0.399752
ENSG00000104915.15	STX10	0.00732001	7.19272	46.8564	39.5319	56.4576	35.8293	52.0378	46.6716	40.6776	51.7839	-0.347511
ENSG00000166225.8	FRS2	0.00733378	7.18934	16.2506	20.3391	17.467	24.6799	15.0194	22.419	22.4793	16.2457	0.466094
ENSG00000183570.16	PCBP3	0.00733997	7.18783	2.82714	6.15249	10.9932	14.4198	5.11387	7.96573	9.51268	6.3114	0.584299
ENSG00000147144.13	CCDC120	0.00741899	7.16862	1.9368	1.09793	1.21912	0.758975	1.94087	1.62229	1.15973	1.69893	-0.514024
ENSG00000261934.2	PCDHGA9	0.00743046	7.16585	1.44154	0.755321	1.15811	1.00798	1.45359	0.726594	0.829966	1.35108	-0.641877
ENSG00000102393.10	GLA	0.00748482	7.15277	29.9856	37.7726	30.1653	32.9429	22.8563	30.1959	33.6371	27.6691	0.280858
ENSG00000181773.7	GPR3	0.0075023	7.14859	1.19473	3.10803	1.43015	2.21264	1.34674	1.72191	2.34752	1.32387	0.781503
ENSG00000164054.15	SHISA5	0.0075101	7.14673	252.496	185.698	197.415	108.461	186.382	166.65	153.603	212.098	-0.465264
ENSG00000096717.12	SIRT1	0.00754439	7.13856	12.892	17.5329	14.4378	16.9584	12.7846	14.473	16.3214	13.3715	0.285673
ENSG00000119242.8	CCDC92	0.00757098	7.13225	50.8418	37.9241	48.6021	43.6096	53.3661	46.856	42.7966	50.9366	-0.250671
ENSG00000162729.14	IGSF8	0.00758283	7.12944	16.0439	15.1659	12.1315	9.10784	16.363	13.295	12.5229	14.8461	-0.243725
ENSG00000100629.17	CEP128	0.00758786	7.12825	3.84168	5.32161	4.22425	7.58684	2.95256	6.11485	6.3411	3.67283	0.77166
ENSG00000188735.13	TMEM120B	0.00758852	7.1281	4.73148	3.15846	4.61277	3.00235	5.29241	4.49463	3.55181	4.87889	-0.44721
ENSG00000125863.20	MKKS	0.00761192	7.12258	23.7756	27.336	20.0591	22.2993	22.0113	27.4067	25.6807	21.9487	0.2256
ENSG00000103647.12	CORO2B	0.00761468	7.12193	20.3388	21.687	28.1006	31.1908	21.8391	27.4726	26.7835	23.4262	0.192454
ENSG00000120688.9	WBP4	0.00762288	7.12	17.4233	20.8893	17.474	18.7815	13.4153	17.7821	19.1509	16.1042	0.248558
ENSG00000123384.14	LRP1	0.00763817	7.11641	259.01	199.903	314.944	306.367	431.6	332.112	279.461	335.185	-0.262225
ENSG00000163904.13	SENP2	0.00764956	7.11373	24.8219	28.977	23.7598	32.4965	19.5501	30.9393	30.8043	22.7106	0.4381
ENSG00000115380.20	EFEMP1	0.00765779	7.11181	480.889	362.667	338.02	307.865	543.604	353.756	341.43	454.171	-0.411543
ENSG00000130477.15	UNC13A	0.00767461	7.10787	1.6216	1.07853	1.71179	1.51491	2.72569	1.45706	1.35017	2.01969	-0.547634
ENSG00000127528.5	KLF2	0.00771225	7.0991	15.4568	9.87569	12.4575	9.65213	12.9188	10.8862	10.138	13.611	-0.421401
ENSG00000184428.13	TOP1MT	0.00774075	7.09249	13.462	9.75716	11.7765	9.94405	12.1086	10.0711	9.92409	12.449	-0.324106
ENSG00000049246.14	PER3	0.00775565	7.08905	11.1641	8.91521	13.3488	10.1401	15.0582	12.8084	10.6212	13.1904	-0.30991
ENSG00000172379.21	ARNT2	0.00776251	7.08746	3.32248	1.55746	7.76474	5.30301	7.3844	4.64531	3.83526	6.15721	-0.669059
ENSG00000178343.5	SHISA3	0.00776587	7.08669	4.49522	2.0764	0.706476	0.247831	0.545866	0.32903	0.884421	1.91585	-1.03404
ENSG00000166411.14	IDH3A	0.00777612	7.08432	41.8773	64.5559	44.3348	46.2883	41.5738	54.1312	54.9918	42.5953	0.36776
ENSG00000109674.4	NEIL3	0.00779015	7.08109	9.12921	10.2319	9.50147	12.408	5.6444	9.67315	10.771	8.09169	0.408257
ENSG00000203772.7	SPRN	0.00781829	7.07463	1.79521	2.60044	1.02785	1.52534	0.943333	1.49596	1.87391	1.25546	0.542271
ENSG00000162616.9	DNAJB4	0.00782925	7.07212	127.938	176.733	127.395	138.985	138.221	153.709	156.476	131.184	0.254164
ENSG00000163734.4	CXCL3	0.00783481	7.07085	25.8123	44.5105	28.9832	31.7094	11.3282	21.1978	32.4726	22.0412	0.556922
ENSG00000107140.16	TESK1	0.00784209	7.06919	31.0977	28.9651	31.2742	24.8917	29.735	23.1924	25.683	30.7023	-0.256616
ENSG00000173821.19	RNF213	0.00784675	7.06812	133.181	73.1345	80.1342	57.9148	62.7886	55.1911	62.0801	92.0345	-0.567289
ENSG00000169418.10	NPR1	0.00786573	7.06379	3.89149	2.65423	6.58654	5.5505	1.58897	0.975558	3.06009	4.02233	-0.383493
ENSG00000100796.17	PPP4R3A	0.00789862	7.05632	40.4874	55.2369	44.8405	51.3912	41.3268	44.9921	50.5401	42.2182	0.259001
ENSG00000119938.9	PPP1R3C	0.00790321	7.05528	27.0045	54.0463	17.9937	24.9678	30.0582	35.67	38.228	25.0188	0.609632
ENSG00000186834.3	HEXIM1	0.00790424	7.05504	22.7651	26.0285	17.5703	19.1397	18.7711	25.5579	23.5754	19.7021	0.257731
ENSG00000159377.11	PSMB4	0.0079065	7.05453	275.617	249.509	287.452	207.024	312.767	267.497	241.343	291.945	-0.274507
ENSG00000134049.6	IER3IP1	0.00791611	7.05236	39.4842	48.5589	34.419	38.6278	37.2018	44.3273	43.838	37.035	0.242689
ENSG00000013297.11	CLDN11	0.00793476	7.04814	400.674	429.7	440.39	526.948	245.187	347.866	434.838	362.083	0.264089
ENSG00000138668.19	HNRNPD	0.00793629	7.0478	193.205	215.514	223.776	261.797	200.349	226.399	234.57	205.776	0.188855
ENSG00000037637.11	FBXO42	0.00795929	7.04261	11.4277	7.55116	11.3778	8.47268	11.2014	10.3891	8.80431	11.3356	-0.360956
ENSG00000170004.17	CHD3	0.00796412	7.04152	69.961	56.6046	65.4599	63.6993	95.9223	81.2922	67.1987	77.1144	-0.198291
ENSG00000107957.16	SH3PXD2A	0.00798303	7.03728	21.0802	19.5447	25.6325	22.5228	47.1184	35.271	25.7795	31.277	-0.277901
ENSG00000112308.13	C6orf62	0.00800248	7.03292	101.297	117.618	97.9327	114.074	101.161	110.334	114.009	100.13	0.187094
ENSG00000086102.19	NFX1	0.00800708	7.03189	20.6711	18.2258	20.9747	17.5896	22.2424	18.3892	18.0682	21.2961	-0.235934
ENSG00000141510.17	TP53	0.00801733	7.0296	28.9235	25.1804	33.802	29.7246	45.2464	31.1836	28.6962	35.9906	-0.325746
ENSG00000171729.14	TMEM51	0.00801772	7.02951	2.48747	2.87949	2.10316	3.23654	3.05359	5.12861	3.74821	2.54807	0.539246
ENSG00000102312.22	PORCN	0.00804553	7.02331	91.7365	57.6411	54.3678	24.957	28.4257	23.7388	35.4456	58.1767	-0.713247
ENSG00000105887.11	MTPN	0.00806525	7.01893	130.273	115.254	126.545	87.9385	142.856	122.355	108.516	133.224	-0.29571
ENSG00000183648.10	NDUFB1	0.00807284	7.01724	225.464	281.481	188.92	200.747	191.729	230.499	237.576	202.038	0.233657
ENSG00000109775.11	UFSP2	0.008081	7.01543	29.0626	25.0066	34.1646	30.2722	42.3455	25.9731	27.084	35.1909	-0.376541
ENSG00000215717.6	TMEM167B	0.00808513	7.01452	29.0593	25.2596	27.9276	19.0151	33.33	29.0436	24.4395	30.1056	-0.299714
ENSG00000140464.20	PML	0.00810946	7.00914	78.2904	52.7133	64.6692	50.8386	71.1212	66.7217	56.7579	71.3602	-0.329781
ENSG00000008311.15	AASS	0.00813762	7.00293	5.41916	3.8168	8.35664	7.64931	8.68698	6.79984	6.08865	7.48759	-0.294017
ENSG00000083168.11	KAT6A	0.00818167	6.99327	12.2018	9.96324	15.0642	11.1183	12.9112	11.3154	10.799	13.3924	-0.307958
ENSG00000100439.10	ABHD4	0.00818877	6.99172	34.8688	27.8715	37.8579	30.9329	52.6676	28.5313	29.1119	41.7981	-0.52033
ENSG00000099625.13	CBARP	0.00820659	6.98783	4.22569	5.90016	3.38293	4.61054	2.33152	2.96806	4.49292	3.31338	0.42821
ENSG00000163235.16	TGFA	0.0082626	6.97566	1.73919	5.33316	1.3469	1.58901	0.475576	1.86461	2.92892	1.18722	1.23454
ENSG00000145934.16	TENM2	0.00826604	6.97491	2.20135	0.436955	1.25462	0.774632	11.9321	7.0137	2.74176	5.12937	-0.87985
ENSG00000167216.17	KATNAL2	0.00828271	6.97131	4.26494	3.31264	3.40773	1.56542	3.99378	1.31497	2.06434	3.88882	-0.882031
ENSG00000142949.17	PTPRF	0.00828305	6.97123	39.2843	41.4614	41.9448	59.3219	35.3507	41.2184	47.3339	38.86	0.283927
ENSG00000123562.17	MORF4L2	0.00833744	6.95952	353.556	453.505	328.203	361.054	390.714	417.058	410.539	357.491	0.199561
ENSG00000036054.13	TBC1D23	0.00836163	6.95434	31.1154	37.8345	35.7816	39.6434	32.7066	38.649	38.709	33.2012	0.220817
ENSG00000018510.16	AGPS	0.00837177	6.95217	32.8908	46.5163	33.8036	40.1012	39.8579	43.1459	43.2545	35.5174	0.283598
ENSG00000211450.10	SELENOH	0.00839953	6.94625	45.6476	38.6889	43.2414	30.2825	52.5523	44.6875	37.8863	47.1471	-0.314749
ENSG00000167925.16	GHDC	0.00841715	6.9425	12.471	10.344	16.6168	11.2698	7.96312	5.10178	8.90518	12.3503	-0.467353
ENSG00000136514.3	RTP4	0.00841871	6.94217	14.9806	5.54443	5.40502	2.36124	4.21422	3.677	3.86089	8.19996	-1.06728
ENSG00000165801.10	ARHGEF40	0.00841873	6.94216	33.2699	24.2217	48.3024	41.1936	48.4428	45.6986	37.038	43.3384	-0.226075
ENSG00000114738.11	MAPKAPK3	0.00844097	6.93744	73.7747	82.3029	77.7061	90.9697	34.917	41.0329	71.4352	62.1326	0.200982
ENSG00000176208.9	ATAD5	0.0084491	6.93572	1.77655	2.14578	2.3868	3.22587	1.75887	2.5514	2.64102	1.97407	0.402245
ENSG00000184178.16	SCFD2	0.00845533	6.9344	28.485	22.1381	23.8172	21.3343	23.3651	19.2987	20.9237	25.2224	-0.268399
ENSG00000146242.8	TPBG	0.00848098	6.92898	73.9952	81.3552	74.0253	83.9093	69.5423	77.5884	80.951	72.5209	0.158444
ENSG00000170961.7	HAS2	0.00849166	6.92673	113.884	155.968	150.825	164.485	173.44	277.773	199.409	146.05	0.449006
ENSG00000104695.13	PPP2CB	0.00850281	6.92439	80.4206	97.1834	85.9405	96.4462	71.7531	87.3851	93.6716	79.3714	0.238715
ENSG00000100625.9	SIX4	0.00851136	6.92259	6.11789	4.78264	4.98805	4.07713	5.74793	3.56529	4.14168	5.61796	-0.430862
ENSG00000135218.19	CD36	0.00856344	6.91168	162.899	156.384	28.3521	23.5538	84.5531	68.8428	82.9269	91.9348	-0.1486
ENSG00000122958.15	VPS26A	0.00856797	6.91074	71.4099	92.6294	66.5556	69.28	51.4822	68.6268	76.8454	63.1492	0.282787
ENSG00000137814.11	HAUS2	0.00859652	6.90479	18.7269	25.054	21.0201	22.8877	14.4441	23.8368	23.9262	18.0637	0.403548
ENSG00000061656.10	SPAG4	0.00859836	6.9044	3.99667	6.87474	3.20632	5.21344	7.04977	10.7098	7.59934	4.75092	0.666477
ENSG00000164379.7	FOXQ1	0.00861285	6.9014	0.871647	2.30424	0.494908	1.11068	0	0.160402	1.19177	0.455518	1.21745
ENSG00000108468.15	CBX1	0.00861796	6.90034	80.9548	91.5661	84.6177	100.664	84.9434	96.4017	96.2104	83.5053	0.204098
ENSG00000088448.14	ANKRD10	0.00861885	6.90015	171.617	187.903	186.424	225.742	131.322	185.766	199.804	163.121	0.292479
ENSG00000161960.15	EIF4A1	0.00862781	6.89829	556.158	661.02	672.567	707.794	624.313	688.756	685.857	617.679	0.151026
ENSG00000159640.16	ACE	0.00864083	6.8956	21.0433	9.99427	17.9254	15.6913	23.2976	13.8087	13.1647	20.7554	-0.652826
ENSG00000007341.19	ST7L	0.00865715	6.89222	18.5736	23.0413	16.4603	23.4245	20.145	23.9758	23.4805	18.393	0.350621
ENSG00000125450.11	NUP85	0.00866693	6.89021	31.9034	39.6392	41.2659	46.1106	29.4204	40.1976	41.9824	34.1966	0.295155
ENSG00000173992.9	CCS	0.00869095	6.88526	34.8484	27.5516	30.3104	23.6069	26.6212	23.0366	24.7317	30.5933	-0.305741
ENSG00000165832.6	TRUB1	0.00869762	6.88389	13.8469	10.874	12.995	10.7172	14.9606	12.0209	11.204	13.9342	-0.312106
ENSG00000173653.8	RCE1	0.00872638	6.87799	19.9679	25.2138	21.1109	27.4515	15.4436	18.827	23.8308	18.8408	0.337368
ENSG00000105717.14	PBX4	0.00874752	6.87366	2.17807	1.20649	3.43915	2.69791	2.63097	0.875473	1.59329	2.7494	-0.750828
ENSG00000088038.19	CNOT3	0.00874907	6.87335	27.3002	23.7608	42.7905	30.3588	35.4903	31.6989	28.6062	35.1937	-0.298048
ENSG00000164104.12	HMGB2	0.00875926	6.87126	144.024	160.142	202.402	223.548	159.093	215.372	199.688	168.507	0.244805
ENSG00000213347.10	MXD3	0.00876114	6.87088	23.369	24.953	26.3319	40.1201	33.6014	40.8236	35.2989	27.7674	0.345126
ENSG00000283154.2	IQCJ-SCHIP1	0.00876887	6.86931	19.3552	25.8476	17.8531	30.1704	20.128	21.7401	25.9194	19.1121	0.437574
ENSG00000185909.15	KLHDC8B	0.00877076	6.86892	21.18	24.2537	23.2201	32.0388	22.0503	26.0976	27.4633	22.1501	0.308936
ENSG00000111981.5	ULBP1	0.00877765	6.86752	8.77184	8.00819	9.89425	7.60443	5.29888	3.87736	6.49666	7.98832	-0.294105
ENSG00000272196.2	HIST2H2AA4	0.00879562	6.86386	68.8192	103.467	52.3354	88.7238	39.4342	48.094	80.0949	53.5296	0.58048
ENSG00000175305.17	CCNE2	0.00880099	6.86277	11.5223	14.7765	8.93138	12.5307	6.3725	10.276	12.5277	8.94205	0.481873
ENSG00000135956.8	TMEM127	0.00881939	6.85904	41.9431	39.2625	37.3596	30.5966	39.2874	34.8572	34.9054	39.53	-0.179015
ENSG00000087448.11	KLHL42	0.00882855	6.85719	17.6257	13.7671	16.5097	12.9039	17.027	15.4836	14.0515	17.0541	-0.277601
ENSG00000161558.11	TMEM143	0.00884225	6.85442	4.83661	3.11238	6.36223	3.00898	6.5319	4.50727	3.54288	5.91025	-0.722346
ENSG00000170581.14	STAT2	0.00884448	6.85396	115.593	76.0587	72.6945	53.8081	77.4826	73.1284	67.665	88.59	-0.38823
ENSG00000271303.1	SRXN1	0.00887575	6.84766	72.2883	92.1104	65.7926	71.2585	58.3684	64.4536	75.9408	65.4831	0.21345
ENSG00000197119.13	SLC25A29	0.00889318	6.84415	14.2044	20.4155	24.3743	27.601	21.9828	23.0646	23.6937	20.1872	0.230013
ENSG00000182179.13	UBA7	0.0089042	6.84194	61.858	31.803	43.2156	31.5246	44.2277	37.5448	33.6241	49.7671	-0.564307
ENSG00000203950.6	RTL8A	0.0089108	6.84062	98.4966	77.4468	82.681	75.6468	109.947	93.8657	82.3198	97.0414	-0.237096
ENSG00000132017.10	DCAF15	0.00893045	6.83668	18.1696	21.725	22.9613	27.9037	21.7978	28.7053	26.1113	20.9762	0.314574
ENSG00000083844.10	ZNF264	0.00893636	6.8355	8.44037	14.3657	10.4708	14.5465	10.099	12.774	13.8954	9.67008	0.51851
ENSG00000286192.1	AC069288.1	0.00894129	6.83452	2.51354	3.01806	2.3556	3.64104	1.04476	1.88441	2.84783	1.9713	0.509117
ENSG00000283787.1	PRR33	0.00903613	6.81567	2.60735	1.20654	4.11658	3.72227	1.43977	0.90454	1.94445	2.72123	-0.464612
ENSG00000156587.16	UBE2L6	0.00906395	6.81018	221.792	147.251	107.196	66.4904	101.361	96.2393	103.327	143.45	-0.472937
ENSG00000164919.11	COX6C	0.00906496	6.80998	216.536	266.975	223.472	228.26	230.238	264.025	253.086	223.415	0.179827
ENSG00000149289.11	ZC3H12C	0.00906556	6.80986	5.8197	7.48596	5.60266	6.0261	3.05806	4.04862	5.85356	4.82681	0.273099
ENSG00000213214.4	ARHGEF35	0.00906764	6.80946	4.73089	3.9702	3.35873	2.21983	5.25389	3.5417	3.24391	4.44784	-0.443645
ENSG00000177058.12	SLC38A9	0.00906835	6.80932	12.3657	16.1521	11.9563	14.7884	7.13455	12.5533	14.4979	10.4855	0.463669
ENSG00000083097.14	DOP1A	0.009089	6.80526	6.61052	3.36497	6.30777	3.86511	7.51068	6.86498	4.69836	6.80966	-0.526074
ENSG00000197312.12	DDI2	0.00915525	6.79229	9.71036	6.01908	11.2352	7.66901	7.80594	6.87682	6.85497	9.58383	-0.477534
ENSG00000105974.12	CAV1	0.00917222	6.78898	1364.7	1392.78	1271.25	1489.73	1114.5	1295.47	1392.66	1250.15	0.155732
ENSG00000204291.11	COL15A1	0.00918232	6.78702	37.4042	21.0691	23.9485	22.3888	76.7453	52.0782	31.8454	46.0327	-0.530182
ENSG00000214357.9	NEURL1B	0.00918666	6.78617	1.93786	2.15212	1.07917	2.26802	2.09222	3.75844	2.72619	1.70308	0.648396
ENSG00000126368.6	NR1D1	0.00918926	6.78567	44.7937	47.8649	48.9184	53.6123	36.4292	44.7914	48.7562	43.3805	0.168174
ENSG00000183671.12	GPR1	0.00919048	6.78543	44.5491	58.6946	32.3434	43.9363	43.1043	44.2213	48.9507	39.9989	0.29071
ENSG00000064490.14	RFXANK	0.00923244	6.7773	33.6923	39.1423	37.9287	50.2478	41.8297	47.0418	45.4773	37.8169	0.265475
ENSG00000167772.12	ANGPTL4	0.00924029	6.77578	34.6052	42.2949	43.6337	45.2569	50.2571	63.8746	50.4755	42.832	0.236385
ENSG00000140105.18	WARS	0.0092498	6.77395	531.603	517.091	439.645	343.425	351.679	270.294	376.937	440.976	-0.226321
ENSG00000138678.11	GPAT3	0.00925159	6.7736	12.1497	14.5076	5.4926	10.6217	3.02981	7.52195	10.8837	6.89071	0.651858
ENSG00000125835.18	SNRPB	0.0092551	6.77292	215.127	254.559	265.751	274.609	211.698	244.604	257.924	230.859	0.159871
ENSG00000112210.12	RAB23	0.00929172	6.76588	30.4407	37.6446	31.008	33.4585	27.6979	31.0961	34.0664	29.7155	0.196516
ENSG00000042062.13	RIPOR3	0.00929561	6.76513	1.28192	0.678476	0.963446	0.301278	1.43387	1.03773	0.672496	1.22641	-0.77993
ENSG00000168077.14	SCARA3	0.00929963	6.76436	97.7424	66.4156	76.5384	56.4213	70.7077	67.361	63.3993	81.6628	-0.364704
ENSG00000240682.9	ISY1	0.00931267	6.76186	20.4654	13.7048	18.2078	13.9941	24.179	20.7646	16.1545	20.9508	-0.373032
ENSG00000075234.17	TTC38	0.00932292	6.7599	17.2944	13.6545	21.3581	11.2217	21.6508	16.2482	13.7081	20.1011	-0.548916
ENSG00000196453.8	ZNF777	0.00935264	6.75422	9.584	8.49086	11.1258	8.9454	9.66651	7.98328	8.47318	10.1255	-0.254262
ENSG00000060237.17	WNK1	0.00935831	6.75314	73.0372	79.6498	77.9148	100.767	69.3022	83.2622	87.8929	73.4181	0.259289
ENSG00000182628.13	SKA2	0.00936856	6.75118	60.3465	73.5092	63.9276	71.8474	68.1311	86.0439	77.1335	64.1351	0.265865
ENSG00000101868.11	POLA1	0.00937576	6.74981	6.30087	4.28181	8.354	5.62565	6.40071	6.03632	5.31459	7.01853	-0.394727
ENSG00000152102.18	FAM168B	0.009415	6.74236	48.1058	44.033	50.1819	42.3214	49.2554	45.203	43.8525	49.1811	-0.165089
ENSG00000175471.19	MCTP1	0.00942619	6.74024	1.97706	3.07012	0.353497	0.967089	0.334091	0.999113	1.67877	0.888215	0.847986
ENSG00000143862.8	ARL8A	0.00944313	6.73704	35.3941	25.3457	31.6403	19.8172	29.4699	27.2694	24.1441	32.1681	-0.412473
ENSG00000163466.16	ARPC2	0.00947475	6.73107	494.853	578.488	474.671	525.397	514.039	541.143	548.343	494.521	0.149017
ENSG00000132773.12	TOE1	0.0094876	6.72866	12.6872	14.7978	13.5892	16.3548	8.82484	12.8253	14.6593	11.7004	0.322788
ENSG00000156140.10	ADAMTS3	0.00949621	6.72704	0.456292	0.388265	0.430951	0.119141	0.796049	0.258446	0.255284	0.561097	-0.895891
ENSG00000038427.16	VCAN	0.00951269	6.72395	271.611	237.166	265.329	250.289	348.884	300.172	262.542	295.275	-0.169448
ENSG00000120694.20	HSPH1	0.00952321	6.72198	73.8102	92.1469	83.3269	87.0292	48.8216	62.5497	80.5753	68.6529	0.230706
ENSG00000136874.11	STX17	0.00953279	6.72018	17.5889	10.6347	12.5584	10.8898	13.7974	6.77981	9.43475	14.6483	-0.629278
ENSG00000076513.17	ANKRD13A	0.00953691	6.71941	48.7483	53.9258	59.8459	69.9748	49.8501	58.4262	60.7756	52.8148	0.202194
ENSG00000181163.13	NPM1	0.00953828	6.71915	845.513	1056.98	882.504	933.758	956.393	1049.9	1013.55	894.803	0.179753
ENSG00000168016.14	TRANK1	0.00955388	6.71624	16.2966	8.68919	11.6202	7.32004	8.87788	8.20717	8.07213	12.2649	-0.597465
ENSG00000166908.18	PIP4K2C	0.00955968	6.71516	10.6093	8.3406	7.35803	3.9883	8.88921	7.49468	6.60786	8.95217	-0.432411
ENSG00000187713.7	TMEM203	0.00956229	6.71467	32.3513	29.5505	37.9592	30.6269	38.5136	32.822	30.9998	36.2747	-0.226029
ENSG00000108788.11	MLX	0.00960295	6.7071	41.7179	54.1922	44.2368	46.7134	39.2551	45.9567	48.9541	41.7366	0.229607
ENSG00000132423.12	COQ3	0.00960886	6.70601	6.39059	8.64887	8.81345	13.1584	8.22489	12.0027	11.27	7.80964	0.523548
ENSG00000167617.3	CDC42EP5	0.00962192	6.70359	10.8863	8.08707	10.476	6.54136	26.6393	19.4243	11.3509	16.0005	-0.491646
ENSG00000163513.18	TGFBR2	0.0096289	6.70229	195.137	197.187	181.463	225.411	153.122	189.879	204.159	176.574	0.209309
ENSG00000111678.11	C12orf57	0.00966767	6.69513	147.316	147.949	113.059	91.3899	173.599	152.151	130.497	144.658	-0.148524
ENSG00000006025.12	OSBPL7	0.00970253	6.68871	2.30234	0.926005	3.88805	1.32341	2.68458	2.28891	1.51278	2.95832	-0.923195
ENSG00000162775.16	RBM15	0.00970419	6.68841	5.85059	6.88115	5.6827	7.74355	5.35395	5.9789	6.86787	5.62908	0.282415
ENSG00000149313.11	AASDHPPT	0.00970563	6.68814	25.6471	32.5104	25.1835	32.9577	27.5169	29.2153	31.5611	26.1158	0.272277
ENSG00000115415.18	STAT1	0.00971765	6.68594	606.7	472.074	304.061	195.23	324.997	296.927	321.41	411.919	-0.357847
ENSG00000062598.18	ELMO2	0.00973498	6.68276	36.0579	22.3239	35.121	25.6784	32.6385	30.2878	26.0967	34.6058	-0.405794
ENSG00000186871.7	ERCC6L	0.00976094	6.67801	5.83997	6.86591	7.7538	8.46922	5.23845	7.19476	7.50996	6.2774	0.25492
ENSG00000126903.16	SLC10A3	0.00976559	6.67716	38.7025	42.5125	32.23	40.6232	36.606	40.7365	41.2907	35.8462	0.203469
ENSG00000139496.16	NUP58	0.0098048	6.67002	26.806	30.679	30.4469	36.9843	29.0488	37.0504	34.9046	28.7672	0.278111
ENSG00000148429.14	USP6NL	0.00982624	6.66613	8.02115	7.09614	7.3619	5.18495	8.26455	7.53827	6.60646	7.88254	-0.251296
ENSG00000141562.18	NARF	0.00983144	6.66519	24.8729	30.0955	21.5051	29.753	28.73	30.9256	30.258	25.036	0.272325
ENSG00000154957.14	ZNF18	0.00985157	6.66154	5.18799	4.02193	5.37868	3.69361	5.66711	4.5503	4.08861	5.41126	-0.39591
ENSG00000119699.7	TGFB3	0.00988402	6.65568	7.13566	2.77245	4.40172	3.46531	9.01909	6.06282	4.10019	6.85216	-0.727006
ENSG00000267426.5	AC087289.3	0.00990564	6.65179	0.282548	0.48347	0.267924	1.42542	0.456748	1.05701	0.988633	0.33574	1.32098
ENSG00000141367.12	CLTC	0.00990801	6.65136	224.041	259.222	212.628	243.247	247.539	258.999	253.822	228.069	0.154284
ENSG00000101298.15	SNPH	0.00993475	6.64656	5.70594	5.30661	5.30639	4.23861	5.85659	4.40019	4.64847	5.62297	-0.269303
ENSG00000137713.16	PPP2R1B	0.00993549	6.64643	15.6766	20.1061	19.0725	26.4299	15.0794	16.8223	21.1194	16.6095	0.344718
ENSG00000091409.15	ITGA6	0.00994312	6.64506	28.039	36.4076	30.7696	39.0565	11.3816	12.5298	29.3313	23.3967	0.324892
ENSG00000169155.10	ZBTB43	0.00995012	6.64381	8.4551	10.451	8.10886	9.0748	5.63351	8.23689	9.25422	7.39916	0.318888
ENSG00000152402.10	GUCY1A2	0.00999123	6.63646	0.790666	1.23336	2.48175	3.54327	0.929215	1.38043	2.05235	1.40055	0.520428
ENSG00000072832.15	CRMP1	0.0100067	6.63371	19.1687	13.6996	15.0766	14.2283	14.6729	12.9125	13.6135	16.3061	-0.258639
ENSG00000182512.5	GLRX5	0.010013	6.63258	53.8707	66.7709	47.512	51.3934	53.6333	60.7048	59.623	51.672	0.206116
ENSG00000132313.15	MRPL35	0.0100393	6.6279	49.7901	51.4771	38.926	49.5676	34.4313	47.2523	49.4323	41.0491	0.267509
ENSG00000167702.12	KIFC2	0.0100558	6.62498	10.1537	10.5895	5.48659	8.61713	5.70022	7.85774	9.02146	7.1135	0.338565
ENSG00000142512.15	SIGLEC10	0.0100725	6.62202	1.57387	0.636217	1.01463	0.730786	1.65469	1.10625	0.824416	1.4144	-0.712128
ENSG00000138750.15	NUP54	0.0100817	6.62041	34.2601	40.8654	38.9223	41.9234	34.9618	49.9969	44.2619	36.0481	0.295403
ENSG00000134013.16	LOXL2	0.0101102	6.61538	580.125	516.528	559.57	483.238	908.926	680.063	559.943	682.874	-0.286292
ENSG00000100299.18	ARSA	0.0101204	6.61357	38.4088	33.898	28.6801	26.7254	45.4397	35.7816	32.135	37.5095	-0.222469
ENSG00000135829.17	DHX9	0.0101275	6.61233	68.9431	82.5922	84.5754	93.9335	77.1299	88.3837	88.3031	76.8828	0.199561
ENSG00000263809.1	AC135178.3	0.0101616	6.60635	0	0.129197	0	0.235498	0.123405	0.282333	0.215676	0.0411349	1.16137
ENSG00000164611.13	PTTG1	0.0102051	6.59874	136.461	150.141	160.193	175.4	143.741	175.69	167.077	146.799	0.186557
ENSG00000108771.13	DHX58	0.0102519	6.59059	38.6951	25.0511	30.1305	18.5526	16.6364	15.4966	19.7001	28.4873	-0.529868
ENSG00000105810.9	CDK6	0.0102757	6.58647	15.5832	19.5854	17.9105	26.2911	13.6006	14.8614	20.246	15.6981	0.364993
ENSG00000005448.16	WDR54	0.0103011	6.58207	29.1761	42.8092	41.2849	45.3089	32.6965	39.2329	42.4503	34.3858	0.303167
ENSG00000065135.11	GNAI3	0.0103111	6.58035	7.68301	8.88152	8.33834	8.67708	7.20795	8.57916	8.71258	7.7431	0.168142
ENSG00000091651.9	ORC6	0.0103193	6.57893	28.809	32.2999	33.2595	37.2529	22.8125	31.1725	33.5751	28.2937	0.246113
ENSG00000077514.9	POLD3	0.0103208	6.57867	14.4287	17.7372	20.7571	23.5286	13.506	19.6859	20.3172	16.2306	0.322212
ENSG00000105519.17	CAPS	0.0103535	6.57303	9.64794	6.88907	11.2039	7.94668	6.36826	4.09107	6.30894	9.07335	-0.517363
ENSG00000083099.11	LYRM2	0.0103742	6.56948	31.8472	37.9608	30.571	34.9842	26.379	35.0426	35.9959	29.5991	0.281417
ENSG00000170275.14	CRTAP	0.0103804	6.56842	322.918	290.597	263.235	225.154	349.222	323.258	279.67	311.792	-0.156807
ENSG00000105669.14	COPE	0.0103836	6.56787	159.161	153.206	169.07	131.383	183.142	158.157	147.582	170.457	-0.207762
ENSG00000187792.5	ZNF70	0.0104153	6.56245	0.868501	0.776226	1.41372	1.02303	1.58609	1.0065	0.935252	1.28944	-0.424517
ENSG00000039560.14	RAI14	0.010449	6.5567	108.582	148.487	167.902	170.978	99.5899	120.797	146.754	125.358	0.227179
ENSG00000117020.18	AKT3	0.0104522	6.55616	39.0608	29.3281	40.0252	32.8421	48.8807	45.5129	35.8944	42.6555	-0.24834
ENSG00000113269.14	RNF130	0.0104586	6.55507	36.5034	30.5154	27.2461	21.2763	40.3859	37.6798	29.8238	34.7118	-0.218281
ENSG00000182983.15	ZNF662	0.0105151	6.54548	3.31617	1.90407	3.31079	2.12588	3.3255	1.7261	1.91868	3.31749	-0.75952
ENSG00000148660.20	CAMK2G	0.0105345	6.5422	21.421	16.0035	18.8437	18.4939	27.1127	22.2057	18.901	22.4592	-0.247637
ENSG00000105197.11	TIMM50	0.0105585	6.53814	65.2328	85.4846	82.9803	95.5489	80.1529	83.8406	88.2914	76.122	0.213698
ENSG00000159164.10	SV2A	0.0105918	6.53255	3.18948	2.60621	1.79669	1.14615	2.824	2.28098	2.01111	2.60339	-0.356765
ENSG00000254093.9	PINX1	0.0105985	6.53143	7.80001	14.2845	12.3325	15.8247	9.76096	11.9336	14.0143	9.96448	0.487883
ENSG00000023909.10	GCLM	0.0106205	6.52774	32.263	27.4116	38.5434	23.9003	33.1071	28.2274	26.5131	34.6378	-0.384371
ENSG00000134153.10	EMC7	0.0106496	6.52287	158.251	184.746	112.347	115.779	122.29	135.197	145.241	130.963	0.149183
ENSG00000171241.9	SHCBP1	0.0106703	6.51941	29.9826	34.3142	36.3574	46.2476	28.8087	38.3036	39.6218	31.7162	0.320168
ENSG00000167635.11	ZNF146	0.0106878	6.5165	38.915	47.5285	38.4803	47.4608	48.4793	50.7742	48.5878	41.9582	0.211174
ENSG00000225614.3	ZNF469	0.0106999	6.51449	5.31303	4.74094	5.99059	4.94501	6.35668	3.98297	4.55631	5.88677	-0.362591
ENSG00000178726.6	THBD	0.0107141	6.51213	80.5802	90.5262	78.2877	96.9816	32.2483	54.6489	80.7189	63.7054	0.341015
ENSG00000135124.14	P2RX4	0.0107278	6.50985	17.1808	27.4668	19.1925	20.9623	14.2734	18.4969	22.3087	16.8822	0.400033
ENSG00000107560.12	RAB11FIP2	0.0107363	6.50844	10.2712	11.8684	10.2374	14.5106	8.7416	10.2792	12.2194	9.75005	0.322732
ENSG00000099341.11	PSMD8	0.0108044	6.4972	268.344	347.006	277.289	299.083	251.078	267.352	304.48	265.57	0.197186
ENSG00000160460.16	SPTBN4	0.0108453	6.49049	2.02739	2.81617	1.45078	2.3581	0.788584	2.24828	2.47418	1.42225	0.75791
ENSG00000157654.18	PALM2-AKAP2	0.0108573	6.48852	191.153	202.132	217.143	238.284	137.026	168.526	202.981	181.774	0.159115
ENSG00000127824.14	TUBA4A	0.010881	6.48465	7.67817	14.2447	6.9163	9.03211	6.73938	8.74321	10.6734	7.11128	0.57914
ENSG00000205795.4	CYS1	0.0108838	6.48419	0.839231	0.369551	1.17434	0.447774	1.10213	0.636051	0.484459	1.03857	-0.962045
ENSG00000100030.14	MAPK1	0.0109002	6.48152	102.685	108.401	98.7488	119.193	70.0848	102.365	109.986	90.5063	0.28095
ENSG00000156011.17	PSD3	0.0109032	6.48102	45.713	31.8454	21.9966	18.3128	27.2783	23.4347	24.531	31.6626	-0.366858
ENSG00000189056.14	RELN	0.0109059	6.48058	41.2409	33.0037	10.5522	9.91137	13.1847	10.0491	17.6547	21.6593	-0.293428
ENSG00000067082.15	KLF6	0.0109081	6.48023	130.787	140.157	158.81	177.964	90.2601	122.042	146.721	126.619	0.212423
ENSG00000105971.15	CAV2	0.0109592	6.47192	168.504	190.421	142.514	192.726	132.415	150.22	177.789	147.811	0.266251
ENSG00000123610.5	TNFAIP6	0.0110735	6.45349	20.0004	17.232	3.96221	2.56483	56.1022	42.8252	20.874	26.6883	-0.352999
ENSG00000105953.15	OGDH	0.0110859	6.4515	55.7144	60.6658	58.1381	70.6025	49.34	51.8465	61.0383	54.3975	0.165887
ENSG00000196378.11	ZNF34	0.0110897	6.45089	2.99188	1.53812	2.02104	1.65921	3.09238	1.87777	1.6917	2.70177	-0.645008
ENSG00000174938.14	SEZ6L2	0.0110904	6.45078	1.12162	0.546789	0.750819	0.399557	1.13273	0.784112	0.576819	1.00172	-0.70292
ENSG00000095564.14	BTAF1	0.0110915	6.4506	14.9642	18.3807	16.9622	20.2377	17.2131	17.7228	18.7804	16.3799	0.196185
ENSG00000177700.6	POLR2L	0.0110955	6.44995	620.34	680.91	505.636	541.718	442.373	504.643	575.757	522.783	0.139222
ENSG00000070614.15	NDST1	0.0110995	6.44932	96.874	86.7437	109.745	91.4865	141.531	113.776	97.3354	116.05	-0.253467
ENSG00000015568.13	RGPD5	0.0111071	6.44811	17.9067	22.1047	16.3227	30.2123	22.7282	29.545	27.2873	18.9859	0.521002
ENSG00000118898.16	PPL	0.0111553	6.44041	11.8786	5.83958	8.33037	7.17145	2.46081	1.72935	4.91346	7.55659	-0.610896
ENSG00000183688.4	RFLNB	0.0111829	6.43601	6.82341	9.66841	11.8805	14.5194	18.5689	19.6898	14.6259	12.4243	0.233626
ENSG00000124126.14	PREX1	0.0111865	6.43544	4.69998	5.70537	0.937858	1.10165	1.58136	2.91417	3.24039	2.4064	0.414402
ENSG00000269343.8	ZNF587B	0.0112254	6.42928	2.30222	3.76538	3.97925	5.39961	4.56762	4.89101	4.68533	3.61636	0.364728
ENSG00000174013.8	FBXO45	0.0112989	6.4177	6.60083	7.73797	7.39576	7.95381	5.82288	8.09058	7.92745	6.60649	0.259384
ENSG00000167106.12	FAM102A	0.0113152	6.41512	34.4661	32.4834	44.7984	30.2859	43.8371	31.774	31.5144	41.0339	-0.379744
ENSG00000090554.13	FLT3LG	0.0113472	6.41011	17.6083	13.013	13.4919	9.81108	12.229	9.66167	10.8286	14.4431	-0.412225
ENSG00000130770.18	ATP5IF1	0.0113561	6.40872	316.698	387.291	289.495	291.478	335.633	379.488	352.753	313.942	0.168109
ENSG00000125629.15	INSIG2	0.0113695	6.40662	23.9039	17.5515	17.3008	6.03925	25.0855	17.7038	13.7649	22.0967	-0.678914
ENSG00000108826.16	MRPL27	0.0113704	6.40648	84.759	102.456	87.009	99.3788	89.2286	97.5063	99.7803	86.9989	0.197545
ENSG00000179886.6	TIGD5	0.0113772	6.40543	3.48136	3.12028	3.8743	2.89494	3.29679	2.70305	2.90609	3.55082	-0.28033
ENSG00000189241.7	TSPYL1	0.0114072	6.40075	44.5048	36.3162	36.5705	30.3319	35.9962	35.1425	33.9302	39.0238	-0.201233
ENSG00000126950.8	TMEM35A	0.0114211	6.39859	5.07798	1.9431	0.746522	0.593918	1.20992	0.552491	1.02984	2.34481	-1.11361
ENSG00000182504.11	CEP97	0.0114441	6.39502	5.79343	8.17121	5.88724	7.25092	6.1286	7.11369	7.51194	5.93643	0.334569
ENSG00000156427.8	FGF18	0.0114482	6.39438	0.758981	1.23674	0.66991	1.10225	0.161025	0.61286	0.98395	0.529972	0.782939
ENSG00000197093.11	GAL3ST4	0.0114515	6.39388	10.7226	6.0186	9.3728	8.01453	8.44504	7.09124	7.04146	9.51348	-0.428841
ENSG00000066117.15	SMARCD1	0.011472	6.39069	43.1276	29.8363	42.5333	35.115	38.9933	36.4387	33.7967	41.5514	-0.297221
ENSG00000160014.17	CALM3	0.0114766	6.38999	456.734	495.686	386.578	479.132	531.967	554.33	509.716	458.426	0.152973
ENSG00000111186.13	WNT5B	0.01148	6.38945	41.5593	46.2204	43.185	50.3273	45.5278	61.4753	52.6743	43.4241	0.278023
ENSG00000155760.2	FZD7	0.011508	6.38513	21.5693	16.9213	8.52644	7.43559	24.8051	23.7669	16.0413	18.3003	-0.188975
ENSG00000185222.10	TCEAL9	0.0115306	6.38165	209.017	240.352	153.114	165.404	159.945	183.135	196.297	174.025	0.173649
ENSG00000143507.18	DUSP10	0.0115567	6.37765	10.3024	11.6425	5.9986	9.03462	5.3328	6.98854	9.22189	7.21125	0.350504
ENSG00000157227.13	MMP14	0.0115611	6.37697	759.347	673.633	969.716	794.203	859.094	821.556	763.131	862.719	-0.176939
ENSG00000138660.12	AP1AR	0.0115611	6.37696	19.009	24.7787	19.7373	23.6993	16.5278	21.8445	23.4409	18.4247	0.345718
ENSG00000137337.15	MDC1	0.0115623	6.37677	14.963	8.98277	18.9964	11.1164	18.3701	17.16	12.4197	17.4432	-0.486706
ENSG00000176871.8	WSB2	0.0116006	6.37091	106.954	116.133	86.9293	114.339	94.3076	100.284	110.252	96.0637	0.198549
ENSG00000117133.11	RPF1	0.0116156	6.36862	37.0179	43.5593	42.8119	49.197	30.9994	38.8573	43.8712	36.943	0.247357
ENSG00000197256.10	KANK2	0.0116325	6.36604	211.234	162.405	232.05	220.44	189.688	170.4	184.415	210.991	-0.194124
ENSG00000127241.16	MASP1	0.0116791	6.35895	58.5104	42.8318	60.991	45.3473	55.3778	53.2012	47.1268	58.2931	-0.306192
ENSG00000114861.20	FOXP1	0.0117032	6.35529	46.3579	37.3508	37.6338	32.2692	47.1394	43.4485	37.6895	43.7104	-0.213288
ENSG00000153250.20	RBMS1	0.0117155	6.35343	85.1135	85.5258	84.9399	100.551	66.4818	82.181	89.4193	78.8451	0.18135
ENSG00000178104.19	PDE4DIP	0.0117276	6.35159	181.464	203.368	284.872	335.792	131.696	144.988	228.049	199.344	0.193995
ENSG00000280433.1	FP565260.6	0.0117641	6.34608	2.69912	2.29818	2.29607	1.33812	3.84949	2.18044	1.93892	2.94823	-0.580167
ENSG00000175727.14	MLXIP	0.0117744	6.34453	12.8827	12.0132	21.6894	13.7594	23.9683	17.3431	14.3719	19.5135	-0.438595
ENSG00000081803.16	CADPS2	0.0117878	6.3425	3.34398	2.06531	1.7675	1.67744	2.47796	1.71381	1.81885	2.52981	-0.454716
ENSG00000164897.14	TMUB1	0.0118108	6.33905	30.92	38.6573	32.1138	36.3471	35.2991	39.353	38.1192	32.7776	0.217189
ENSG00000138448.12	ITGAV	0.0118399	6.33469	55.9947	47.4457	46.8859	43.0144	114.343	84.2072	58.2224	72.4079	-0.314087
ENSG00000198924.8	DCLRE1A	0.011843	6.33422	3.08681	4.46094	3.18175	4.01087	2.56892	3.36664	3.94615	2.94583	0.409716
ENSG00000126016.15	AMOT	0.0118497	6.33322	1.23632	0.811226	1.55228	0.997383	4.34875	2.62485	1.47782	2.37912	-0.651895
ENSG00000198805.11	PNP	0.0118936	6.32666	112.076	97.6715	83.4572	65.3973	63.3386	59.0853	74.0514	86.2906	-0.220401
ENSG00000114480.13	GBE1	0.0118942	6.32658	144.165	180.507	141.783	160.638	130.031	155.63	165.591	138.66	0.255909
ENSG00000180370.10	PAK2	0.0118987	6.3259	41.2165	53.354	43.5187	51.195	38.827	44.8886	49.8125	41.1874	0.2737
ENSG00000160613.13	PCSK7	0.0119113	6.32402	41.0588	28.7815	32.0744	31.0445	41.5162	31.0327	30.2862	38.2165	-0.334546
ENSG00000198121.13	LPAR1	0.0119172	6.32315	139.079	146.954	117.86	135.915	125.493	142.635	141.835	127.477	0.153862
ENSG00000182670.13	TTC3	0.0119595	6.31686	75.8803	63.4777	58.3775	62.3426	107.492	88.8254	71.5486	80.5832	-0.17133
ENSG00000189320.9	FAM180A	0.0119629	6.31636	102.313	118.946	116.315	136.821	36.122	60.3421	105.37	84.9169	0.311006
ENSG00000151276.23	MAGI1	0.0119918	6.31207	20.894	21.9164	23.5931	29.4972	22.0463	25.9018	25.7718	22.1778	0.215775
ENSG00000111845.5	PAK1IP1	0.0119965	6.31138	24.2744	30.5001	24.3662	30.2521	22.4521	23.7802	28.1775	23.6976	0.248838
ENSG00000108587.15	GOSR1	0.0120228	6.30751	32.5434	38.2612	27.6953	36.1185	30.0238	39.1193	37.833	30.0875	0.329503
ENSG00000163959.10	SLC51A	0.0120582	6.30229	3.85539	1.37584	4.44021	3.03896	4.96157	2.21868	2.21116	4.41905	-0.967404
ENSG00000159596.7	TMEM69	0.0121294	6.29186	32.0743	37.178	30.6285	33.531	21.492	29.3685	33.3592	28.065	0.2485
ENSG00000169429.11	CXCL8	0.0121384	6.29054	38.3478	77.0323	81.3748	86.4024	17.061	38.5307	67.3218	45.5945	0.561194
ENSG00000162981.14	LRATD1	0.0121869	6.28348	1.12209	1.57688	0.592606	0.807737	0.420418	1.23884	1.20782	0.711706	0.688133
ENSG00000112096.18	SOD2	0.0122001	6.28156	270.343	249.999	159.263	112.106	193.055	161.998	174.701	207.554	-0.248464
ENSG00000163867.17	ZMYM6	0.0122046	6.2809	9.66023	7.92296	8.94579	7.49051	14.6235	7.76929	7.72759	11.0765	-0.51383
ENSG00000185624.15	P4HB	0.0122436	6.27524	850.364	819.064	779.471	670.971	1122.64	981.356	823.797	917.493	-0.15539
ENSG00000204388.7	HSPA1B	0.0122466	6.27481	108.329	122.226	125.524	130.934	69.0022	81.2507	111.47	100.952	0.14286
ENSG00000170667.14	RASA4B	0.0122596	6.27293	22.0534	15.1136	10.1586	9.21637	10.1597	8.47086	10.9336	14.1239	-0.366415
ENSG00000115993.13	TRAK2	0.0122783	6.27023	42.7948	46.3102	37.8817	37.0638	36.2431	39.4993	40.9578	38.9732	0.0714758
ENSG00000119777.20	TMEM214	0.0122848	6.2693	86.4847	70.8321	69.813	65.5798	98.0357	82.9233	73.1117	84.7778	-0.213312
ENSG00000131653.13	TRAF7	0.0122872	6.26895	74.341	63.1417	77.5219	58.8103	78.8568	72.8154	64.9225	76.9066	-0.244043
ENSG00000156136.10	DCK	0.012341	6.26121	31.1298	36.6016	28.5083	29.599	24.2506	30.0707	32.0905	27.9629	0.19797
ENSG00000108588.14	CCDC47	0.0123521	6.25961	73.6852	81.0444	72.6927	85.4434	64.3196	71.8228	79.4369	70.2325	0.177432
ENSG00000140382.15	HMG20A	0.0124708	6.24268	15.4079	12.1451	14.4643	8.55195	18.0834	13.6628	11.4533	15.9852	-0.477429
ENSG00000164694.17	FNDC1	0.0124718	6.24254	1.01119	0.581935	1.02267	0.989922	11.3186	6.14543	2.57243	4.4508	-0.767969
ENSG00000070761.8	CFAP20	0.0124898	6.23998	27.4582	46.0836	27.8747	35.0673	27.2379	29.1411	36.764	27.5236	0.41631
ENSG00000088205.13	DDX18	0.01254	6.23287	32.3313	34.0673	32.0865	44.6239	30.0337	34.9253	37.8722	31.4838	0.265756
ENSG00000150551.11	LYPD1	0.0125721	6.22834	3.07957	6.38844	1.00931	2.00335	3.9918	4.53537	4.30906	2.69356	0.658365
ENSG00000134317.18	GRHL1	0.012634	6.21965	0.91709	2.80666	1.08731	2.55515	1.0142	1.21626	2.19269	1.0062	1.05143
ENSG00000135535.17	CD164	0.0126858	6.2124	276.317	308.635	215.485	237.299	194.522	217.99	254.642	228.774	0.154479
ENSG00000146676.10	PURB	0.012707	6.20945	12.2414	10.3636	14.3423	13.5255	14.1036	12.3973	12.0955	13.5624	-0.163868
ENSG00000164171.11	ITGA2	0.0127226	6.20728	15.3775	20.9237	13.9709	15.3858	9.88143	17.5732	17.9609	13.0766	0.454891
ENSG00000276293.4	PIP4K2B	0.0127458	6.20406	49.028	37.767	46.379	40.2801	44.3064	35.8332	37.9601	46.5711	-0.294252
ENSG00000189129.14	PLAC9	0.0127786	6.1995	79.7803	72.7511	79.8946	56.7604	98.0914	81.4876	70.333	85.9221	-0.288455
ENSG00000149591.17	TAGLN	0.0128184	6.19401	575.901	545.751	392.913	287.907	1309.01	833.889	555.849	759.274	-0.449858
ENSG00000161202.20	DVL3	0.012823	6.19337	44.3118	37.7474	46.0816	45.0838	51.5857	39.1969	40.676	47.3264	-0.217968
ENSG00000162032.16	SPSB3	0.0128727	6.18653	19.5587	17.0264	23.2996	21.5096	21.7282	15.9836	18.1732	21.5288	-0.243228
ENSG00000069974.16	RAB27A	0.0129422	6.177	15.8907	23.5401	17.0549	19.9581	17.9499	19.3907	20.9629	16.9651	0.303654
ENSG00000122545.20	SEPTIN7	0.0129729	6.1728	280.621	316.214	282.512	276.019	282.018	324.648	305.627	281.717	0.117486
ENSG00000189144.13	ZNF573	0.012981	6.17169	5.38633	8.0625	2.64399	7.34493	4.78011	15.4339	10.2804	4.27015	1.24811
ENSG00000136908.17	DPM2	0.0130075	6.16808	40.5946	37.6651	49.7119	35.3781	51.8405	44.1972	39.0801	47.3823	-0.277269
ENSG00000172869.14	DMXL1	0.0130135	6.16728	11.347	17.1691	12.6954	17.7208	15.6129	18.742	17.8773	13.2184	0.432756
ENSG00000183018.9	SPNS2	0.0130191	6.16651	0.437178	1.10551	0.72637	1.641	0.186342	0.926469	1.22432	0.449963	1.26785
ENSG00000213024.11	NUP62	0.0130246	6.16577	43.3935	49.4103	57.2229	61.1278	40.1102	51.7195	54.0859	46.9089	0.204984
ENSG00000170270.5	GON7	0.0131139	6.15368	16.3322	20.3782	12.8129	16.0441	11.6811	16.3247	17.5823	13.6087	0.367211
ENSG00000120656.11	TAF12	0.0131293	6.1516	27.2987	25.654	28.7191	20.7617	31.75	26.466	24.2939	29.2559	-0.267132
ENSG00000101856.10	PGRMC1	0.013167	6.14653	108.076	126.785	104.357	118.005	127.603	132.04	125.61	113.345	0.148103
ENSG00000271601.4	LIX1L	0.0131883	6.14367	20.1283	15.227	21.3139	18.3296	24.6022	23.7844	19.1137	22.0148	-0.202878
ENSG00000007168.13	PAFAH1B1	0.01319	6.14344	78.8727	96.9806	87.1834	106.687	87.0512	91.9507	98.5396	84.3691	0.223743
ENSG00000121716.20	PILRB	0.013202	6.14184	10.7184	6.59848	12.2243	10.2587	10.0511	7.94805	8.26842	10.9979	-0.407264
ENSG00000181392.17	SYNE4	0.0132188	6.13959	0.306854	0.101138	0.682398	0.36185	0.782579	0.0330709	0.165353	0.59061	-1.37996
ENSG00000164823.11	OSGIN2	0.0132419	6.13651	8.84299	12.7407	10.0676	11.1369	10.0675	13.0277	12.3018	9.65936	0.34569
ENSG00000123388.4	HOXC11	0.0132575	6.13442	6.57755	7.18733	6.23416	8.71922	5.27206	6.36907	7.4252	6.02792	0.296333
ENSG00000182492.16	BGN	0.013312	6.12716	319.279	280.34	297.384	290.632	972.066	757.29	442.754	529.576	-0.258279
ENSG00000176678.5	FOXL1	0.0133208	6.126	41.6396	43.1564	36.22	49.2805	19.2754	30.5618	40.9996	32.3783	0.339646
ENSG00000131584.19	ACAP3	0.0133297	6.12482	56.726	60.5012	76.5042	104.7	49.7166	61.8239	75.6751	60.9823	0.310971
ENSG00000145536.15	ADAMTS16	0.0133513	6.12196	1.19788	1.9036	0.841898	1.26004	0.553826	2.20169	1.78844	0.864535	0.969292
ENSG00000103111.15	MON1B	0.0133601	6.12079	23.5299	20.7661	29.48	18.1686	23.1352	19.619	19.5179	25.3817	-0.377291
ENSG00000198843.13	SELENOT	0.0133875	6.11717	99.5094	87.8016	86.8096	49.1136	106.481	83.4718	73.4623	97.6001	-0.409393
ENSG00000131788.16	PIAS3	0.0134504	6.10888	46.6389	36.9751	40.878	33.2956	54.4124	53.1522	41.141	47.3098	-0.201106
ENSG00000168273.8	SMIM4	0.0134726	6.10597	43.5185	77.5911	33.118	42.8012	45.9971	49.7329	56.7084	40.8779	0.47126
ENSG00000174405.13	LIG4	0.0135882	6.09087	6.97675	8.99832	5.56812	7.22016	7.07415	7.3555	7.85799	6.53968	0.261292
ENSG00000120129.6	DUSP1	0.013592	6.09037	117.082	144.989	122.396	127.159	59.0045	67.7066	113.285	99.4941	0.187098
ENSG00000187079.17	TEAD1	0.0136446	6.08355	48.8783	55.35	56.5772	65.4198	55.7384	61.2055	60.6584	53.7313	0.174639
ENSG00000090863.11	GLG1	0.0136695	6.08034	111.996	95.3903	109.536	105.975	140.378	121.754	107.707	120.637	-0.163419
ENSG00000125968.9	ID1	0.0136806	6.0789	116.314	206.115	214.067	229.738	64.1308	89.2566	175.036	131.504	0.412278
ENSG00000059804.16	SLC2A3	0.0136837	6.0785	48.5173	57.6635	50.3015	66.0236	47.6838	51.13	58.2724	48.8342	0.254443
ENSG00000136003.15	ISCU	0.0136866	6.07813	152.858	138.323	116.293	99.1309	140.573	118.329	118.594	136.575	-0.203495
ENSG00000197614.11	MFAP5	0.0137581	6.06891	928.317	875.702	518.123	424.968	785.613	554.155	618.275	744.018	-0.267048
ENSG00000131724.11	IL13RA1	0.0137611	6.06854	48.5354	42.8991	49.4881	40.541	59.6629	56.1655	46.5352	52.5622	-0.175347
ENSG00000089157.16	RPLP0	0.0137957	6.0641	2352.63	2268.91	2715.46	2330.56	2807.63	2606.49	2401.99	2625.24	-0.128215
ENSG00000137752.24	CASP1	0.0138014	6.06337	19.0732	11.2252	9.51781	4.70462	6.19893	5.69215	7.20731	11.5966	-0.678681
ENSG00000149782.11	PLCB3	0.0138099	6.06228	32.2347	25.6197	33.7409	30.1074	28.084	26.9187	27.5486	31.3532	-0.186
ENSG00000117410.14	ATP6V0B	0.0138365	6.05889	118.438	154.079	118.497	132.01	104.033	111.672	132.587	113.656	0.222081
ENSG00000165480.16	SKA3	0.0138475	6.05748	18.9185	21.5399	22.4521	25.4959	13.0471	20.3527	22.4628	18.1392	0.306902
ENSG00000132964.12	CDK8	0.013857	6.05627	9.96916	13.9572	12.4037	13.2117	10.4557	12.2851	13.1513	10.9429	0.263024
ENSG00000147224.11	PRPS1	0.0138868	6.05247	64.0832	90.7395	62.2691	87.8115	82.025	83.2891	87.28	69.4591	0.329065
ENSG00000130653.16	PNPLA7	0.0138958	6.05133	0.99489	0.507952	2.06093	1.84745	1.94346	1.51922	1.29154	1.66643	-0.344154
ENSG00000164402.14	SEPTIN8	0.0139015	6.05061	27.2769	28.8606	22.4066	28.7192	28.4766	32.6043	30.0614	26.0534	0.205706
ENSG00000160813.7	PPP1R35	0.0139144	6.04898	22.5952	24.4774	24.7167	32.6062	23.8066	27.8246	28.3027	23.7062	0.254693
ENSG00000077152.11	UBE2T	0.0139198	6.04828	46.5789	58.2854	49.1514	51.0567	37.3644	54.1005	54.4809	44.3649	0.295728
ENSG00000157680.15	DGKI	0.0139435	6.04528	8.11611	5.86955	9.91525	6.97145	9.06642	7.07217	6.63772	9.0326	-0.438764
ENSG00000010327.10	STAB1	0.0139564	6.04365	0.0390224	0.324945	0.139568	0.283634	0.768005	1.1562	0.588261	0.315532	0.727997
ENSG00000143631.10	FLG	0.0139638	6.04272	1.15945	0.709825	0.56484	0.420266	0.881702	0.838764	0.656285	0.868663	-0.357065
ENSG00000089159.16	PXN	0.0140135	6.03645	217.446	162.151	240.853	177.364	164.433	158.911	166.142	207.577	-0.321058
ENSG00000111452.13	ADGRD1	0.0140136	6.03643	11.0996	10.4141	24.1645	10.6918	13.1532	6.05017	9.05204	16.1391	-0.827305
ENSG00000196639.6	HRH1	0.0140324	6.03406	20.3203	21.3477	12.2376	17.7252	10.5563	12.2872	17.12	14.3714	0.250884
ENSG00000186318.16	BACE1	0.0140937	6.02637	51.5003	42.4588	51.4644	42.4373	65.4342	59.1649	48.0203	56.133	-0.224769
ENSG00000170027.7	YWHAG	0.0141023	6.02529	140.355	128.181	138.08	105.301	136.082	123.073	118.852	138.172	-0.217133
ENSG00000197147.13	LRRC8B	0.014123	6.02271	0.352155	0.583045	0.64588	0.840187	0.317574	0.705192	0.709475	0.438536	0.587942
ENSG00000157823.17	AP3S2	0.0141627	6.01775	31.9058	23.9493	28.2942	24.1092	34.2572	21.5881	23.2155	31.4857	-0.437982
ENSG00000142102.16	PGGHG	0.0142068	6.01226	5.23906	3.6775	6.00267	5.59469	8.84899	6.40827	5.22682	6.69691	-0.351604
ENSG00000117594.10	HSD11B1	0.0142152	6.01122	4.16578	2.46312	1.36359	0.620303	3.26797	1.16369	1.41571	2.93245	-1.00049
ENSG00000004897.12	CDC27	0.0142548	6.00632	74.3804	84.6234	80.8026	93.2449	73.111	88.7375	88.8686	76.098	0.223542
ENSG00000112081.17	SRSF3	0.0142618	6.00545	303.785	329.644	314.139	388.462	299.405	307.49	341.866	305.776	0.160903
ENSG00000100526.20	CDKN3	0.0143113	5.99933	52.0864	63.8671	66.7487	69.3519	60.7477	84.224	72.481	59.8609	0.27557
ENSG00000102935.11	ZNF423	0.0143172	5.9986	5.18008	3.35132	1.87039	1.38964	3.86578	3.58441	2.77512	3.63875	-0.378933
ENSG00000110042.8	DTX4	0.0144238	5.98551	0.524059	0.0638509	0.755868	0.179683	0.548639	0.269327	0.170954	0.609522	-1.3888
ENSG00000012963.15	UBR7	0.0144635	5.98067	25.6912	33.2655	26.8361	32.1473	22.4764	28.8185	31.4104	25.0012	0.328072
ENSG00000176438.12	SYNE3	0.014464	5.98061	20.6383	14.4079	19.4788	17.3069	10.8222	10.0515	13.9221	16.9798	-0.284587
ENSG00000105662.16	CRTC1	0.0144761	5.97914	6.30038	5.97453	8.13294	6.33529	9.24193	7.41891	6.57624	7.89175	-0.259475
ENSG00000197608.11	ZNF841	0.0144867	5.97784	10.9592	7.68423	8.94514	8.14687	11.0483	7.98851	7.93987	10.3175	-0.373769
ENSG00000254122.2	PCDHGB7	0.0145214	5.97362	6.1577	3.78216	5.17275	5.0947	10.297	7.00808	5.29498	7.20915	-0.438087
ENSG00000213719.8	CLIC1	0.0145283	5.97278	656.507	732.17	729.979	748.978	640.831	740.198	740.449	675.772	0.131844
ENSG00000111877.17	MCM9	0.014537	5.97173	4.1012	2.34084	4.79501	2.97039	8.88429	5.6804	3.66388	5.92683	-0.67918
ENSG00000140526.18	ABHD2	0.0145968	5.9645	34.4865	27.6289	30.7501	18.3838	35.5455	32.2285	26.0804	33.594	-0.364006
ENSG00000104969.10	SGTA	0.014621	5.96158	45.533	51.3863	52.3906	55.3968	46.0979	50.4184	52.4005	48.0072	0.126078
ENSG00000135472.9	FAIM2	0.0146542	5.95757	5.31021	2.65468	1.15416	0.823848	4.35848	1.19152	1.55668	3.60762	-1.1622
ENSG00000162073.14	PAQR4	0.0146549	5.95749	12.7223	13.4406	12.4418	15.078	9.0592	11.9437	13.4875	11.4078	0.239668
ENSG00000163378.14	EOGT	0.0146587	5.95703	13.1117	17.0423	11.9526	14.0394	16.0185	20.6544	17.2453	13.6943	0.330479
ENSG00000110395.6	CBL	0.0146597	5.95691	7.35655	8.07258	7.32272	8.76056	6.74982	8.42879	8.42065	7.14303	0.234369
ENSG00000261652.3	C15orf65	0.0146762	5.95493	1.21195	3.39638	1.29715	2.24808	1.39106	2.99937	2.88128	1.30005	1.09045
ENSG00000205629.12	LCMT1	0.0147038	5.95162	37.0009	27.8892	37.264	26.5643	28.2481	26.7205	27.058	34.171	-0.335612
ENSG00000088826.18	SMOX	0.0147048	5.9515	17.4608	22.757	15.3342	16.4818	16.4285	20.8125	20.0171	16.4078	0.285273
ENSG00000221836.3	OR2A5	0.0147251	5.94906	0.221488	0.081047	0.980075	0.0760584	0.799751	0.449056	0.202054	0.667105	-1.34462
ENSG00000242221.9	PSG2	0.0147422	5.94701	1.05411	2.75337	3.02334	3.6831	0.538572	2.68688	3.04111	1.53868	0.938745
ENSG00000143147.14	GPR161	0.0147445	5.94675	15.1155	7.70139	7.90858	5.31545	12.1119	11.3094	8.10874	11.712	-0.525022
ENSG00000132386.11	SERPINF1	0.0147476	5.94637	108.341	87.281	32.4473	30.3295	67.7954	53.6977	57.1027	69.5279	-0.283582
ENSG00000160062.15	ZBTB8A	0.0147568	5.94527	5.74783	6.09935	6.32222	7.80625	4.14231	6.01632	6.64064	5.40412	0.292373
ENSG00000042286.15	AIFM2	0.014762	5.94465	19.6757	22.1122	16.2911	19.0156	12.1216	14.2615	18.4631	16.0295	0.202737
ENSG00000176903.5	PNMA1	0.0147656	5.94423	50.7309	58.3547	58.8121	63.2773	54.0639	60.0566	60.5629	54.5356	0.150972
ENSG00000102572.14	STK24	0.0147662	5.94416	93.7097	98.928	83.077	102.814	73.1544	84.5925	95.4447	83.3137	0.195891
ENSG00000089006.16	SNX5	0.0147695	5.94376	84.668	92.0137	88.4199	108.455	87.0785	97.942	99.4704	86.7221	0.197654
ENSG00000187109.14	NAP1L1	0.014771	5.94358	308.418	292.29	318.504	262.981	345.751	315.29	290.187	324.224	-0.159957
ENSG00000183723.12	CMTM4	0.0147823	5.94223	8.11503	5.90792	8.47866	6.31449	9.64411	8.51714	6.91319	8.74593	-0.334944
ENSG00000073605.18	GSDMB	0.0147824	5.94221	7.70547	4.84075	5.70003	4.70591	9.77996	6.98746	5.51138	7.72849	-0.480379
ENSG00000145391.13	SETD7	0.0148129	5.93859	43.5518	39.1848	44.9511	38.9213	49.0234	42.7199	40.2753	45.8421	-0.186343
ENSG00000104756.16	KCTD9	0.0148311	5.93642	93.4277	116.63	90.1911	95.8402	73.165	82.2922	98.2542	85.5946	0.198782
ENSG00000266028.7	SRGAP2	0.0148328	5.93621	51.3472	37.2514	42.4909	41.6042	49.1117	38.5898	39.1484	47.6499	-0.282862
ENSG00000213551.6	DNAJC9	0.0148356	5.93589	44.2692	54.9253	54.0959	57.5326	41.3602	49.6996	54.0525	46.5751	0.214375
ENSG00000130363.11	RSPH3	0.0148515	5.934	6.41965	4.86781	6.73562	4.55846	6.86544	6.12987	5.18538	6.67357	-0.357909
ENSG00000198355.5	PIM3	0.0148602	5.93297	21.016	21.0532	22.9633	30.7895	15.6151	22.3163	24.7196	19.8648	0.314025
ENSG00000075702.18	WDR62	0.0148705	5.93175	7.92298	8.14225	9.30537	14.315	5.71238	7.63106	10.0295	7.64691	0.386863
ENSG00000166189.7	HPS6	0.0148988	5.92839	16.4256	18.1903	16.6318	20.1756	15.3554	17.3724	18.5794	16.1376	0.202113
ENSG00000148671.14	ADIRF	0.0148998	5.92827	252.989	274.58	167.638	187.305	80.4757	113.651	191.845	167.034	0.199687
ENSG00000170949.17	ZNF160	0.014901	5.92814	12.7416	14.4668	14.7195	22.5686	10.9496	13.4486	16.828	12.8036	0.391642
ENSG00000088854.12	C20orf194	0.0149073	5.92739	8.59868	9.51718	7.08064	11.6753	8.86011	10.3939	10.5288	8.17981	0.36031
ENSG00000198363.18	ASPH	0.0149601	5.92116	241.469	258.054	227.826	265.963	276.685	310.283	278.1	248.66	0.161369
ENSG00000005379.17	TSPOAP1	0.0149679	5.92024	0.390192	0.0158925	0.0432086	0.0191617	1.39084	0.556231	0.197095	0.608081	-1.25299
ENSG00000108465.15	CDK5RAP3	0.0149926	5.91734	63.759	47.692	57.1907	48.609	55.3689	46.4061	47.569	58.7729	-0.304551
ENSG00000159761.15	C16orf86	0.0149969	5.91683	4.41046	2.11767	3.12268	2.2712	4.53338	2.31947	2.23611	4.02217	-0.819294
ENSG00000083720.13	OXCT1	0.015002	5.91623	29.3659	35.233	31.9996	36.1707	29.8079	39.9674	37.1237	30.3911	0.287833
ENSG00000130255.13	RPL36	0.0150114	5.91513	706.4	773.983	658.188	570.718	769.57	739.47	694.724	711.386	-0.0341879
ENSG00000106348.18	IMPDH1	0.0150337	5.91251	63.7514	53.9789	75.3732	41.8343	87.6003	72.966	56.2597	75.575	-0.425151
ENSG00000090097.21	PCBP4	0.0150441	5.9113	42.5186	47.5437	50.7712	57.5416	42.5827	53.461	52.8487	45.2908	0.222196
ENSG00000155189.12	AGPAT5	0.0150523	5.91033	11.0312	14.5625	12.9475	17.3631	9.62688	13.4618	15.1291	11.2019	0.430272
ENSG00000164105.4	SAP30	0.0151097	5.90364	19.5118	19.8745	17.5844	25.3906	19.155	24.2515	23.1722	18.7504	0.304011
ENSG00000083520.15	DIS3	0.0151471	5.89927	21.5037	26.6364	21.3739	24.3078	20.724	22.27	24.4047	21.2005	0.20217
ENSG00000172789.3	HOXC5	0.015198	5.89337	3.13161	2.20926	3.2633	2.10754	4.21567	2.67958	2.33212	3.53686	-0.580477
ENSG00000138376.11	BARD1	0.0152117	5.89178	8.26593	12.1159	7.82064	10.7489	9.01439	10.9494	11.2714	8.36699	0.425488
ENSG00000173261.9	PLAC8L1	0.0152398	5.88853	0.10256	0.468318	0.434581	0.665288	0.281226	1.30535	0.812986	0.272789	1.29223
ENSG00000235173.7	HGH1	0.0152919	5.88252	15.1475	15.8308	18.8827	19.4676	17.7676	16.9593	17.4193	17.266	0.0126796
ENSG00000133119.13	RFC3	0.0153117	5.88024	19.0629	24.7589	25.6999	26.7249	14.7951	21.5817	24.3552	19.8527	0.29356
ENSG00000133135.14	RNF128	0.0153247	5.87876	0.486772	0.082293	0.479147	0.198427	0.553333	0.398023	0.226248	0.506417	-0.894343
ENSG00000080815.19	PSEN1	0.0153371	5.87733	43.3724	55.7364	47.2014	47.6637	34.7002	42.778	48.726	41.758	0.222148
ENSG00000241258.7	CRCP	0.0153589	5.87483	23.0241	33.3261	21.817	26.8001	19.1708	22.3745	27.5002	21.3373	0.364557
ENSG00000072501.17	SMC1A	0.0153928	5.87095	49.3328	51.0984	58.5532	69.7161	41.5654	58.7959	59.8701	49.8171	0.264709
ENSG00000251493.5	FOXD1	0.0155129	5.85727	17.8133	25.1998	8.52343	10.7158	20.8348	21.6103	19.1753	15.7238	0.284657
ENSG00000183155.5	RABIF	0.0155169	5.85681	7.59757	9.84431	7.64909	8.42474	6.81884	8.27962	8.84956	7.35517	0.263576
ENSG00000164045.12	CDC25A	0.0155319	5.85511	6.31347	6.94281	8.52877	11.2917	3.70484	6.63784	8.29079	6.18236	0.4175
ENSG00000162545.6	CAMK2N1	0.0155767	5.85004	12.442	13.3353	14.3296	18.7849	6.23326	11.0363	14.3855	11.0016	0.383837
ENSG00000159840.16	ZYX	0.0156067	5.84665	397.646	344.419	394.901	368.313	416.236	371.159	361.297	402.928	-0.157294
ENSG00000168913.7	ENHO	0.0156092	5.84637	0	0.576377	0.23916	0.615559	0.384854	0.809378	0.667104	0.208005	1.31647
ENSG00000135111.16	TBX3	0.0156425	5.84263	33.3698	33.9267	57.6961	67.794	42.872	56.893	52.8712	44.6459	0.243452
ENSG00000186638.16	KIF24	0.0156632	5.8403	2.33699	2.35805	3.03599	4.34753	2.03511	2.9967	3.23409	2.46936	0.375883
ENSG00000143337.18	TOR1AIP1	0.0156822	5.83817	46.5843	42.463	40.1272	27.7661	45.3694	39.9076	36.7122	44.0269	-0.261475
ENSG00000183128.7	CALHM3	0.0156917	5.8371	0.25051	0.318513	0.35136	1.11182	0.0533421	0.494858	0.641729	0.218404	1.22003
ENSG00000106591.4	MRPL32	0.0157481	5.83078	63.4309	73.0484	63.9627	63.1232	48.8551	62.97	66.3805	58.7496	0.1759
ENSG00000165304.8	MELK	0.0157606	5.82939	41.9616	46.7085	50.0044	55.9168	34.1201	50.4131	51.0128	42.0287	0.27888
ENSG00000127415.13	IDUA	0.0157707	5.82827	49.9217	29.0202	27.2062	25.6343	37.5179	20.5283	25.0609	38.2153	-0.606735
ENSG00000276043.5	UHRF1	0.0157745	5.82783	27.1629	28.0213	35.8084	41.7099	29.5497	40.1241	36.6184	30.8403	0.247016
ENSG00000120053.12	GOT1	0.0158024	5.82473	30.5243	40.1277	33.7425	36.5107	29.2541	34.394	37.0108	31.1736	0.246892
ENSG00000101246.20	ARFRP1	0.0158552	5.81886	45.1491	50.2733	48.4451	56.8472	45.8773	51.1495	52.7567	46.4905	0.182049
ENSG00000010626.15	LRRC23	0.0158863	5.81542	5.94492	4.10747	5.24219	2.8147	5.69828	4.20168	3.70795	5.62847	-0.589134
ENSG00000197766.8	CFD	0.0158934	5.81463	52.1194	47.5974	28.7004	22.7717	10.5022	6.27852	25.5492	30.4407	-0.251817
ENSG00000116157.6	GPX7	0.0158952	5.81443	17.5046	26.0279	13.2004	16.3378	33.3208	34.8064	25.724	21.3419	0.268279
ENSG00000036549.13	AC118549.1	0.0158994	5.81397	24.6361	29.5729	25.1066	26.8204	21.7656	31.8934	29.4289	23.8361	0.302939
ENSG00000132507.18	EIF5A	0.015937	5.80982	647.063	772.44	762.811	795.059	752.619	814.818	794.106	720.831	0.139651
ENSG00000163468.15	CCT3	0.0159781	5.80528	190.103	231.19	216.26	227.271	181.161	201.401	219.954	195.841	0.167434
ENSG00000023608.5	SNAPC1	0.015995	5.80342	25.5249	36.8547	25.9593	27.6107	20.9283	25.5021	29.9891	24.1375	0.312002
ENSG00000100614.18	PPM1A	0.0160125	5.8015	33.644	38.6974	30.097	36.0554	31.7402	38.4894	37.7474	31.8271	0.245413
ENSG00000079616.12	KIF22	0.0160404	5.79845	45.6581	46.7463	58.8328	66.9683	45.1828	55.9298	56.5481	49.8912	0.180353
ENSG00000131748.16	STARD3	0.0160459	5.79784	79.3025	71.1249	75.2861	56.5875	66.2333	56.4371	61.3832	73.6073	-0.261615
ENSG00000018189.13	RUFY3	0.0160696	5.79524	32.5381	29.3744	37.0998	29.5425	43.8073	32.8956	30.6042	37.8151	-0.304337
ENSG00000116752.6	BCAS2	0.0160866	5.79339	42.7576	54.5247	47.5748	49.595	41.8258	48.9241	51.0146	44.0527	0.211233
ENSG00000149476.15	TKFC	0.0161518	5.78628	19.4002	17.0272	27.4717	14.369	25.2173	20.6099	17.3354	24.0297	-0.468793
ENSG00000126456.16	IRF3	0.0161614	5.78523	64.0864	50.2339	59.3917	42.6842	47.6098	46.4221	46.4467	57.0293	-0.295551
ENSG00000178209.15	PLEC	0.0161997	5.78107	228.824	179.896	283.599	272.132	243.817	224.943	225.657	252.08	-0.159681
ENSG00000196470.12	SIAH1	0.0162205	5.77881	16.8794	13.034	15.3132	13.1416	16.797	14.2026	13.4594	16.3299	-0.277028
ENSG00000183023.18	SLC8A1	0.0162475	5.77589	10.3337	11.5147	8.46477	12.2984	14.9407	16.14	13.3177	11.2464	0.241904
ENSG00000135932.11	CAB39	0.0162627	5.77424	41.3143	49.4882	46.8584	48.7052	37.3025	45.1781	47.7905	41.8251	0.191926
ENSG00000130821.16	SLC6A8	0.016285	5.77184	12.2941	17.4487	9.11464	13.5502	11.3683	15.0299	15.3429	10.9257	0.486077
ENSG00000160298.17	C21orf58	0.0162851	5.77183	9.42752	9.37539	10.4991	15.5012	9.87441	14.3907	13.0891	9.93369	0.394493
ENSG00000166887.15	VPS39	0.0163188	5.7682	27.9358	25.1909	31.0663	22.0174	33.0862	27.6413	24.9498	30.6961	-0.297946
ENSG00000092969.12	TGFB2	0.0163509	5.76475	3.08851	4.25469	1.6485	5.11776	1.0708	1.42608	3.59951	1.93594	0.861641
ENSG00000185697.16	MYBL1	0.0163621	5.76354	12.0856	16.4342	11.237	21.4088	14.6074	15.7458	17.8629	12.6434	0.495277
ENSG00000136878.13	USP20	0.0164259	5.75669	12.794	8.38378	10.9449	7.4374	10.3799	9.99643	8.60587	11.3729	-0.398176
ENSG00000153179.13	RASSF3	0.0164275	5.75653	11.3464	9.79688	13.8991	8.71523	13.2792	11.7272	10.0798	12.8416	-0.346308
ENSG00000062650.19	WAPL	0.0164311	5.75614	18.566	22.6042	17.7064	20.455	17.9662	18.6056	20.5549	18.0795	0.184173
ENSG00000198795.11	ZNF521	0.016469	5.7521	14.4669	9.76371	16.9099	14.2715	13.0063	6.7738	10.2697	14.7944	-0.522395
ENSG00000143819.12	EPHX1	0.0165055	5.74821	58.3335	54.2525	30.8395	26.832	53.9244	39.1661	40.0835	47.6992	-0.250381
ENSG00000154545.16	MAGED4	0.016506	5.74815	5.22939	5.03019	4.63371	2.78621	15.0707	9.68714	5.83451	8.31126	-0.503193
ENSG00000143653.10	SCCPDH	0.0165202	5.74664	42.6593	39.2337	48.8148	37.7293	44.6361	41.0971	39.3534	45.3701	-0.204768
ENSG00000268790.5	AC008764.4	0.0165617	5.74223	34.4513	50.9237	33.5019	33.4981	28.5311	48.3047	44.2422	32.1614	0.458871
ENSG00000099381.18	SETD1A	0.016562	5.74221	18.1767	11.277	11.2401	9.75083	16.4117	10.5345	10.5208	15.2762	-0.533805
ENSG00000131779.11	PEX11B	0.0165673	5.74164	23.5259	20.5807	22.7643	16.9589	21.5638	20.0876	19.2091	22.618	-0.234559
ENSG00000162733.19	DDR2	0.0165728	5.74106	128.287	110.971	115.019	103.153	113.863	98.2725	104.132	119.057	-0.193054
ENSG00000159231.6	CBR3	0.0165749	5.74084	44.8982	33.8905	52.0995	44.814	34.8777	33.218	37.3075	43.9585	-0.236091
ENSG00000107521.19	HPS1	0.0165804	5.74025	68.6449	58.8626	64.6731	53.6557	53.0112	46.6426	53.0536	62.1097	-0.226972
ENSG00000064652.11	SNX24	0.0165966	5.73854	23.6082	36.6024	23.5681	27.4829	25.5416	28.7215	30.9356	24.2393	0.350636
ENSG00000158292.7	GPR153	0.0166079	5.73734	2.95123	2.65204	3.26683	2.70731	3.33761	2.33536	2.56491	3.18522	-0.301907
ENSG00000101150.17	TPD52L2	0.0166731	5.73046	176.701	164.295	193.088	151.261	158.598	143.921	153.159	176.129	-0.201485
ENSG00000104368.18	PLAT	0.0166824	5.72949	261.409	155.764	68.3307	30.5064	87.5564	80.5324	88.9344	139.099	-0.644711
ENSG00000116199.12	FAM20B	0.0166847	5.72924	30.6582	27.1673	34.8681	26.7489	29.2474	27.3852	27.1005	31.5912	-0.220453
ENSG00000186193.9	SAPCD2	0.0166956	5.7281	4.3513	4.55585	6.37242	7.4062	6.62669	9.39819	7.12008	5.78347	0.295347
ENSG00000134030.14	CTIF	0.0167005	5.72757	27.5725	25.9408	38.3983	31.0142	40.1054	27.6636	28.2062	35.3588	-0.325025
ENSG00000196358.11	NTNG2	0.016704	5.72721	0.375298	1.08465	0.309513	0.546482	0.486718	1.02678	0.885968	0.39051	1.00726
ENSG00000101945.16	SUV39H1	0.0167404	5.72338	6.36689	4.54254	9.54807	6.73415	7.83649	7.29389	6.19019	7.91715	-0.349986
ENSG00000240849.11	TMEM189	0.0167829	5.71893	29.3204	25.8081	24.6668	22.8221	31.6104	25.604	24.7447	28.5325	-0.204716
ENSG00000162407.9	PLPP3	0.0168113	5.71597	324.847	264.989	226.428	206.855	146.011	137.892	203.245	232.429	-0.193476
ENSG00000143924.19	EML4	0.0168494	5.712	19.4827	16.2768	18.3525	16.5675	21.0192	18.2935	17.0459	19.6181	-0.201655
ENSG00000142156.14	COL6A1	0.0168724	5.70959	1553.17	1295.44	1470.45	1462	2275.11	1900.19	1552.54	1766.24	-0.186041
ENSG00000137807.15	KIF23	0.0169668	5.6998	56.8028	57.5344	60.0261	79.0657	49.4277	70.6516	69.0839	55.4189	0.317458
ENSG00000163482.12	STK36	0.0169952	5.69687	20.1073	9.79351	20.5699	17.7955	17.9011	13.2833	13.6241	19.5261	-0.51606
ENSG00000204956.5	PCDHGA1	0.0170001	5.69636	0.463885	0.170863	0.334864	0.185077	0.409145	0.248527	0.201489	0.402631	-0.737395
ENSG00000198663.16	C6orf89	0.0170037	5.69599	60.6786	56.3532	58.0062	48.2031	60.1905	54.2822	52.9462	59.6251	-0.171088
ENSG00000140577.16	CRTC3	0.0170336	5.69291	15.7294	11.0437	17.1229	12.3691	17.5549	15.2564	12.8897	16.8024	-0.379858
ENSG00000118503.15	TNFAIP3	0.0170748	5.68866	66.2632	70.2356	31.323	36.2989	28.8621	41.8591	49.4645	42.1494	0.230377
ENSG00000172046.19	USP19	0.0170827	5.68786	30.1502	23.7291	25.88	25.7218	29.1689	24.0017	24.4842	28.3997	-0.213215
ENSG00000136153.20	LMO7	0.017093	5.6868	272.596	248.325	234.797	224.458	417.038	338.406	270.396	308.144	-0.188464
ENSG00000080561.13	MID2	0.0171112	5.68493	5.46998	4.10339	6.4632	3.77924	6.74418	5.43008	4.43757	6.22579	-0.479325
ENSG00000178966.16	RMI1	0.0171191	5.68412	11.5836	12.9627	13.3416	14.7559	9.5031	13.3207	13.6798	11.4761	0.251404
ENSG00000130787.14	HIP1R	0.0171241	5.68361	9.06654	11.2429	9.18247	11.0646	3.38071	5.17831	9.16193	7.20991	0.341459
ENSG00000083838.16	ZNF446	0.0171242	5.6836	5.22697	4.82779	6.66409	4.65088	5.72282	3.90008	4.45958	5.87129	-0.389141
ENSG00000128536.16	CDHR3	0.017154	5.68055	9.57358	10.8918	10.6017	15.8731	6.38539	8.8561	11.8736	8.85356	0.419329
ENSG00000187514.16	PTMA	0.017173	5.6786	773.828	835.013	900.821	955.36	896.893	1016.62	935.664	857.181	0.126377
ENSG00000204713.11	TRIM27	0.0171838	5.67751	32.2694	30.2544	31.8342	24.2707	31.0286	26.4755	27.0002	31.7107	-0.23121
ENSG00000090520.11	DNAJB11	0.0171858	5.6773	72.7455	86.7079	66.3887	72.9494	75.5173	80.612	80.0898	71.5505	0.162442
ENSG00000139971.15	ARMH4	0.0172592	5.66983	8.25302	3.52706	7.40651	6.75807	15.7696	10.4184	6.90116	10.4764	-0.595178
ENSG00000147257.14	GPC3	0.0172611	5.66963	0.781911	0.0643876	0.943758	0.48317	1.0962	0.666953	0.404837	0.940622	-1.04356
ENSG00000246705.4	H2AFJ	0.0172721	5.66851	108.946	132.41	111.367	128.935	125.065	142.777	134.708	115.126	0.226432
ENSG00000196776.16	CD47	0.0172799	5.66772	119.749	121.917	91.9719	104.808	72.1698	92.5169	106.414	94.6303	0.169148
ENSG00000177576.11	C18orf32	0.0172808	5.66763	39.931	50.3826	24.7245	30.1584	32.9994	35.2254	38.5888	32.5516	0.24476
ENSG00000101266.19	CSNK2A1	0.0173537	5.66024	88.6737	111.109	104.828	110.439	86.9665	95.8097	105.786	93.4893	0.178095
ENSG00000139436.21	GIT2	0.0173842	5.65716	31.9698	24.164	31.1523	26.1191	27.3844	26.763	25.682	30.1688	-0.231466
ENSG00000226174.7	TEX22	0.0174255	5.65301	0.805748	2.38085	0.581896	0.906971	0.226606	1.04287	1.44356	0.538083	1.27445
ENSG00000145362.19	ANK2	0.017444	5.65114	24.6996	18.6809	14.8639	12.327	15.6281	12.8822	14.63	18.3972	-0.328548
ENSG00000270885.2	RASL10B	0.0174458	5.65096	1.87952	0.764449	2.22247	0.250906	0.956817	0.657738	0.557698	1.68627	-1.44145
ENSG00000126522.17	ASL	0.0174826	5.64727	38.9711	49.4953	46.7903	52.0606	45.7038	47.5024	49.6861	43.8217	0.180808
ENSG00000188732.11	FAM221A	0.017497	5.64582	1.49306	0.497541	1.06034	0.366329	1.99047	1.3914	0.751756	1.51462	-0.922684
ENSG00000165637.13	VDAC2	0.0175152	5.644	156.208	189.755	161.121	164.707	150.35	168.918	174.46	155.893	0.162243
ENSG00000051128.19	HOMER3	0.0175322	5.64229	95.9881	101.672	120.633	137.899	95.2707	108.274	115.948	103.964	0.157255
ENSG00000265972.6	TXNIP	0.017554	5.64012	98.0886	67.3854	86.0054	65.891	69.9483	68.1113	67.1292	84.6808	-0.334648
ENSG00000166295.9	ANAPC16	0.0175606	5.63947	35.2357	32.3009	35.3651	27.5951	43.5831	37.9893	32.6284	38.0613	-0.221566
ENSG00000132640.15	BTBD3	0.0175759	5.63793	10.7471	12.4093	15.2389	21.3205	9.99358	12.93	15.5533	11.9932	0.372271
ENSG00000110171.20	TRIM3	0.0176016	5.63537	23.4034	20.3505	28.2337	20.3682	23.643	21.7538	20.8242	25.0934	-0.267875
ENSG00000173141.5	MRPL57	0.0176229	5.63325	21.9124	26.7867	22.9142	23.4126	20.2298	24.5907	24.93	21.6854	0.200294
ENSG00000115750.17	TAF1B	0.0176442	5.63114	22.7245	25.6381	31.0764	32.4065	16.9944	29.0564	29.0337	23.5984	0.297897
ENSG00000173559.13	NABP1	0.0176838	5.6272	64.928	76.3006	60.9491	74.6888	67.495	68.4456	73.145	64.4574	0.182148
ENSG00000164106.8	SCRG1	0.0176916	5.62643	4.73462	3.93207	0.580717	0.33204	4.11051	2.50975	2.25795	3.14195	-0.459325
ENSG00000156650.14	KAT6B	0.0176917	5.62642	6.94049	5.32836	8.26747	7.84098	10.6638	9.40523	7.52486	8.62391	-0.194264
ENSG00000239306.4	RBM14	0.0176932	5.62627	34.6939	37.8366	37.222	44.8161	32.6657	35.2807	39.3111	34.8605	0.172876
ENSG00000140259.7	MFAP1	0.0177026	5.62535	32.8377	41.2643	32.8201	33.4421	27.4086	33.2169	35.9744	31.0221	0.213036
ENSG00000188229.6	TUBB4B	0.0177385	5.62179	476.307	527.554	611.023	629.799	463.003	575.229	577.527	516.778	0.160316
ENSG00000283149.1	AC068631.2	0.017742	5.62144	15.9098	0	4.46798	0	11.4709	8.84018	2.94673	10.6162	-1.81447
ENSG00000183763.9	TRAIP	0.017757	5.61996	9.51259	9.81294	9.40947	19.497	6.74853	11.6095	13.6398	8.55686	0.666447
ENSG00000070814.20	TCOF1	0.0177687	5.61881	16.7657	17.8389	24.0199	27.331	19.4117	23.4513	22.8738	20.0658	0.188078
ENSG00000023318.8	ERP44	0.0177935	5.61636	25.2212	23.3132	20.8244	15.1404	24.8204	21.8738	20.1091	23.622	-0.23122
ENSG00000000460.17	C1orf112	0.0178149	5.61426	10.2738	11.0276	10.517	13.6917	8.73682	12.1129	12.2774	9.84254	0.316021
ENSG00000086827.9	ZW10	0.0178391	5.61188	16.3957	19.6309	17.4463	19.9708	16.2922	18.4681	19.3566	16.7114	0.210822
ENSG00000188215.10	DCUN1D3	0.0178745	5.6084	14.1046	10.8425	11.4702	11.4983	12.328	10.0089	10.7833	12.6343	-0.226609
ENSG00000164754.14	RAD21	0.0179224	5.60372	107.647	116.979	121.864	129.215	108.741	132.8	126.332	112.751	0.163939
ENSG00000138119.17	MYOF	0.0179587	5.60018	168.183	141.723	129.575	123.218	185.515	159.072	141.338	161.091	-0.188606
ENSG00000240972.2	MIF	0.017987	5.59742	728.9	967.201	918.406	942.704	1021.97	1105.1	1005	889.757	0.175695
ENSG00000185158.12	LRRC37B	0.017996	5.59654	10.3916	8.9968	12.7675	8.25746	11.2853	6.96738	8.07388	11.4815	-0.502727
ENSG00000258429.2	PDF	0.0180021	5.59595	7.11049	9.42938	6.95319	8.3615	7.65841	8.05629	8.61572	7.2407	0.247703
ENSG00000127314.18	RAP1B	0.0180672	5.58962	399.623	458.497	385.382	410.297	314.879	339.408	402.734	366.628	0.135475
ENSG00000163684.11	RPP14	0.018155	5.58113	9.35149	10.6721	6.13164	12.4977	8.26275	11.3682	11.5127	7.91529	0.534874
ENSG00000138780.14	GSTCD	0.0181587	5.58077	5.59015	7.55158	7.90251	10.044	6.4405	8.60263	8.73274	6.64439	0.389173
ENSG00000145555.15	MYO10	0.0182805	5.56907	34.5707	27.1601	29.8532	22.738	30.9586	30.4792	26.7925	31.7942	-0.246091
ENSG00000136270.14	TBRG4	0.0183126	5.56599	72.7362	89.5577	94.1896	97.1814	67.4706	77.4795	88.0728	78.1321	0.172573
ENSG00000213462.5	ERV3-1	0.0183176	5.56552	5.2976	4.01676	5.2462	3.76455	9.8203	5.19223	4.32451	6.78803	-0.638574
ENSG00000113721.14	PDGFRB	0.0183375	5.56362	86.5921	58.5512	122.896	119.454	192.433	137.603	105.203	133.974	-0.348484
ENSG00000160679.13	CHTOP	0.018359	5.56156	54.6363	62.3767	56.7195	67.3412	54.0325	55.9288	61.8822	55.1294	0.166418
ENSG00000198840.2	MT-ND3	0.0183623	5.56125	3088.76	3361.37	2099.55	2448.45	2704.12	2750.15	2853.32	2630.81	0.117132
ENSG00000169908.12	TM4SF1	0.018364	5.56109	192.516	196.463	60.4926	74.1333	43.9694	62.0085	110.868	98.9928	0.163295
ENSG00000205923.3	CEMP1	0.0184607	5.55189	0	0.293052	0	2.8373	0.430917	2.13212	1.75416	0.143639	2.92795
ENSG00000166033.13	HTRA1	0.0184784	5.55022	396.91	336.016	329.864	309.92	423.432	393.407	346.448	383.402	-0.146178
ENSG00000148120.16	AOPEP	0.0185423	5.54418	49.4114	43.4245	30.0903	23.864	42.7462	35.3461	34.2115	40.7493	-0.251619
ENSG00000197646.8	PDCD1LG2	0.0185518	5.54328	13.4861	16.7672	12.5643	13.7488	8.1389	9.97943	13.4985	11.3965	0.242256
ENSG00000010270.13	STARD3NL	0.0185949	5.53922	41.5049	46.2877	35.3024	41.2447	34.5937	40.8976	42.81	37.1337	0.204708
ENSG00000093009.10	CDC45	0.0185984	5.53889	19.8033	21.7042	25.7065	29.5734	16.1312	22.975	24.7509	20.547	0.267364
ENSG00000204941.14	PSG5	0.0186269	5.53621	7.18965	11.9428	71.1942	93.1625	92.103	95.8942	66.9998	56.829	0.237147
ENSG00000125352.6	RNF113A	0.018667	5.53245	13.3308	16.6853	12.19	15.1611	10.2111	11.8166	14.5543	11.9107	0.28701
ENSG00000105647.18	PIK3R2	0.0186671	5.53243	25.5574	16.9932	23.0747	21.8241	28.6908	22.8158	20.5444	25.7743	-0.325774
ENSG00000138134.12	STAMBPL1	0.0187119	5.52824	21.9837	28.3699	23.7625	25.0089	24.4963	28.8086	27.3958	23.4142	0.225679
ENSG00000197858.11	GPAA1	0.0187166	5.5278	159.116	145.423	153.453	120.254	179.813	166.712	144.13	164.127	-0.187325
ENSG00000083799.17	CYLD	0.0187688	5.52293	30.9933	36.7034	28.107	29.6179	20.4952	25.684	30.6684	26.5319	0.208297
ENSG00000089876.12	DHX32	0.0187702	5.5228	32.1496	24.7853	29.1729	27.9865	34.3999	30.2642	27.6786	31.9075	-0.204433
ENSG00000109854.13	HTATIP2	0.0187967	5.52033	34.1412	39.4838	43.6622	48.1606	30.2732	37.785	41.8098	36.0255	0.214269
ENSG00000256500.5	AL139300.1	0.0188052	5.51954	17.662	19.3065	12.3765	17.1662	14.2414	19.171	18.5479	14.76	0.327582
ENSG00000181274.7	FRAT2	0.0188114	5.51896	2.16834	3.76709	2.92006	4.30601	3.21038	3.32067	3.79792	2.76626	0.443536
ENSG00000152056.17	AP1S3	0.0188326	5.51699	4.1623	1.95056	3.88978	2.32873	3.819	2.40589	2.22839	3.95703	-0.801089
ENSG00000109919.10	MTCH2	0.0188431	5.51602	98.5372	117.202	100.793	108.292	90.3893	103.743	109.746	96.5733	0.18429
ENSG00000166801.15	FAM111A	0.0188838	5.51225	27.58	36.4399	32.2862	33.3178	21.2236	27.1948	32.3175	27.0299	0.256888
ENSG00000135624.16	CCT7	0.0189302	5.50795	209.679	261.582	232.313	259.629	219.534	227.156	249.456	220.509	0.17787
ENSG00000114904.13	NEK4	0.0189343	5.50757	13.7954	6.61336	12.5148	7.57678	11.5064	11.0475	8.41256	12.6055	-0.57779
ENSG00000134851.13	TMEM165	0.0189424	5.50683	99.9348	113.402	92.4129	104.057	98.9567	107.401	108.287	97.1015	0.157135
ENSG00000057019.16	DCBLD2	0.0189515	5.50598	348.854	354.391	288.465	351.98	247.443	357.236	354.536	294.921	0.265521
ENSG00000131370.16	SH3BP5	0.0189764	5.50369	26.9287	22.2624	23.5759	19.5024	30.3312	27.3597	23.0415	26.9453	-0.224894
ENSG00000157916.20	RER1	0.0189972	5.50177	236.325	270.035	195.495	228.315	230.85	237.831	245.394	220.89	0.151705
ENSG00000149636.15	DSN1	0.019006	5.50096	20.3952	21.8848	23.3128	25.4672	20.289	27.0635	24.8052	21.3324	0.216654
ENSG00000180155.20	LYNX1	0.0190475	5.49715	23.7999	20.4674	19.9024	13.802	9.83912	7.09558	13.7883	17.8471	-0.36988
ENSG00000160124.9	CCDC58	0.0190633	5.4957	27.8114	35.0954	30.4071	32.0654	26.4384	40.0518	35.7375	28.219	0.339702
ENSG00000161547.16	SRSF2	0.0191494	5.48782	146.392	180.729	201.822	209.125	162.372	177.65	189.168	170.195	0.152396
ENSG00000254470.3	AP5B1	0.0191788	5.48514	6.30634	7.05442	6.22934	7.77632	5.32236	5.65289	6.82787	5.95268	0.194839
ENSG00000100664.11	EIF5	0.0191999	5.48321	320.561	405.179	300.061	366.709	280.148	290.057	353.982	300.256	0.237408
ENSG00000121064.12	SCPEP1	0.0192116	5.48215	53.1763	48.5933	39.5871	27.7552	47.8221	42.4827	39.6104	46.8618	-0.241973
ENSG00000184076.13	UQCR10	0.0192258	5.48086	99.418	120.165	85.1397	92.046	91.1319	101.82	104.677	91.8965	0.18767
ENSG00000083642.19	PDS5B	0.01923	5.48048	16.3193	17.4831	12.7965	19.5212	13.1589	16.2432	17.7492	14.0916	0.330825
ENSG00000132429.10	POPDC3	0.0193319	5.47124	22.3414	29.0641	16.128	20.2521	21.802	23.3004	24.2056	20.0905	0.267613
ENSG00000068489.12	PRR11	0.0193445	5.4701	28.5304	29.4985	35.0128	41.2862	31.3633	47.0685	39.2844	31.6355	0.311526
ENSG00000124767.7	GLO1	0.0193574	5.46893	88.9365	111.67	101.112	104.468	99.0557	113.19	109.776	96.3681	0.187751
ENSG00000230989.7	HSBP1	0.0193595	5.46875	119.348	122.201	88.2593	99.2094	99.8683	128.34	116.583	102.492	0.18568
ENSG00000232112.3	TMA7	0.0193782	5.46706	276.043	330.209	238.626	252.64	252.241	268.925	283.925	255.637	0.151357
ENSG00000149050.10	ZNF214	0.0194357	5.46188	2.19361	1.3479	1.66094	0.400016	1.77939	1.00045	0.916121	1.87798	-0.960955
ENSG00000173040.13	EVC2	0.0194762	5.45825	4.85631	4.12385	4.93516	3.79045	4.24235	3.79456	3.90295	4.67794	-0.255324
ENSG00000130204.13	TOMM40	0.0195135	5.4549	38.8184	45.4244	58.9934	63.3883	51.3147	57.2535	55.3554	49.7088	0.154926
ENSG00000111667.13	USP5	0.0195842	5.44858	87.3461	98.1941	73.377	91.2358	83.7562	95.5042	94.978	81.4931	0.220665
ENSG00000103226.18	NOMO3	0.0196536	5.4424	62.0279	49.5959	50.8993	39.4588	74.1135	55.7843	48.2797	62.3469	-0.368229
ENSG00000118369.13	USP35	0.0197188	5.43662	9.03295	6.69718	7.96583	7.3063	9.18028	7.47559	7.15969	8.72635	-0.281909
ENSG00000162383.12	SLC1A7	0.0197684	5.43223	2.52764	1.5055	1.94723	1.37118	0.399511	0.174389	1.01702	1.62479	-0.626763
ENSG00000134086.7	VHL	0.0197743	5.43171	19.6828	22.8562	20.258	25.32	18.748	19.9891	22.7218	19.5629	0.214935
ENSG00000115514.12	TXNDC9	0.0197913	5.43021	43.1653	56.4407	45.751	47.1942	42.6751	49.6064	51.0804	43.8638	0.219276
ENSG00000011590.14	ZBTB32	0.0198076	5.42877	3.86926	6.94874	2.12167	2.40031	1.24657	3.93929	4.42945	2.4125	0.85021
ENSG00000177602.5	HASPIN	0.0198364	5.42623	4.27692	4.85731	5.9169	6.76835	3.72357	5.23878	5.62148	4.63913	0.271767
ENSG00000131203.13	IDO1	0.0199086	5.41989	4.7387	1.73732	3.00176	1.37203	1.53763	0.781142	1.29683	3.0927	-1.19262
ENSG00000151131.11	C12orf45	0.0200693	5.40585	9.15882	7.89886	10.1908	5.77854	6.923	5.58894	6.42211	8.75753	-0.441564
ENSG00000006042.12	TMEM98	0.0200712	5.40569	87.7816	62.9952	45.2456	32.1715	64.6996	63.9612	53.0426	65.9089	-0.312791
ENSG00000168476.12	REEP4	0.0200782	5.40508	45.876	38.4632	55.4686	40.8787	50.9391	48.8997	42.7472	50.7612	-0.247365
ENSG00000163739.5	CXCL1	0.0201969	5.3948	132.421	167.476	132.003	136.335	50.7506	78.1561	127.322	105.058	0.277054
ENSG00000104824.17	HNRNPL	0.020264	5.389	197.729	211.699	206.156	236.851	205.794	220.098	222.883	203.226	0.133134
ENSG00000144596.13	GRIP2	0.0202717	5.38834	2.84246	2.12041	0.512205	0.218945	1.59853	0.672482	1.00395	1.65107	-0.665565
ENSG00000072657.9	TRHDE	0.0202768	5.3879	0.106503	0.670292	0.153261	1.08646	1.32741	1.51884	1.09186	0.529058	0.921955
ENSG00000256235.2	SMIM3	0.020374	5.37956	73.0136	79.7731	62.0384	66.8039	48.5568	65.2614	70.6128	61.2029	0.206015
ENSG00000167074.15	TEF	0.0203906	5.37814	11.3515	9.44487	12.9828	9.23617	14.0366	13.3206	10.6672	12.7903	-0.259642
ENSG00000114867.20	EIF4G1	0.0203913	5.37808	192.811	159.335	203.344	195.87	217.58	206.445	187.217	204.579	-0.12788
ENSG00000043093.15	DCUN1D1	0.0203962	5.37766	27.9925	21.2188	27.8519	14.5592	15.7959	14.3475	16.7085	23.8801	-0.512648
ENSG00000137103.20	TMEM8B	0.0204093	5.37654	6.10179	5.70471	7.74546	6.1916	9.12584	5.57887	5.82506	7.6577	-0.388799
ENSG00000254901.8	BORCS8	0.020436	5.37426	22.6837	31.9861	25.5678	31.3766	23.6579	23.8764	29.0797	23.9698	0.27774
ENSG00000100979.15	PLTP	0.0204376	5.37412	22.4816	21.1015	13.4414	9.93187	21.0671	18.4429	16.4921	18.9967	-0.20283
ENSG00000166272.18	WBP1L	0.0204809	5.37043	26.82	23.2705	19.8866	18.728	25.3312	21.6395	21.2127	24.0126	-0.178076
ENSG00000104805.16	NUCB1	0.0204957	5.36917	213.741	197.903	205.896	180.282	249.421	217.161	198.449	223.019	-0.168324
ENSG00000135211.6	TMEM60	0.0205357	5.36577	26.0606	33.957	23.4305	26.6743	21.5589	25.4567	28.696	23.6834	0.275917
ENSG00000181513.14	ACBD4	0.0205661	5.36319	5.57051	7.00249	4.38587	5.54749	3.34636	5.34377	5.96458	4.43425	0.419545
ENSG00000078668.14	VDAC3	0.0205668	5.36313	91.563	114.081	99.2006	112.268	100.329	111.778	112.709	97.0307	0.215881
ENSG00000120071.14	KANSL1	0.0205927	5.36094	11.2634	16.4084	14.2662	15.8846	14.5814	18.115	16.8026	13.3703	0.327462
ENSG00000159714.11	ZDHHC1	0.0205961	5.36065	11.4341	9.84944	10.4739	6.30639	11.6605	9.72435	8.62673	11.1895	-0.371472
ENSG00000109332.20	UBE2D3	0.0206009	5.36025	311.731	359.831	307.97	345.377	307.391	319.341	341.516	309.031	0.144161
ENSG00000055044.11	NOP58	0.0206089	5.35957	58.7462	71.2384	72.1591	75.1974	56.1722	70.8078	72.4145	62.3592	0.215357
ENSG00000102218.6	RP2	0.0206363	5.35725	17.3186	20.9102	17.1183	17.7646	11.887	16.3023	18.3257	15.4413	0.245615
ENSG00000241685.10	ARPC1A	0.0206406	5.35689	174.472	154.664	183.849	142.98	183.481	174.879	157.508	180.6	-0.197261
ENSG00000197121.15	PGAP1	0.0206967	5.35215	5.0291	2.30477	3.22438	2.8806	4.35105	3.26024	2.81521	4.20151	-0.561246
ENSG00000122861.16	PLAU	0.0207002	5.35186	58.2051	57.4176	39.3254	48.0447	30.3093	39.0346	48.1657	42.6133	0.176313
ENSG00000265808.4	SEC22B	0.0207148	5.35063	54.8923	65.6218	51.8461	55.2877	44.7789	47.0589	55.9894	50.5058	0.148428
ENSG00000166311.10	SMPD1	0.0207306	5.3493	122.569	109.787	93.7019	82.2503	131.522	112.92	101.652	115.931	-0.18945
ENSG00000166484.20	MAPK7	0.0207632	5.34656	20.5346	26.2001	24.0203	28.5804	26.4924	31.2305	28.6704	23.6824	0.274688
ENSG00000084463.8	WBP11	0.0207853	5.3447	26.8788	26.9391	26.7915	36.2089	34.1511	45.0055	36.0511	29.2738	0.299512
ENSG00000136861.18	CDK5RAP2	0.0208306	5.34091	27.1748	22.9099	37.3918	29.9103	34.7554	27.0104	26.6102	33.1073	-0.31411
ENSG00000026036.22	RTEL1-TNFRSF6B	0.0208608	5.33838	4.46574	2.52896	5.45684	4.55293	2.74081	2.47616	3.18602	4.22113	-0.395069
ENSG00000033050.9	ABCF2	0.0209064	5.33458	26.3466	21.4471	25.4441	23.0693	33.5193	19.3626	21.293	28.4367	-0.415678
ENSG00000157500.12	APPL1	0.0209578	5.33029	17.3097	20.9512	23.6936	25.6612	17.6682	29.7802	25.4642	19.5572	0.379071
ENSG00000197965.12	MPZL1	0.021088	5.31951	122.573	158.989	112.522	137.807	136.868	137.261	144.686	123.988	0.222562
ENSG00000128272.14	ATF4	0.0210984	5.31865	516.269	624.136	573.303	644.56	477.265	481.501	583.399	522.279	0.159633
ENSG00000138032.21	PPM1B	0.0211141	5.31735	26.5495	33.0931	24.9751	28.814	24.812	27.7007	29.8692	25.4456	0.230411
ENSG00000114383.10	TUSC2	0.0211374	5.31543	46.808	62.5515	43.5587	52.9297	47.977	46.0749	53.852	46.1146	0.223328
ENSG00000006634.8	DBF4	0.0211743	5.31239	15.6577	19.6441	22.7376	28.0649	21.4262	28.0633	25.2575	19.9405	0.339491
ENSG00000105696.9	TMEM59L	0.0212368	5.30726	9.14745	8.83806	6.2751	4.19867	8.25184	4.73858	5.9251	7.89146	-0.407474
ENSG00000160097.18	FNDC5	0.021267	5.30478	3.60733	7.79945	0.607403	2.31327	0.838913	3.67974	4.59749	1.68455	1.39633
ENSG00000106615.10	RHEB	0.0212861	5.30322	119.796	141.466	117.802	126.744	106.127	129.144	132.451	114.575	0.209
ENSG00000113407.13	TARS	0.0213149	5.30086	158.228	196.133	182.494	205.187	168.592	172.755	191.358	169.771	0.172587
ENSG00000159658.12	EFCAB14	0.021321	5.30036	38.1834	40.9894	39.6126	44.3098	37.678	50.3299	45.2097	38.4913	0.231543
ENSG00000141858.12	SAMD1	0.0213237	5.30014	24.61	24.4633	20.6899	29.0072	21.2581	27.2138	26.8947	22.186	0.27654
ENSG00000153094.23	BCL2L11	0.0213242	5.3001	2.16911	1.83126	5.16722	2.83736	8.83796	3.7243	2.79764	5.39143	-0.922303
ENSG00000167034.10	NKX3-1	0.0213501	5.29799	3.63929	2.34075	3.62052	2.41287	2.74127	2.31645	2.35669	3.33369	-0.483047
ENSG00000125733.18	TRIP10	0.0213597	5.2972	51.1621	38.5802	60.4981	51.2167	58.2743	57.168	48.9883	56.6448	-0.20911
ENSG00000196923.14	PDLIM7	0.0213667	5.29663	220.134	199.808	222.934	211.392	321.151	256.054	222.418	254.739	-0.195666
ENSG00000187650.4	VMAC	0.0213686	5.29647	2.37633	1.29271	2.10866	1.59641	2.97041	2.56895	1.81936	2.48513	-0.429614
ENSG00000235961.5	PNMA6A	0.0213698	5.29638	0.857084	1.22863	0.582524	1.0216	0.581244	1.07358	1.10793	0.673617	0.64285
ENSG00000175287.19	PHYHD1	0.0214123	5.29292	6.27593	3.79558	7.86541	6.26903	9.86126	7.46854	5.84438	8.00087	-0.446549
ENSG00000056586.16	RC3H2	0.021416	5.29262	20.4651	19.6577	20.5771	15.9151	19.8223	15.921	17.1646	20.2882	-0.239918
ENSG00000076067.13	RBMS2	0.0214419	5.29051	33.542	28.4988	33.704	22.9469	25.6167	23.9092	25.1183	30.9542	-0.300317
ENSG00000115970.18	THADA	0.021448	5.29002	10.9919	7.98253	8.23596	6.56908	11.2701	8.49841	7.68334	10.166	-0.399413
ENSG00000115966.17	ATF2	0.0214742	5.28789	26.0094	25.9681	22.3385	30.4465	24.0642	29.5451	28.6532	24.1373	0.246492
ENSG00000170430.10	MGMT	0.0214965	5.28609	25.073	21.8989	24.5207	18.823	18.5952	15.872	18.8646	22.7296	-0.267597
ENSG00000166068.13	SPRED1	0.0215158	5.28452	20.9587	26.6055	20.3569	22.7491	18.1263	20.4716	23.2754	19.814	0.23121
ENSG00000197043.14	ANXA6	0.0215235	5.2839	241.7	197.195	256.419	167.018	259.926	254.004	206.073	252.682	-0.29404
ENSG00000100387.9	RBX1	0.0215614	5.28083	82.6551	95.1547	82.6541	83.6491	77.5161	95.0926	91.2988	80.9417	0.17351
ENSG00000114541.15	FRMD4B	0.0215921	5.27836	2.33204	0.454811	1.0934	0.282505	0.757282	0.551275	0.42953	1.39424	-1.49662
ENSG00000082898.17	XPO1	0.021594	5.27821	114.934	121.374	135.957	157.308	118.143	141.15	139.944	123.011	0.185918
ENSG00000196890.4	HIST3H2BB	0.0215969	5.27797	0.348758	0.416638	0.213131	0.591669	0	0.0937822	0.367363	0.187296	0.702005
ENSG00000147650.11	LRP12	0.0216415	5.27438	18.3977	21.7419	15.2612	18.3876	18.2356	22.0964	20.7419	17.2982	0.260553
ENSG00000079246.16	XRCC5	0.0216611	5.2728	128.089	146.02	137.795	158.236	130.209	142.842	149.032	132.031	0.174627
ENSG00000112406.5	HECA	0.0216636	5.2726	9.00876	8.09617	10.3002	8.49707	9.06762	8.215	8.26941	9.45885	-0.19171
ENSG00000119487.17	MAPKAP1	0.0216637	5.27259	92.1643	102.56	93.7114	119.025	100.648	105.896	109.16	95.508	0.192563
ENSG00000108963.17	DPH1	0.0216847	5.27091	26.7104	22.7641	25.3787	20.443	27.9738	23.4007	22.2026	26.6876	-0.264355
ENSG00000173120.15	KDM2A	0.0216992	5.26974	39.6652	32.3121	35.8039	29.867	42.1188	33.3748	31.8513	39.1959	-0.298506
ENSG00000111875.8	ASF1A	0.0217055	5.26924	11.6082	15.6234	15.2264	20.0648	16.8015	18.9469	18.2117	14.5453	0.322324
ENSG00000040933.15	INPP4A	0.0217421	5.26631	15.0269	12.8612	12.9414	11.4728	14.2966	10.6363	11.6568	14.0883	-0.27121
ENSG00000110427.16	KIAA1549L	0.0217981	5.26183	21.8952	16.2826	20.7046	16.963	20.6175	20.4109	17.8855	21.0724	-0.23535
ENSG00000184500.15	PROS1	0.0218398	5.2585	19.9366	17.5026	11.6249	9.13398	13.541	12.4961	13.0442	15.0341	-0.203374
ENSG00000240583.12	AQP1	0.0219617	5.24881	16.9348	16.5208	9.4679	5.9247	12.1501	6.67901	9.70818	12.8509	-0.400996
ENSG00000151702.17	FLI1	0.0219752	5.24775	7.1485	6.64824	7.78533	5.54527	9.45359	6.55516	6.24956	8.12914	-0.374086
ENSG00000168917.9	SLC35G2	0.0220371	5.24285	12.2815	17.6862	12.8446	13.0643	9.65273	15.5635	15.438	11.593	0.410162
ENSG00000170166.6	HOXD4	0.0220558	5.24138	9.40882	5.88528	6.74121	6.22303	7.265	5.57146	5.89326	7.80501	-0.399427
ENSG00000152795.17	HNRNPDL	0.0220759	5.23979	214.52	229.435	245.053	254.116	222.681	268.188	250.58	227.418	0.139866
ENSG00000167513.9	CDT1	0.0221341	5.23521	15.7837	17.4881	21.922	27.9579	14.995	20.6668	22.0376	17.5669	0.325452
ENSG00000129473.9	BCL2L2	0.0221853	5.23119	43.3879	49.1863	34.3549	45.832	41.9775	43.8179	46.2787	39.9068	0.213219
ENSG00000170893.4	TRH	0.0222162	5.22878	110.718	108.498	22.711	16.6595	46.187	35.3279	53.4951	59.872	-0.162188
ENSG00000114491.14	UMPS	0.0222276	5.22788	25.2958	28.8859	32.3057	36.5407	19.4506	28.2784	31.235	25.684	0.281296
ENSG00000167536.14	DHRS13	0.0222367	5.22717	3.33956	4.16746	3.00797	4.07297	2.00215	3.0095	3.74997	2.78323	0.417164
ENSG00000145623.13	OSMR	0.0222388	5.22701	90.3229	63.7056	86.0612	72.4825	97.9707	93.7979	76.662	91.4516	-0.254193
ENSG00000185716.12	MOSMO	0.0222697	5.22459	16.6924	20.4318	14.6269	17.0725	10.3986	14.6408	17.3817	13.906	0.319803
ENSG00000101109.12	STK4	0.0222942	5.22268	13.376	16.6056	14.4152	17.5222	10.3174	11.9494	15.3591	12.7029	0.271986
ENSG00000049759.18	NEDD4L	0.0223574	5.21776	6.37127	9.16012	6.68926	12.3163	3.5134	4.8252	8.76722	5.52464	0.65672
ENSG00000186272.12	ZNF17	0.0223796	5.21603	5.24517	4.25568	6.84059	3.04231	4.95348	3.47509	3.59103	5.67974	-0.646984
ENSG00000176182.6	MYPOP	0.0224187	5.213	6.23244	5.3634	5.93526	5.23457	7.98375	5.36082	5.3196	6.71715	-0.330983
ENSG00000197746.14	PSAP	0.0224784	5.20837	995.679	903.994	867.682	832.699	874.68	764.973	833.889	912.68	-0.13024
ENSG00000188290.10	HES4	0.022487	5.20771	12.0403	13.6792	9.39255	11.2618	2.81117	4.491	9.81066	8.08135	0.276641
ENSG00000197928.10	ZNF677	0.0225061	5.20623	14.1105	13.8546	16.8106	11.5294	17.2318	12.0868	12.4903	16.051	-0.359315
ENSG00000125844.16	RRBP1	0.0225122	5.20576	189.951	168.977	172.422	168.514	241.319	219.847	185.78	201.231	-0.1152
ENSG00000129103.18	SUMF2	0.0225381	5.20376	119.432	105.145	140.496	122.906	154.149	142.248	123.433	138.026	-0.161087
ENSG00000121413.12	ZSCAN18	0.0225743	5.20097	20.1964	18.9754	15.1091	15.1338	22.0901	17.8874	17.3322	19.1319	-0.141743
ENSG00000105173.14	CCNE1	0.0225745	5.20096	4.74585	5.78253	4.81946	6.63305	4.78872	6.9876	6.46773	4.78468	0.42713
ENSG00000103266.11	STUB1	0.0226571	5.1946	130.436	153.223	139.703	148.105	138.458	148.051	149.793	136.199	0.13716
ENSG00000115325.13	DOK1	0.0227396	5.18829	39.3359	49.0632	35.6839	36.8292	61.9251	74.9424	53.6116	45.6483	0.231514
ENSG00000101342.10	TLDC2	0.0227487	5.18759	0.94294	0.0943087	0.168882	0	0.579609	0.475083	0.189797	0.56381	-1.19573
ENSG00000205560.12	CPT1B	0.0228121	5.18275	1.69107	0.811852	3.18566	2.57651	2.5698	0.541484	1.30995	2.48218	-0.872945
ENSG00000110321.17	EIF4G2	0.0228369	5.18087	395.969	449.424	430.729	484.707	453.041	453.53	462.554	426.58	0.116779
ENSG00000181026.15	AEN	0.0228834	5.17733	37.0809	40.9974	31.2055	39.7292	31.3911	32.8917	37.8728	33.2258	0.188324
ENSG00000240771.8	ARHGEF25	0.0228934	5.17658	6.3499	4.2041	3.17791	2.64149	9.80367	8.02945	4.95834	6.44383	-0.37147
ENSG00000140941.14	MAP1LC3B	0.0228945	5.1765	139.378	126.713	112.429	82.1795	100.697	92.6065	100.5	117.501	-0.225274
ENSG00000166173.11	LARP6	0.0229088	5.1754	138.166	177.391	125.968	126.761	128.449	145.288	149.813	130.861	0.194989
ENSG00000197323.12	TRIM33	0.0229459	5.1726	11.7641	14.2573	11.6968	15.8242	11.9821	13.8662	14.6492	11.8143	0.307941
ENSG00000116171.18	SCP2	0.0229524	5.17211	151.014	134.323	104.947	94.8381	126.476	109.109	112.757	127.479	-0.1769
ENSG00000078804.13	TP53INP2	0.0229638	5.17124	10.7703	12.5193	8.40672	10.5824	9.50735	11.7529	11.6182	9.56145	0.278441
ENSG00000136193.17	SCRN1	0.0229687	5.17087	66.5185	77.8566	66.2372	74.8662	61.3179	64.1756	72.2995	64.6912	0.160181
ENSG00000118762.8	PKD2	0.023001	5.16843	57.0383	44.127	48.7693	47.967	57.3238	50.6555	47.5832	54.3771	-0.192171
ENSG00000168386.18	FILIP1L	0.023014	5.16744	15.9802	21.2612	36.0041	44.5627	22.3346	22.4624	29.4288	24.7729	0.247544
ENSG00000047230.15	CTPS2	0.0230455	5.16507	7.34251	8.15076	6.98761	8.05536	6.33677	9.47058	8.5589	6.88896	0.309105
ENSG00000178074.6	C2orf69	0.0230957	5.16129	19.3008	19.7859	18.1909	21.7603	16.1361	19.38	20.3087	17.8759	0.183119
ENSG00000186868.15	MAPT	0.0231679	5.15587	0.136582	0.0690246	0.58389	0.175418	0.563446	0.181942	0.142128	0.427973	-1.12469
ENSG00000016402.13	IL20RA	0.0231684	5.15583	0.448609	0.134677	0.483315	0.102096	2.24011	1.98664	0.741136	1.05734	-0.460405
ENSG00000116991.10	SIPA1L2	0.0231743	5.15539	0.943571	1.82183	0.358826	0.873627	0.455649	0.743065	1.14617	0.586015	0.861192
ENSG00000136542.9	GALNT5	0.0231891	5.15428	16.002	10.6346	6.14517	4.34841	19.884	15.7284	10.2372	14.0104	-0.448917
ENSG00000166734.20	CASC4	0.0231899	5.15423	66.3663	60.6989	53.6901	45.2951	70.9523	61.2178	55.7373	63.6695	-0.191639
ENSG00000151632.17	AKR1C2	0.0232311	5.15114	131.176	149.076	518.624	522.944	53.3005	68.3844	246.801	234.367	0.07455
ENSG00000189195.13	BTBD8	0.0232315	5.15111	1.91413	1.19246	1.86	0.933956	2.03859	1.5195	1.21531	1.93757	-0.631455
ENSG00000172500.12	FIBP	0.0233139	5.14496	108.947	99.8902	127.998	105.127	140.57	127.077	110.698	125.838	-0.184783
ENSG00000169223.15	LMAN2	0.0233167	5.14475	305.414	286.452	222.716	200.206	301.474	253.631	246.763	276.535	-0.164273
ENSG00000099974.8	DDTL	0.0234091	5.13789	1.99938	3.11059	2.89074	5.24368	2.62253	2.76014	3.7048	2.50421	0.546974
ENSG00000204219.11	TCEA3	0.0234901	5.13189	12.7399	10.0095	10.4333	8.67432	9.35116	7.01411	8.56599	10.8415	-0.336369
ENSG00000131503.21	ANKHD1	0.0235157	5.13	45.9968	49.289	47.5089	59.3711	39.6819	44.7173	51.1258	44.3959	0.203199
ENSG00000129250.12	KIF1C	0.0235461	5.12776	128.038	130.138	143.501	163.096	104.664	124.173	139.135	125.401	0.149828
ENSG00000111196.10	MAGOHB	0.023568	5.12615	48.801	54.125	48.8208	47.7615	44.4922	46.9078	49.5981	47.3713	0.0661353
ENSG00000163814.8	CDCP1	0.02366	5.11939	14.2165	16.7908	8.77323	10.7962	4.79334	10.1924	12.5931	9.26102	0.439309
ENSG00000163207.7	IVL	0.023704	5.11616	0	0.195493	1.80268	1.99203	0	0.0725134	0.753344	0.600893	0.283935
ENSG00000176945.17	MUC20	0.0237897	5.1099	2.84003	1.91803	2.41325	1.39548	1.13458	0.315039	1.20952	2.12929	-0.767548
ENSG00000176095.12	IP6K1	0.0237994	5.10919	36.0612	25.7898	32.3213	27.5761	27.0998	26.2123	26.5261	31.8274	-0.261958
ENSG00000155096.14	AZIN1	0.0238704	5.10403	59.909	71.9819	61.8056	65.9469	59.9539	70.1318	69.3536	60.5561	0.195395
ENSG00000137133.11	HINT2	0.0239555	5.09785	48.8549	64.2755	39.0114	38.1326	29.7788	44.2395	48.8825	39.215	0.317187
ENSG00000021300.14	PLEKHB1	0.0239649	5.09717	1.76054	0.916918	0.635523	0.171753	1.9278	0.407227	0.498633	1.44129	-1.36439
ENSG00000171345.13	KRT19	0.0240361	5.09202	172.219	221.24	59.4042	58.4758	82.8067	100.14	126.619	104.81	0.272474
ENSG00000106351.13	AGFG2	0.0240433	5.0915	16.5169	8.61899	12.5085	7.78247	12.5641	12.4163	9.60593	13.8632	-0.524691
ENSG00000158164.7	TMSB15A	0.0240438	5.09147	2.62806	3.82019	1.64933	2.41891	2.65934	8.82246	5.02052	2.31224	1.08592
ENSG00000169213.7	RAB3B	0.0240528	5.09082	38.6918	40.6173	34.0342	37.4329	30.5016	33.9463	37.3321	34.4092	0.117297
ENSG00000020181.18	ADGRA2	0.0240946	5.08781	17.9518	14.1174	34.6953	35.1725	54.1827	40.7516	30.0138	35.6099	-0.2459
ENSG00000188760.10	TMEM198	0.0241246	5.08565	1.81287	3.08406	1.24401	2.60362	1.25895	1.27508	2.32092	1.43861	0.653925
ENSG00000133121.21	STARD13	0.024132	5.08512	22.8819	23.2587	19.0061	24.9416	10.8293	14.1807	20.7937	17.5725	0.241563
ENSG00000144115.16	THNSL2	0.0241434	5.0843	29.0693	21.9654	3.72084	2.63941	25.4797	21.8973	15.5007	19.4233	-0.323586
ENSG00000120539.14	MASTL	0.0241524	5.08365	21.1267	22.3235	18.4585	20.8817	12.1929	17.1999	20.135	17.2594	0.221137
ENSG00000135316.18	SYNCRIP	0.0241574	5.08329	149.815	162.109	166.109	175.914	146.88	174.72	170.914	154.268	0.147745
ENSG00000174628.16	IQCK	0.0242384	5.07749	8.36243	7.25259	7.72741	5.97264	7.67245	3.83891	5.68805	7.92076	-0.470662
ENSG00000161647.18	MPP3	0.0242655	5.07555	29.9544	18.6114	24.4895	19.202	26.5149	21.249	19.6875	26.9863	-0.452974
ENSG00000012822.16	CALCOCO1	0.0242801	5.07451	109.366	100.045	102.756	86.477	98.0346	79.6094	88.7103	103.386	-0.220633
ENSG00000136999.5	CCN3	0.0242864	5.07406	70.871	59.3887	80.0908	79.1571	27.2184	22.0697	53.5385	59.3934	-0.14946
ENSG00000135912.11	TTLL4	0.0242865	5.07406	9.67638	7.45726	16.599	9.79881	11.2292	8.016	8.42402	12.5015	-0.56399
ENSG00000160131.13	VMA21	0.0242932	5.07358	15.7446	20.1363	14.7257	17.8471	13.7654	15.0543	17.6792	14.7452	0.260197
ENSG00000148225.16	WDR31	0.0243222	5.07151	1.23251	1.92752	1.68376	2.31839	1.15094	1.59348	1.94646	1.35574	0.491384
ENSG00000142875.19	PRKACB	0.024374	5.06782	13.9289	13.6492	14.4766	10.6391	23.342	13.9849	12.7577	17.2491	-0.43223
ENSG00000134057.15	CCNB1	0.0243937	5.06642	139.945	149.864	167.571	177.271	154.84	202.715	176.616	154.119	0.196459
ENSG00000165119.21	HNRNPK	0.0244125	5.06509	465.357	520.897	544.23	567.878	507.934	559.424	549.399	505.84	0.119151
ENSG00000116350.17	SRSF4	0.0244221	5.0644	49.2112	50.9316	56.4837	71.2036	63.2548	72.0182	64.7178	56.3166	0.200272
ENSG00000145390.11	USP53	0.024517	5.05768	35.9137	46.434	50.6527	64.01	34.6871	34.564	48.336	40.4178	0.257523
ENSG00000103855.18	CD276	0.0245302	5.05675	168.031	185.048	178.881	193.628	130.013	143.128	173.935	158.975	0.12967
ENSG00000217930.8	PAM16	0.0245653	5.05427	63.3746	82.5398	73.9059	73.0202	49.053	71.3655	75.6418	62.1112	0.283917
ENSG00000161217.12	PCYT1A	0.0245736	5.05369	49.7027	44.7775	52.5879	40.8586	44.8002	39.7905	41.8089	49.0303	-0.229356
ENSG00000164904.18	ALDH7A1	0.0245942	5.05223	39.5942	38.5393	34.4375	29.3997	61.2085	49.5508	39.1633	45.0801	-0.202506
ENSG00000105698.16	USF2	0.0246501	5.0483	76.246	90.5299	87.3979	99.216	83.7258	84.5761	91.4407	82.4566	0.149029
ENSG00000145358.6	DDIT4L	0.024668	5.04705	4.84464	6.51256	15.5054	15.8592	5.98854	8.18706	10.1863	8.77953	0.212164
ENSG00000150347.16	ARID5B	0.02468	5.0462	25.3348	23.1038	32.5413	28.7602	26.5884	23.3181	25.0607	28.1549	-0.167328
ENSG00000154930.15	ACSS1	0.0247005	5.04477	2.6171	3.33114	3.56432	5.36581	1.24584	1.40357	3.36684	2.47576	0.428626
ENSG00000213639.10	PPP1CB	0.0247424	5.04183	100.54	82.4518	93.5571	80.5141	96.9557	87.0039	83.3233	97.0178	-0.219286
ENSG00000162409.11	PRKAA2	0.0248148	5.03676	0.499386	0.711676	0.230941	0.369003	0.371646	0.572235	0.550971	0.367324	0.47817
ENSG00000164951.16	PDP1	0.0248354	5.03533	41.651	44.8677	42.364	48.644	26.4624	33.695	42.4022	36.8258	0.202909
ENSG00000008710.19	PKD1	0.0248513	5.03422	75.8861	67.4841	113.588	98.5545	91.5243	78.5381	81.5256	93.6663	-0.200048
ENSG00000074416.14	MGLL	0.0248771	5.03242	117.243	129.607	122.553	124.599	82.4916	101.325	118.51	107.429	0.141499
ENSG00000185022.12	MAFF	0.0248876	5.03169	67.1397	55.6972	59.9786	42.0561	41.8354	40.1346	45.9626	56.3179	-0.292556
ENSG00000071626.16	DAZAP1	0.0249205	5.0294	87.9794	87.643	108.266	120.8	83.4716	100.518	102.987	93.239	0.143308
ENSG00000264364.3	DYNLL2	0.0249853	5.0249	21.6642	23.6574	19.7354	23.498	22.0923	22.9761	23.3772	21.164	0.142846
ENSG00000177694.16	NAALADL2	0.0249932	5.02436	6.91027	5.03264	8.41346	3.16345	7.34507	6.7076	4.9679	7.55627	-0.595254
ENSG00000196584.3	XRCC2	0.0250114	5.0231	3.4886	3.69189	3.36247	5.04342	2.86211	3.23349	3.9896	3.23773	0.293094
ENSG00000165501.17	LRR1	0.0250224	5.02234	19.6082	23.2177	24.8784	25.5189	19.5949	25.8114	24.8493	21.3605	0.217317
ENSG00000102401.20	ARMCX3	0.0250233	5.02228	54.232	68.7273	42.6532	46.4699	53.1557	55.3864	56.8612	50.0136	0.184777
ENSG00000105559.12	PLEKHA4	0.0250345	5.0215	60.6848	40.0629	34.8635	24.9479	26.2766	26.052	30.3543	40.6083	-0.418679
ENSG00000050820.17	BCAR1	0.0250763	5.01861	51.8963	69.0755	71.2649	83.2236	73.9054	75.6551	75.9848	65.6889	0.209764
ENSG00000132781.18	MUTYH	0.0250774	5.01853	13.8768	9.19398	12.2918	8.74874	12.5781	12.7665	10.2364	12.9156	-0.332507
ENSG00000115307.17	AUP1	0.0251314	5.01481	89.1174	103.009	98.666	100.061	80.0299	94.1534	99.0742	89.2711	0.150157
ENSG00000103326.12	CAPN15	0.0251525	5.01336	30.5264	31.7377	38.6146	44.888	24.6746	29.8421	35.4893	31.2719	0.18197
ENSG00000006704.10	GTF2IRD1	0.0251572	5.01303	7.33918	9.50723	7.90851	10.5737	9.01053	10.491	10.1906	8.08608	0.33009
ENSG00000237649.8	KIFC1	0.0251909	5.01072	44.9361	47.8356	56.7799	69.912	42.8232	61.483	59.7435	48.1797	0.309777
ENSG00000115233.12	PSMD14	0.0252004	5.01006	89.0658	104.909	89.8107	94.9877	84.0366	91.6425	97.1796	87.6377	0.148941
ENSG00000181827.14	RFX7	0.0252408	5.00729	5.18445	5.92173	6.32915	7.26871	5.6525	7.03826	6.7429	5.72203	0.233086
ENSG00000125650.4	PSPN	0.025271	5.00522	0.267197	0.687781	0.205494	0.280303	0.282434	0.745207	0.571097	0.251708	0.932143
ENSG00000114098.18	ARMC8	0.0252879	5.00406	21.8997	15.0489	19.7461	16.8401	18.5105	17.7939	16.561	20.0521	-0.274457
ENSG00000154027.19	AK5	0.0252987	5.00332	29.0698	35.4986	32.8165	42.8698	36.6215	41.4854	39.9513	32.836	0.282185
ENSG00000239521.8	CASTOR3	0.0253772	4.99796	13.0431	11.6476	13.0675	9.35759	14.0089	10.0385	10.3479	13.3732	-0.366879
ENSG00000168491.10	CCDC110	0.0253811	4.9977	2.81196	2.3166	2.25632	0.384031	3.20992	1.44819	1.38294	2.7594	-0.94725
ENSG00000086504.17	MRPL28	0.0253823	4.99762	69.873	83.4335	78.5204	82.1144	69.7632	78.4966	81.3482	72.7189	0.16157
ENSG00000166206.15	GABRB3	0.0254121	4.99558	2.17107	1.47827	0.63343	0.143186	1.19074	0.884869	0.835442	1.33175	-0.614057
ENSG00000196405.13	EVL	0.0254134	4.9955	18.6996	16.2895	23.3542	21.2621	44.2711	31.7931	23.1149	28.775	-0.314767
ENSG00000116786.13	PLEKHM2	0.0254873	4.99047	63.891	56.1224	63.672	58.3798	41.3417	38.3331	50.9451	56.3015	-0.143962
ENSG00000008441.16	NFIX	0.0254975	4.98978	154.804	129.489	148.106	149.425	198.366	175.166	151.36	167.092	-0.142568
ENSG00000072274.13	TFRC	0.0255166	4.98848	69.5765	96.6059	76.4625	115.475	129.428	134.686	115.589	91.8225	0.331762
ENSG00000140455.17	USP3	0.0255189	4.98833	21.3822	24.5569	26.0886	27.9817	19.1303	26.6253	26.388	22.2004	0.248271
ENSG00000115310.18	RTN4	0.025523	4.98805	729.343	679.787	640.09	489.542	605.434	554.863	574.731	658.289	-0.195804
ENSG00000107984.10	DKK1	0.0255287	4.98766	584.7	792.792	619.065	714.063	496.344	514.036	673.63	566.703	0.249323
ENSG00000172164.15	SNTB1	0.0255371	4.98709	11.2638	10.6235	3.39475	2.76565	9.2546	6.41699	6.60204	7.97106	-0.268158
ENSG00000179632.10	MAF1	0.0255813	4.9841	96.3427	86.6256	104.909	88.8369	104.86	97.2877	90.9168	102.037	-0.166305
ENSG00000128694.12	OSGEPL1	0.0255933	4.98329	5.80585	6.3152	5.20205	7.60481	5.42234	7.69457	7.20486	5.47675	0.389433
ENSG00000116120.11	FARSB	0.0256126	4.98198	12.2954	14.5506	13.6774	14.4993	13.3788	14.946	14.6653	13.1172	0.159797
ENSG00000132405.19	TBC1D14	0.0256291	4.98087	19.9643	17.1457	18.2137	15.9674	21.4454	18.5313	17.2148	19.8745	-0.206151
ENSG00000140326.13	CDAN1	0.0256335	4.98057	6.75626	8.63422	8.15408	10.2345	7.41859	10.5129	9.79389	7.44298	0.391403
ENSG00000056558.11	TRAF1	0.0256461	4.97972	1.51265	2.02645	1.09274	1.70101	1.38796	1.4806	1.73602	1.33112	0.359442
ENSG00000143799.13	PARP1	0.0256639	4.97852	41.108	53.8945	61.1819	71.7286	60.408	62.8705	62.8312	54.2326	0.211956
ENSG00000174775.17	HRAS	0.0256704	4.97808	64.7723	90.2578	95.1986	116.894	72.9984	73.3166	93.4893	77.6564	0.267382
ENSG00000108821.13	COL1A1	0.0256836	4.9772	3457.46	2727.2	3022.56	2818.37	9887.63	5541.47	3695.68	5455.88	-0.56196
ENSG00000131844.16	MCCC2	0.0257372	4.97359	22.9222	20.3448	24.2561	22.0093	31.0638	23.0119	21.7887	26.0807	-0.25832
ENSG00000099290.17	WASHC2A	0.0257675	4.97155	33.1385	36.867	30.418	31.7241	24.4473	31.5326	33.3746	29.3346	0.185553
ENSG00000011028.14	MRC2	0.0257911	4.96997	172.623	131.114	187.615	191.079	321.447	252.158	191.45	227.228	-0.247053
ENSG00000141447.18	OSBPL1A	0.0258162	4.96828	27.4599	21.8561	24.1847	17.4524	23.1689	21.7093	20.3393	24.9378	-0.292763
ENSG00000109606.13	DHX15	0.0259841	4.95707	103.813	116.247	103.319	111.122	88.4536	103.371	110.247	98.5285	0.161969
ENSG00000163681.15	SLMAP	0.0260145	4.95505	22.9025	24.4604	23.505	32.5621	20.4609	22.5978	26.5401	22.2895	0.250781
ENSG00000168040.4	FADD	0.0260208	4.95464	35.4978	39.6514	37.9613	42.095	36.5984	41.2636	41.0034	36.6858	0.160107
ENSG00000102981.9	PARD6A	0.0260777	4.95086	1.33947	0.798606	0.94431	0.32262	1.14037	0.721479	0.614235	1.14138	-0.79748
ENSG00000138069.18	RAB1A	0.0261329	4.94721	183.877	222.764	166.887	178.146	194.745	201.863	200.924	181.836	0.143937
ENSG00000179456.10	ZBTB18	0.0262241	4.94118	3.61991	2.99872	3.55889	2.81269	5.84548	4.82494	3.54545	4.34143	-0.284926
ENSG00000172301.11	COPRS	0.0262334	4.94057	118.016	91.9969	116.933	74.643	108.583	104.923	90.5211	114.511	-0.338824
ENSG00000263155.6	MYZAP	0.0262447	4.93982	0.344879	0.77601	0.743923	0.999903	0.0584732	0.716261	0.830725	0.382425	0.94805
ENSG00000125991.19	ERGIC3	0.0262643	4.93853	234.66	216.437	191.623	170.621	232.733	210.073	199.043	219.672	-0.1422
ENSG00000154127.10	UBASH3B	0.0262777	4.93765	13.3791	19.2616	21.8531	21.9017	10.5666	17.6711	19.6115	15.2662	0.359271
ENSG00000079950.14	STX7	0.0263204	4.93485	47.679	39.8305	46.9807	31.0704	41.0783	38.9317	36.6109	45.246	-0.304769
ENSG00000103429.11	BFAR	0.026327	4.93441	61.8431	87.3252	64.1909	71.1732	61.8415	66.9105	75.1363	62.6252	0.262385
ENSG00000074590.13	NUAK1	0.026337	4.93375	4.23734	2.66846	4.62905	2.76325	9.21738	4.62349	3.35173	6.02792	-0.828078
ENSG00000111252.10	SH2B3	0.0263409	4.9335	52.0684	52.1867	37.0792	41.8917	29.7933	37.3002	43.7929	39.647	0.143143
ENSG00000165389.7	SPTSSA	0.0263411	4.93349	22.9358	27.235	21.2293	23.5533	25.4668	28.0638	26.284	23.2106	0.178676
ENSG00000170606.15	HSPA4	0.0263932	4.93007	90.7855	100.976	88.6751	90.7013	75.4638	92.1586	94.6118	84.9748	0.154813
ENSG00000112715.22	VEGFA	0.0264484	4.92646	136.549	147.347	106.017	122.084	158.942	172.233	147.221	133.836	0.137421
ENSG00000110455.14	ACCS	0.0264784	4.9245	11.9332	8.01827	8.81547	6.34653	10.7695	7.86942	7.41141	10.506	-0.497732
ENSG00000183454.17	GRIN2A	0.0265075	4.92261	1.28564	1.38881	2.20518	8.11534	0.604176	5.79019	5.09812	1.365	1.82709
ENSG00000160602.14	NEK8	0.0265091	4.9225	3.0131	2.83446	3.234	1.41909	3.12225	1.72417	1.99257	3.12312	-0.623178
ENSG00000166794.4	PPIB	0.0265123	4.9223	713.863	689.953	692.455	617.222	935.573	821.047	709.407	780.63	-0.138007
ENSG00000281348.1	AC120114.4	0.0265177	4.92194	1.72711	0	1.82196	1.20227	0.616968	0	0.400756	1.38868	-1.57185
ENSG00000133059.17	DSTYK	0.0265303	4.92112	9.05724	10.0914	9.81562	11.1119	7.64991	8.68069	9.96133	8.84092	0.170326
ENSG00000115866.11	DARS	0.0265355	4.92078	63.6318	73.5016	67.9401	78.0709	90.6594	105.784	85.7855	74.0771	0.211441
ENSG00000125945.15	ZNF436	0.0265375	4.92065	5.89343	4.23779	5.03809	4.85405	7.52611	6.5852	5.22568	6.15254	-0.231478
ENSG00000110002.16	VWA5A	0.0265422	4.92035	4.47314	3.50882	4.45076	2.81431	5.85919	5.38837	3.90383	4.9277	-0.328517
ENSG00000196371.3	FUT4	0.0266853	4.91106	3.21862	4.49287	3.41813	4.17749	3.74097	3.80103	4.15713	3.45924	0.258311
ENSG00000177732.8	SOX12	0.0267579	4.90636	10.2628	10.7572	9.91316	13.4926	15.4649	16.4902	13.58	11.8803	0.191405
ENSG00000173210.19	ABLIM3	0.0267677	4.90573	41.5191	42.4857	38.9291	45.709	31.0611	35.9444	41.3797	37.1697	0.1544
ENSG00000132153.15	DHX30	0.0267758	4.90521	32.4186	32.7994	36.3015	41.3873	28.4397	35.3465	36.5111	32.3866	0.172435
ENSG00000136518.17	ACTL6A	0.0267882	4.90441	82.6287	100.811	97.8433	98.3589	87.2644	105.187	101.452	89.2455	0.184759
ENSG00000142082.15	SIRT3	0.0268106	4.90297	20.8511	17.0163	19.3731	16.8993	21.5522	15.1436	16.3531	20.5922	-0.330727
ENSG00000117122.14	MFAP2	0.0268658	4.89942	95.9205	82.3325	66.5518	64.6489	101.386	81.9151	76.2988	87.9528	-0.204819
ENSG00000127586.17	CHTF18	0.0268784	4.89861	11.0161	15.6148	23.0452	25.9831	12.9933	14.9866	18.8615	15.6849	0.264529
ENSG00000185883.12	ATP6V0C	0.0268862	4.8981	346.293	426.043	327.333	356.344	321.776	333.791	372.059	331.801	0.165168
ENSG00000110075.14	PPP6R3	0.0269143	4.8963	42.9618	48.3058	47.3474	57.0275	42.9109	50.2138	51.849	44.4067	0.223074
ENSG00000120708.17	TGFBI	0.0269488	4.89409	1513.01	1391.12	1615.35	1388.91	7062.36	4381.75	2387.26	3396.91	-0.508848
ENSG00000172716.16	SLFN11	0.0270334	4.88868	43.2545	36.0223	47.7142	32.5309	47.036	45.565	38.0394	46.0016	-0.273534
ENSG00000276045.3	ORAI1	0.0270517	4.88751	24.0733	19.0778	27.608	14.7768	20.4138	18.4337	17.4294	24.0317	-0.461147
ENSG00000169744.13	LDB2	0.0270658	4.88661	14.7427	10.983	14.1274	6.58107	21.7381	20.62	12.728	16.8694	-0.403634
ENSG00000131386.19	GALNT15	0.0270823	4.88556	8.22777	8.76555	15.6261	20.1626	6.65319	9.72793	12.8854	10.169	0.338585
ENSG00000124120.11	TTPAL	0.0271109	4.88374	11.5812	13.2609	10.4413	13.109	10.9804	12.9185	13.0961	11.001	0.249431
ENSG00000134375.11	TIMM17A	0.0271297	4.88254	60.3727	76.8718	59.3002	66.3098	66.7936	67.8549	70.3455	62.1555	0.178306
ENSG00000197632.9	SERPINB2	0.027135	4.8822	100.169	142.912	48.4763	46.8683	31.6045	40.6109	76.797	60.0832	0.353567
ENSG00000102753.10	KPNA3	0.0271496	4.88128	35.3258	41.7243	34.5569	38.3225	39.5337	43.3843	41.1437	36.4721	0.173428
ENSG00000136238.18	RAC1	0.0271807	4.8793	269.18	233.261	304.067	247.043	256.92	251.67	243.991	276.723	-0.181541
ENSG00000257923.11	CUX1	0.027256	4.87452	25.9766	23.0118	23.603	22.3437	33.5452	28.3882	24.5812	27.7082	-0.172097
ENSG00000113712.18	CSNK1A1	0.0272976	4.87189	158.194	178.602	167.467	178.868	151.729	164.188	173.886	159.13	0.127862
ENSG00000158023.10	WDR66	0.0273063	4.87134	2.84848	2.96461	2.17559	3.18468	1.3868	2.9142	3.02116	2.13696	0.480546
ENSG00000134470.21	IL15RA	0.0273327	4.86967	18.622	14.583	26.1527	18.821	10.7069	11.1299	14.8446	18.4939	-0.3152
ENSG00000132357.14	CARD6	0.0273407	4.86917	15.8867	12.7555	16.7517	10.5297	12.3678	11.7285	11.6713	15.0021	-0.359478
ENSG00000101384.12	JAG1	0.0273468	4.86878	14.6897	11.5698	6.34838	5.53491	10.3991	6.89194	7.99888	10.4791	-0.385419
ENSG00000149308.17	NPAT	0.0273725	4.86716	6.30421	9.88478	7.73356	8.42661	5.50776	7.08039	8.46393	6.51518	0.372492
ENSG00000113273.17	ARSB	0.0273773	4.86686	31.7713	20.1773	18.7895	13.4709	24.5428	24.4525	19.3669	25.0346	-0.368649
ENSG00000172262.11	ZNF131	0.0274371	4.86309	25.1992	31.5371	27.0328	29.952	21.4564	26.7563	29.4152	24.5628	0.259119
ENSG00000040531.14	CTNS	0.0274423	4.86277	21.5917	23.7596	17.8862	22.141	11.7973	18.4487	21.4498	17.0917	0.325958
ENSG00000138594.14	TMOD3	0.0274704	4.861	29.8989	22.8194	32.3951	25.0997	32.5407	23.2923	23.7371	31.6116	-0.411797
ENSG00000181885.18	CLDN7	0.0275166	4.8581	5.55771	4.8957	5.21521	1.83767	1.77755	1.1179	2.61709	4.18349	-0.656725
ENSG00000137275.14	RIPK1	0.0275176	4.85804	19.8225	19.4533	23.0178	18.5792	23.5778	20.168	19.4002	22.1393	-0.189627
ENSG00000198053.11	SIRPA	0.0275456	4.85629	30.298	26.157	36.9309	35.2476	40.7499	36.8565	32.7537	35.9929	-0.13566
ENSG00000106682.14	EIF4H	0.0276508	4.84971	258.344	283.502	299.668	315.678	277.005	299.302	299.494	278.339	0.105646
ENSG00000134780.10	DAGLA	0.0277382	4.84427	3.12813	3.65696	3.1477	3.62359	2.69562	3.33103	3.53719	2.99048	0.234993
ENSG00000165804.16	ZNF219	0.0277688	4.84236	14.3476	10.0245	11.0987	6.8303	9.35766	7.76372	8.20618	11.6013	-0.494412
ENSG00000168785.8	TSPAN5	0.0278283	4.83867	43.5956	52.4847	37.3555	44.0707	47.4336	51.1214	49.2256	42.7949	0.20153
ENSG00000105341.18	DMAC2	0.0279849	4.829	39.1782	35.5034	50.3398	28.8707	46.1436	37.4005	33.9249	45.2205	-0.413575
ENSG00000137449.16	CPEB2	0.028043	4.82542	26.3191	32.9124	22.9699	27.4954	14.8911	14.987	25.1316	21.3934	0.23134
ENSG00000171302.17	CANT1	0.0280904	4.82251	60.8873	66.6005	66.6576	72.5574	50.4758	72.0295	70.3958	59.3402	0.246098
ENSG00000178809.11	TRIM73	0.0281137	4.82108	1.87177	1.01797	1.05228	0.890347	1.95228	0.567635	0.825318	1.62544	-0.898947
ENSG00000111652.10	COPS7A	0.0281689	4.8177	103.616	89.8767	98.3105	70.5182	102.428	95.9565	85.4505	101.451	-0.247362
ENSG00000143891.17	GALM	0.0282091	4.81524	13.652	9.22081	11.7376	5.13899	12.429	11.7203	8.69338	12.6062	-0.531041
ENSG00000115602.17	IL1RL1	0.0282445	4.81308	2.5287	2.85752	1.06767	1.59758	0.430805	1.39182	1.94898	1.34239	0.506443
ENSG00000174564.13	IL20RB	0.0282465	4.81296	8.82764	7.48842	4.96901	3.9203	8.18576	5.72882	5.71251	7.32747	-0.353708
ENSG00000182585.10	EPGN	0.028264	4.81189	17.7512	26.3889	3.35418	7.20781	1.32165	3.53886	12.3785	7.47567	0.720003
ENSG00000170373.8	CST1	0.0282808	4.81087	6.09379	9.1773	3.10736	3.62342	3.07431	6.64836	6.48303	4.09182	0.651174
ENSG00000188878.19	FBF1	0.0282866	4.81052	7.07509	3.76387	8.26425	5.25569	8.51461	8.4783	5.83262	7.95132	-0.440555
ENSG00000064042.18	LIMCH1	0.0282959	4.80995	7.18687	6.00579	5.38078	3.90537	11.1014	7.44499	5.78539	7.88968	-0.441001
ENSG00000165996.14	HACD1	0.0283079	4.80922	19.7408	27.7966	17.7552	17.5499	14.4583	21.8957	22.4141	17.3181	0.370235
ENSG00000083444.17	PLOD1	0.0283379	4.80739	186.73	176.899	166.509	155.859	273.704	240.41	191.056	208.981	-0.129311
ENSG00000145725.19	PPIP5K2	0.0283752	4.80513	25.142	29.0147	24.2016	34.1335	31.705	33.9465	32.3649	27.0162	0.259725
ENSG00000119514.7	GALNT12	0.0283868	4.80442	34.9946	29.3364	38.9361	29.8901	30.8205	26.7422	28.6562	34.917	-0.284182
ENSG00000136816.16	TOR1B	0.0284297	4.80182	49.6884	61.9836	55.1128	55.2704	50.0777	59.4138	58.8893	51.6263	0.189555
ENSG00000148985.20	PGAP2	0.0284329	4.80163	21.5057	16.8309	19.7909	13.6416	19.9577	19.8677	16.7801	20.4181	-0.281576
ENSG00000171067.11	C11orf24	0.0284827	4.79861	84.7421	77.7098	69.8593	58.9916	115.677	97.6565	78.1193	90.0928	-0.205488
ENSG00000172992.12	DCAKD	0.0285115	4.79687	16.6019	15.302	18.2349	16.0976	25.4546	16.2111	15.8702	20.0971	-0.338764
ENSG00000115484.15	CCT4	0.0285186	4.79644	120.417	139.112	137.557	142.041	118.366	146.234	142.462	125.446	0.183373
ENSG00000132185.16	FCRLA	0.0285194	4.79639	9.82931	7.23904	9.17225	3.86708	3.66718	3.30238	4.80283	7.55625	-0.643023
ENSG00000146425.11	DYNLT1	0.028528	4.79587	244.842	282.846	221.168	237.14	221.672	236.507	252.164	229.227	0.137527
ENSG00000253910.2	PCDHGB2	0.0285345	4.79548	1.35324	0.898418	1.25597	1.14662	1.69291	0.92599	0.990342	1.43404	-0.492553
ENSG00000110844.13	PRPF40B	0.0285582	4.79405	11.3073	6.90289	9.77596	7.48272	9.06664	7.6512	7.3456	10.05	-0.447013
ENSG00000182108.11	DEXI	0.0285644	4.79367	25.7978	23.2078	28.4922	17.0944	29.0426	24.6481	21.6501	27.7775	-0.358081
ENSG00000171634.18	BPTF	0.0285789	4.7928	18.7131	24.8863	25.0156	29.1721	25.2497	26.4246	26.8277	22.9928	0.221648
ENSG00000145730.20	PAM	0.0285971	4.7917	184.019	159.134	154.814	149.266	209.112	177.662	162.021	182.649	-0.172792
ENSG00000134440.12	NARS	0.0286303	4.7897	172.373	231.604	167.324	193.971	167.944	169.491	198.355	169.214	0.229114
ENSG00000132953.16	XPO4	0.0286392	4.78917	6.96724	7.75254	8.21414	9.42914	6.98746	8.574	8.58523	7.38961	0.213672
ENSG00000121481.11	RNF2	0.0286419	4.78901	22.6384	25.4669	22.5574	29.5842	21.7947	24.1753	26.4088	22.3302	0.241031
ENSG00000109472.14	CPE	0.0286432	4.78893	51.6944	43.239	21.4275	19.6559	57.138	42.1172	35.004	43.42	-0.31004
ENSG00000125970.12	RALY	0.0286725	4.78717	142.409	126.986	157.911	135.703	142.234	131.413	131.367	147.518	-0.167167
ENSG00000101846.7	STS	0.0287201	4.78431	20.4462	17.1501	20.7954	18.8002	19.0151	18.0413	17.9972	20.0856	-0.157561
ENSG00000139921.13	TMX1	0.0288144	4.77867	43.2917	47.5068	37.9081	40.1982	37.1903	45.5132	44.4061	39.4634	0.169837
ENSG00000179912.20	R3HDM2	0.0288198	4.77835	30.7177	19.811	29.0542	29.8832	38.7171	26.8151	25.5031	32.8297	-0.363072
ENSG00000176101.12	SSNA1	0.0288281	4.77785	84.7804	99.6429	94.9116	98.8875	83.1289	95.0903	97.8736	87.607	0.159701
[truncated: 17,967 more rows]
