# Supplementary material for: Single-cell RNA sequencing of subcutaneous adipose tissues identifies therapeutic targets for cancer-associated lymphedema
Source: Cell Discov. 2022 Jun 21;8:58. doi: 10.1038/s41421-022-00402-5 (PMC9209506; doi:10.1038/s41421-022-00402-5)
Supplement: Supplementary file 12 — Supplementary Table S11 [file 41421_2022_402_MOESM12_ESM.xlsx]

## Sheet: meanPvalue
Table S11. Statistical inference of receptor-ligand specificity between all cell lineages with CellPhoneDB.
LRpair	Pair	Mean Expression (Molecule1,Molecule2)	Permutation Test Pvalue
CXCR2_CXCL6_CASE	ASC|ASC	0.005	1
CXCR2_CXCL6_CTRL	ASC|ASC	0.002	1
COL9A1_a1b1 complex_CASE	ASC|ASC	0.013	1
COL9A1_a1b1 complex_CTRL	ASC|ASC	0.014	1
CXCR2_CXCL5_CASE	ASC|ASC	0.003	1
CXCR2_CXCL5_CTRL	ASC|ASC	0.003	1
TGFB1_TGFbeta receptor1_CASE	ASC|ASC	0.28	1
TGFB1_TGFbeta receptor1_CTRL	ASC|ASC	0.289	1
ICAM3_CD209_CASE	ASC|ASC	0.054	1
ICAM3_CD209_CTRL	ASC|ASC	0.067	1
EFNB2_EPHB3_CASE	ASC|ASC	0.038	1
EFNB2_EPHB3_CTRL	ASC|ASC	0.024	1
NAMPT_IL13RA2_CASE	ASC|ASC	1.026	1
NAMPT_IL13RA2_CTRL	ASC|ASC	1.334	1
FZD6_WNT4_CASE	ASC|ASC	0.044	1
FZD6_WNT4_CTRL	ASC|ASC	0.062	1
NRG1_NETO2_CASE	ASC|ASC	0.001	1
NRG1_NETO2_CTRL	ASC|ASC	0.001	1
CCR3_CCL28_CASE	ASC|ASC	0.014	1
CCR3_CCL28_CTRL	ASC|ASC	0.022	1
PLG_a2Bb3 complex_CASE	ASC|ASC	0.003	1
PLG_a2Bb3 complex_CTRL	ASC|ASC	0	1
FZD6_WNT5A_CASE	ASC|ASC	0.08	1
FZD6_WNT5A_CTRL	ASC|ASC	0.066	1
FGFR4_FGF8_CASE	ASC|ASC	0.001	1
FGFR4_FGF8_CTRL	ASC|ASC	0.001	1
COL9A2_a11b1 complex_CASE	ASC|ASC	0.478	1
COL9A2_a11b1 complex_CTRL	ASC|ASC	0.446	1
COL19A1_a2b1 complex_CASE	ASC|ASC	0.003	1
COL19A1_a2b1 complex_CTRL	ASC|ASC	0	1
EPHB3_EFNB1_CASE	ASC|ASC	0.103	1
EPHB3_EFNB1_CTRL	ASC|ASC	0.074	1
EPHB3_EFNB3_CASE	ASC|ASC	0.034	1
EPHB3_EFNB3_CTRL	ASC|ASC	0.02	1
LTA_LTBR_CASE	ASC|ASC	0.278	1
LTA_LTBR_CTRL	ASC|ASC	0.256	1
EGFR_GRN_CASE	ASC|ASC	2.125	0
EGFR_GRN_CTRL	ASC|ASC	1.511	0.156
WNT4_FZD1_CASE	ASC|ASC	0.189	1
WNT4_FZD1_CTRL	ASC|ASC	0.127	1
PDGFB_PDGFRB_CASE	ASC|ASC	1.122	1
PDGFB_PDGFRB_CTRL	ASC|ASC	1.181	1
COL11A1_a1b1 complex_CASE	ASC|ASC	0.016	1
COL11A1_a1b1 complex_CTRL	ASC|ASC	0.016	1
IL17 receptor AC_IL17A_CASE	ASC|ASC	0.112	1
IL17 receptor AC_IL17A_CTRL	ASC|ASC	0.115	1
CCR10_CCL27_CASE	ASC|ASC	0.018	1
CCR10_CCL27_CTRL	ASC|ASC	0.017	1
COL8A2_a2b1 complex_CASE	ASC|ASC	0.086	1
COL8A2_a2b1 complex_CTRL	ASC|ASC	0.116	1
PlexinA2_complex1_SEMA3A_CASE	ASC|ASC	0.114	1
PlexinA2_complex1_SEMA3A_CTRL	ASC|ASC	0.114	1
FLT1_PGF_CASE	ASC|ASC	0.013	1
FLT1_PGF_CTRL	ASC|ASC	0.017	1
CXCR3_CCL20_CASE	ASC|ASC	0.012	1
CXCR3_CCL20_CTRL	ASC|ASC	0.017	1
IFNL1_Type III IFNR_CASE	ASC|ASC	0.001	1
IFNL1_Type III IFNR_CTRL	ASC|ASC	0.001	1
ICAM1_aLb2 complex_CASE	ASC|ASC	0.127	1
ICAM1_aLb2 complex_CTRL	ASC|ASC	0.186	1
FFAR2_FAM3C_CASE	ASC|ASC	0.55	1
FFAR2_FAM3C_CTRL	ASC|ASC	0.637	1
KNG1_BDKRB1_CASE	ASC|ASC	0.018	1
KNG1_BDKRB1_CTRL	ASC|ASC	0.016	1
SCT_VIPR1_CASE	ASC|ASC	0.001	1
SCT_VIPR1_CTRL	ASC|ASC	0.003	1
CXCL12_CXCR4_CASE	ASC|ASC	7.174	1
CXCL12_CXCR4_CTRL	ASC|ASC	5.101	1
ACVR1_BMPR2_BMP7_CASE	ASC|ASC	0.226	0
ACVR1_BMPR2_BMP7_CTRL	ASC|ASC	0.19	1
ACKR1_CCL17_CASE	ASC|ASC	0.004	1
ACKR1_CCL17_CTRL	ASC|ASC	0.009	1
TGFB2_TGFbeta receptor1_CASE	ASC|ASC	0.218	0
TGFB2_TGFbeta receptor1_CTRL	ASC|ASC	0.18	0
NTRK1_NAMPT_CASE	ASC|ASC	1.027	1
NTRK1_NAMPT_CTRL	ASC|ASC	1.334	1
WNT5A_PTPRK_CASE	ASC|ASC	0.116	0
WNT5A_PTPRK_CTRL	ASC|ASC	0.084	1
COL27A1_a11b1 complex_CASE	ASC|ASC	0.495	1
COL27A1_a11b1 complex_CTRL	ASC|ASC	0.463	1
COL3A1_a11b1 complex_CASE	ASC|ASC	17.933	0
COL3A1_a11b1 complex_CTRL	ASC|ASC	12.066	0
PLAUR_a4b1 complex_CASE	ASC|ASC	0.107	1
PLAUR_a4b1 complex_CTRL	ASC|ASC	0.207	1
BMR1B_AVR2A_GDF7_CASE	ASC|ASC	0.001	1
BMR1B_AVR2A_GDF7_CTRL	ASC|ASC	0.003	1
BMPR1A_BMPR2_BMP7_CASE	ASC|ASC	0.211	0
BMPR1A_BMPR2_BMP7_CTRL	ASC|ASC	0.146	1
BMR1B_AVR2A_GDF5_CASE	ASC|ASC	0.001	1
BMR1B_AVR2A_GDF5_CTRL	ASC|ASC	0.003	1
SAA1_FPR2_CASE	ASC|ASC	0.003	1
SAA1_FPR2_CTRL	ASC|ASC	0.01	1
GHRHR_GHRL_CASE	ASC|ASC	0.002	1
GHRHR_GHRL_CTRL	ASC|ASC	0.003	1
NRP2_SEMA3C_CASE	ASC|ASC	2.148	1
NRP2_SEMA3C_CTRL	ASC|ASC	0.915	1
IL17 receptor AC_IL17F_CASE	ASC|ASC	0	1
IL17 receptor AC_IL17F_CTRL	ASC|ASC	0	1
FN1_a8b1 complex_CASE	ASC|ASC	3.477	1
FN1_a8b1 complex_CTRL	ASC|ASC	3.248	1
NRP2_SEMA3F_CASE	ASC|ASC	0.026	1
NRP2_SEMA3F_CTRL	ASC|ASC	0.032	1
EGFR_AREG_CASE	ASC|ASC	1.111	1
EGFR_AREG_CTRL	ASC|ASC	0.861	1
VIP_VIPR2_CASE	ASC|ASC	0	1
VIP_VIPR2_CTRL	ASC|ASC	0	1
VIP_VIPR1_CASE	ASC|ASC	0	1
VIP_VIPR1_CTRL	ASC|ASC	0	1
DLL3_NOTCH3_CASE	ASC|ASC	0.057	1
DLL3_NOTCH3_CTRL	ASC|ASC	0	1
FLT1 complex_PGF_CASE	ASC|ASC	0.015	1
FLT1 complex_PGF_CTRL	ASC|ASC	0.017	1
VEGFA_GRIN2B_CASE	ASC|ASC	0.259	1
VEGFA_GRIN2B_CTRL	ASC|ASC	0.216	1
TNFSF11_TNFRSF11A_CASE	ASC|ASC	0.007	1
TNFSF11_TNFRSF11A_CTRL	ASC|ASC	0.007	1
LEFTY1_TDGF1_CASE	ASC|ASC	0.001	1
LEFTY1_TDGF1_CTRL	ASC|ASC	0	1
EPHA2_EFNA5_CASE	ASC|ASC	0.192	1
EPHA2_EFNA5_CTRL	ASC|ASC	0.147	1
CCL19_ACKR4_CASE	ASC|ASC	0.552	1
CCL19_ACKR4_CTRL	ASC|ASC	0.462	1
ACVR_1C2B receptor_INHBA_CASE	ASC|ASC	0.011	1
ACVR_1C2B receptor_INHBA_CTRL	ASC|ASC	0.01	1
HLA-A_KIR3DL1_CASE	ASC|ASC	4.229	1
HLA-A_KIR3DL1_CTRL	ASC|ASC	3.231	1
GPR19_ENHO_CASE	ASC|ASC	0.005	1
GPR19_ENHO_CTRL	ASC|ASC	0.016	1
EPHA2_EFNA3_CASE	ASC|ASC	0.029	1
EPHA2_EFNA3_CTRL	ASC|ASC	0.024	1
CCL4_CCR8_CASE	ASC|ASC	0.199	1
CCL4_CCR8_CTRL	ASC|ASC	0	1
GFRAL_GDF15_CASE	ASC|ASC	0.048	1
GFRAL_GDF15_CTRL	ASC|ASC	0	1
PDCD1_PDCD1LG2_CASE	ASC|ASC	0.047	1
PDCD1_PDCD1LG2_CTRL	ASC|ASC	0.042	1
CCL1_CCR8_CASE	ASC|ASC	0	1
CCL1_CCR8_CTRL	ASC|ASC	0	1
ACKR3_CXCL12_CASE	ASC|ASC	9.577	0
ACKR3_CXCL12_CTRL	ASC|ASC	6.549	0
COL5A1_a2b1 complex_CASE	ASC|ASC	1.085	1
COL5A1_a2b1 complex_CTRL	ASC|ASC	0.59	1
TYRO3_GAS6_CASE	ASC|ASC	1.403	1
TYRO3_GAS6_CTRL	ASC|ASC	1.376	1
NPR1_NPPC_CASE	ASC|ASC	0.221	1
NPR1_NPPC_CTRL	ASC|ASC	0.234	1
NPR1_NPPB_CASE	ASC|ASC	0.218	1
NPR1_NPPB_CTRL	ASC|ASC	0.233	1
GRIN2B_IL16_CASE	ASC|ASC	0.055	1
GRIN2B_IL16_CTRL	ASC|ASC	0.096	1
TNFRSF10A_FGFR4_CASE	ASC|ASC	0.002	1
TNFRSF10A_FGFR4_CTRL	ASC|ASC	0.002	1
LAMC1_a7b1 complex_CASE	ASC|ASC	2.049	1
LAMC1_a7b1 complex_CTRL	ASC|ASC	1.124	1
SCGB3A1_NOTCH3_CASE	ASC|ASC	0.057	1
SCGB3A1_NOTCH3_CTRL	ASC|ASC	0.056	1
CD48_CD244_CASE	ASC|ASC	0.024	1
CD48_CD244_CTRL	ASC|ASC	0.031	1
HLA-DPA1_TNFSF9_CASE	ASC|ASC	0.283	1
HLA-DPA1_TNFSF9_CTRL	ASC|ASC	0.407	1
FGFR2_PTPRR_CASE	ASC|ASC	0.013	1
FGFR2_PTPRR_CTRL	ASC|ASC	0.046	1
FGFR1_FGFR2_CASE	ASC|ASC	1.738	1
FGFR1_FGFR2_CTRL	ASC|ASC	1.475	1
EGFR_NRG1_CASE	ASC|ASC	1.063	1
EGFR_NRG1_CTRL	ASC|ASC	0.762	1
ACKR2_CCL5_CASE	ASC|ASC	0.106	1
ACKR2_CCL5_CTRL	ASC|ASC	0.079	1
GPR37L1_PSAP_CASE	ASC|ASC	3.025	1
GPR37L1_PSAP_CTRL	ASC|ASC	2.835	1
CD27_CD70_CASE	ASC|ASC	0.126	1
CD27_CD70_CTRL	ASC|ASC	0.088	1
BMR1B_AVR2A_BMP2_CASE	ASC|ASC	0.009	1
BMR1B_AVR2A_BMP2_CTRL	ASC|ASC	0.009	1
F10_aMb2 complex_CASE	ASC|ASC	1.623	1
F10_aMb2 complex_CTRL	ASC|ASC	0.997	1
PMCH_MCHR2_CASE	ASC|ASC	0.001	1
PMCH_MCHR2_CTRL	ASC|ASC	0	1
IL20 receptor Type II_IL24_CASE	ASC|ASC	0.003	1
IL20 receptor Type II_IL24_CTRL	ASC|ASC	0.003	1
FCER2_aVb3 complex_CASE	ASC|ASC	0.035	1
FCER2_aVb3 complex_CTRL	ASC|ASC	0.032	1
COL5A2_a2b1 complex_CASE	ASC|ASC	1.365	1
COL5A2_a2b1 complex_CTRL	ASC|ASC	1.012	1
NGF_NTRK1_CASE	ASC|ASC	0.009	1
NGF_NTRK1_CTRL	ASC|ASC	0.005	1
SPP1_a4b1 complex_CASE	ASC|ASC	0.016	1
SPP1_a4b1 complex_CTRL	ASC|ASC	0.071	1
HGF_CD44_CASE	ASC|ASC	2.048	1
HGF_CD44_CTRL	ASC|ASC	2.621	0
AXL_IL15RA_CASE	ASC|ASC	1.01	0
AXL_IL15RA_CTRL	ASC|ASC	1.014	0
THBS1_aVb3 complex_CASE	ASC|ASC	0.292	1
THBS1_aVb3 complex_CTRL	ASC|ASC	0.42	1
GMCSFR_CSF2_CASE	ASC|ASC	0.003	1
GMCSFR_CSF2_CTRL	ASC|ASC	0.009	1
HLA-C_FAM3C_CASE	ASC|ASC	3.236	1
HLA-C_FAM3C_CTRL	ASC|ASC	3.268	1
IL17 receptor AB_IL25_CASE	ASC|ASC	0.001	1
IL17 receptor AB_IL25_CTRL	ASC|ASC	0.001	1
PTHLH_PRLHR_CASE	ASC|ASC	0.028	1
PTHLH_PRLHR_CTRL	ASC|ASC	0.054	1
WNT1_FZD8_CASE	ASC|ASC	0.095	1
WNT1_FZD8_CTRL	ASC|ASC	0.057	1
BMR1B_AVR2A_BMP5_CASE	ASC|ASC	0.036	1
BMR1B_AVR2A_BMP5_CTRL	ASC|ASC	0.018	1
TNFRSF13B_TNFSF13_CASE	ASC|ASC	0.001	1
TNFRSF13B_TNFSF13_CTRL	ASC|ASC	0.002	1
TNFSF10_TNFRSF10D_CASE	ASC|ASC	0.696	1
TNFSF10_TNFRSF10D_CTRL	ASC|ASC	0.77	1
COL9A3_a1b1 complex_CASE	ASC|ASC	0.015	1
COL9A3_a1b1 complex_CTRL	ASC|ASC	0.016	1
WNT2B_FZD4_CASE	ASC|ASC	0.286	1
WNT2B_FZD4_CTRL	ASC|ASC	0.258	1
ADORA1_ENTPD1_CASE	ASC|ASC	0.038	1
ADORA1_ENTPD1_CTRL	ASC|ASC	0.011	1
WNT1_FZD1_CASE	ASC|ASC	0.16	1
WNT1_FZD1_CTRL	ASC|ASC	0.1	1
WNT1_FZD3_CASE	ASC|ASC	0.015	1
WNT1_FZD3_CTRL	ASC|ASC	0.013	1
TNF_FLT4_CASE	ASC|ASC	0.007	1
TNF_FLT4_CTRL	ASC|ASC	0.009	1
ALOX5_ALOX5AP_CASE	ASC|ASC	0.023	1
ALOX5_ALOX5AP_CTRL	ASC|ASC	0.029	1
SEMA7A_a1b1 complex_CASE	ASC|ASC	0.015	1
SEMA7A_a1b1 complex_CTRL	ASC|ASC	0.015	1
TNF_TNFRSF1A_CASE	ASC|ASC	0.783	1
TNF_TNFRSF1A_CTRL	ASC|ASC	0.672	1
GDF9_TGFR_BMPR2_CASE	ASC|ASC	0.153	1
GDF9_TGFR_BMPR2_CTRL	ASC|ASC	0.12	1
ADORA3_ENTPD1_CASE	ASC|ASC	0.038	1
ADORA3_ENTPD1_CTRL	ASC|ASC	0.011	1
TNF_TNFRSF1B_CASE	ASC|ASC	0.105	1
TNF_TNFRSF1B_CTRL	ASC|ASC	0.103	1
ERBB4_HBEGF_CASE	ASC|ASC	0.028	1
ERBB4_HBEGF_CTRL	ASC|ASC	0.032	1
CXCL13_CXCR5_CASE	ASC|ASC	0.003	1
CXCL13_CXCR5_CTRL	ASC|ASC	0	1
IL6 receptor_IL6_CASE	ASC|ASC	0.364	0
IL6 receptor_IL6_CTRL	ASC|ASC	0.235	0
GPR1_RARRES2_CASE	ASC|ASC	1.385	0
GPR1_RARRES2_CTRL	ASC|ASC	1.265	1
ADRB2_VEGFB_CASE	ASC|ASC	0.879	1
ADRB2_VEGFB_CTRL	ASC|ASC	1.061	1
PTGER3_GHRL_CASE	ASC|ASC	0.02	1
PTGER3_GHRL_CTRL	ASC|ASC	0.074	1
HCRT_HCRTR2_CASE	ASC|ASC	0.001	1
HCRT_HCRTR2_CTRL	ASC|ASC	0.002	1
COL4A3_a2b1 complex_CASE	ASC|ASC	0.004	1
COL4A3_a2b1 complex_CTRL	ASC|ASC	0.006	1
IL37_IL1RAPL1_CASE	ASC|ASC	0	1
IL37_IL1RAPL1_CTRL	ASC|ASC	0	1
TNF_DAG1_CASE	ASC|ASC	0.158	1
TNF_DAG1_CTRL	ASC|ASC	0.134	1
NOTCH3_JAG2_CASE	ASC|ASC	0.058	1
NOTCH3_JAG2_CTRL	ASC|ASC	0.056	1
BMR1B_AVR2B_BMP2_CASE	ASC|ASC	0.009	1
BMR1B_AVR2B_BMP2_CTRL	ASC|ASC	0.009	1
CSF1_SIRPA_CASE	ASC|ASC	0.962	0
CSF1_SIRPA_CTRL	ASC|ASC	0.656	0
MSTN_TGFR_AVR2A_CASE	ASC|ASC	0.202	1
MSTN_TGFR_AVR2A_CTRL	ASC|ASC	0.123	1
COL10A1_a11b1 complex_CASE	ASC|ASC	0.477	1
COL10A1_a11b1 complex_CTRL	ASC|ASC	0.444	1
JAM3_JAM3_CASE	ASC|ASC	0.348	0
JAM3_JAM3_CTRL	ASC|ASC	0.322	0
COL11A1_a10b1 complex_CASE	ASC|ASC	0.004	1
COL11A1_a10b1 complex_CTRL	ASC|ASC	0.003	1
NRG1_LGR4_CASE	ASC|ASC	0.137	1
NRG1_LGR4_CTRL	ASC|ASC	0.126	1
IL11 receptor_IL11_CASE	ASC|ASC	0.411	1
IL11 receptor_IL11_CTRL	ASC|ASC	0.421	1
DSC2_DSG2_CASE	ASC|ASC	0.003	1
DSC2_DSG2_CTRL	ASC|ASC	0.005	1
LTA_RIPK1_CASE	ASC|ASC	0.081	1
LTA_RIPK1_CTRL	ASC|ASC	0.078	1
IL4 receptor_IL4_CASE	ASC|ASC	0.161	1
IL4 receptor_IL4_CTRL	ASC|ASC	0.119	1
COL10A1_a2b1 complex_CASE	ASC|ASC	0.004	1
COL10A1_a2b1 complex_CTRL	ASC|ASC	0.005	1
TRH_TRHR_CASE	ASC|ASC	0.001	1
TRH_TRHR_CTRL	ASC|ASC	0.001	1
THY1_aMb2 complex_CASE	ASC|ASC	2.405	1
THY1_aMb2 complex_CTRL	ASC|ASC	2.485	1
ADORA2A_ENTPD1_CASE	ASC|ASC	0.038	1
ADORA2A_ENTPD1_CTRL	ASC|ASC	0	1
FFAR2_CCL4L2_CASE	ASC|ASC	0.03	1
FFAR2_CCL4L2_CTRL	ASC|ASC	0.077	1
COL8A2_a10b1 complex_CASE	ASC|ASC	0.083	1
COL8A2_a10b1 complex_CTRL	ASC|ASC	0.112	1
CRHR2_UCN2_CASE	ASC|ASC	0	1
CRHR2_UCN2_CTRL	ASC|ASC	0	1
TTR_DDR1_CASE	ASC|ASC	0	1
TTR_DDR1_CTRL	ASC|ASC	0.011	1
TNFSF10_RIPK1_CASE	ASC|ASC	0.753	0
TNFSF10_RIPK1_CTRL	ASC|ASC	0.822	0
BMR1B_AVR2A_GDF6_CASE	ASC|ASC	0.012	1
BMR1B_AVR2A_GDF6_CTRL	ASC|ASC	0.013	1
IL1 receptor_IL1RN_CASE	ASC|ASC	0.02	1
IL1 receptor_IL1RN_CTRL	ASC|ASC	0.031	1
LAMA3_a3b1 complex_CASE	ASC|ASC	0.016	1
LAMA3_a3b1 complex_CTRL	ASC|ASC	0.012	1
COL24A1_a2b1 complex_CASE	ASC|ASC	0.019	1
COL24A1_a2b1 complex_CTRL	ASC|ASC	0.011	1
IL1 receptor inhibitor_IL1B_CASE	ASC|ASC	0.046	1
IL1 receptor inhibitor_IL1B_CTRL	ASC|ASC	0.165	1
TNFRSF8_TNFSF8_CASE	ASC|ASC	0.003	1
TNFRSF8_TNFSF8_CTRL	ASC|ASC	0.003	1
PODXL_SELL_CASE	ASC|ASC	0.01	1
PODXL_SELL_CTRL	ASC|ASC	0.015	1
GAL_GALR1_CASE	ASC|ASC	0.219	1
GAL_GALR1_CTRL	ASC|ASC	0.048	1
CCR1_CCL26_CASE	ASC|ASC	0.064	1
CCR1_CCL26_CTRL	ASC|ASC	0.074	1
PVR_NECTIN3_CASE	ASC|ASC	0.163	1
PVR_NECTIN3_CTRL	ASC|ASC	0.203	1
NECTIN2_NECTIN3_CASE	ASC|ASC	0.296	0
NECTIN2_NECTIN3_CTRL	ASC|ASC	0.325	0
CCR1_CCL23_CASE	ASC|ASC	0.013	1
CCR1_CCL23_CTRL	ASC|ASC	0.009	1
ADCYAP1_DPP4_CASE	ASC|ASC	0.389	1
ADCYAP1_DPP4_CTRL	ASC|ASC	0.212	1
BMPR1B_BMPR2_GDF7_CASE	ASC|ASC	0.001	1
BMPR1B_BMPR2_GDF7_CTRL	ASC|ASC	0.003	1
COL27A1_a2b1 complex_CASE	ASC|ASC	0.022	1
COL27A1_a2b1 complex_CTRL	ASC|ASC	0.024	1
CSF1R_CSF1_CASE	ASC|ASC	0.774	1
CSF1R_CSF1_CTRL	ASC|ASC	0.498	1
COL24A1_a11b1 complex_CASE	ASC|ASC	0.492	1
COL24A1_a11b1 complex_CTRL	ASC|ASC	0.449	1
DLL1_NOTCH4_CASE	ASC|ASC	0.03	1
DLL1_NOTCH4_CTRL	ASC|ASC	0.034	1
CXCR1_YARS_CASE	ASC|ASC	0.067	1
CXCR1_YARS_CTRL	ASC|ASC	0.079	1
COL16A1_a11b1 complex_CASE	ASC|ASC	0.808	0
COL16A1_a11b1 complex_CTRL	ASC|ASC	0.735	0
COL12A1_a11b1 complex_CASE	ASC|ASC	1.972	0
COL12A1_a11b1 complex_CTRL	ASC|ASC	1.75	0
COL2A1_a2b1 complex_CASE	ASC|ASC	0.004	1
COL2A1_a2b1 complex_CTRL	ASC|ASC	0.005	1
SPP1_a9b1 complex_CASE	ASC|ASC	0.051	1
SPP1_a9b1 complex_CTRL	ASC|ASC	0.09	1
IL13_IL13RA2_CASE	ASC|ASC	0.001	1
IL13_IL13RA2_CTRL	ASC|ASC	0.001	1
COL13A1_a1b1 complex_CASE	ASC|ASC	0.014	1
COL13A1_a1b1 complex_CTRL	ASC|ASC	0.016	1
BMP7_PTPRK_CASE	ASC|ASC	0.112	0
BMP7_PTPRK_CTRL	ASC|ASC	0.092	1
BMPR1B_BMPR2_BMP6_CASE	ASC|ASC	0.001	1
BMPR1B_BMPR2_BMP6_CTRL	ASC|ASC	0.003	1
FGFR1_FGF23_CASE	ASC|ASC	1.725	1
FGFR1_FGF23_CTRL	ASC|ASC	1.429	1
UCN_CRHR2_CASE	ASC|ASC	0.005	1
UCN_CRHR2_CTRL	ASC|ASC	0.004	1
C5_C5AR2_CASE	ASC|ASC	0.029	1
C5_C5AR2_CTRL	ASC|ASC	0.026	1
CDH1_aEb7 complex_CASE	ASC|ASC	0.005	1
CDH1_aEb7 complex_CTRL	ASC|ASC	0.005	1
IL26 receptor_IL26_CASE	ASC|ASC	0.01	1
IL26 receptor_IL26_CTRL	ASC|ASC	0.012	1
C5_C5AR1_CASE	ASC|ASC	0.033	1
C5_C5AR1_CTRL	ASC|ASC	0.052	1
COL12A1_a10b1 complex_CASE	ASC|ASC	1.496	1
COL12A1_a10b1 complex_CTRL	ASC|ASC	1.308	1
COL22A1_a2b1 complex_CASE	ASC|ASC	0.003	1
COL22A1_a2b1 complex_CTRL	ASC|ASC	0.005	1
CCR8_CCL18_CASE	ASC|ASC	0.001	1
CCR8_CCL18_CTRL	ASC|ASC	0	1
COL10A1_a10b1 complex_CASE	ASC|ASC	0.001	1
COL10A1_a10b1 complex_CTRL	ASC|ASC	0.001	1
HLA-DPA1_GAL_CASE	ASC|ASC	0.37	1
HLA-DPA1_GAL_CTRL	ASC|ASC	0.334	1
EFNB2_EPHA4_CASE	ASC|ASC	0.033	1
EFNB2_EPHA4_CTRL	ASC|ASC	0.029	1
CCR3_CCL13_CASE	ASC|ASC	0.013	1
CCR3_CCL13_CTRL	ASC|ASC	0.017	1
WNT5A_FZD5_CASE	ASC|ASC	0.072	1
WNT5A_FZD5_CTRL	ASC|ASC	0.044	1
PRLHR_PRLH_CASE	ASC|ASC	0	1
PRLHR_PRLH_CTRL	ASC|ASC	0	1
IL20 receptor Type I_IL20_CASE	ASC|ASC	0.01	1
IL20 receptor Type I_IL20_CTRL	ASC|ASC	0.012	1
GALR2_GAL_CASE	ASC|ASC	0.218	1
GALR2_GAL_CTRL	ASC|ASC	0.047	1
CCL7_ACKR1_CASE	ASC|ASC	0.003	1
CCL7_ACKR1_CTRL	ASC|ASC	0.007	1
WNT5A_FZD2_CASE	ASC|ASC	0.086	1
WNT5A_FZD2_CTRL	ASC|ASC	0.045	1
WNT5A_FZD3_CASE	ASC|ASC	0.08	1
WNT5A_FZD3_CTRL	ASC|ASC	0.044	1
TNF_NOTCH1_CASE	ASC|ASC	0.018	1
TNF_NOTCH1_CTRL	ASC|ASC	0.02	1
CSPG4_a3b1 complex_CASE	ASC|ASC	0.004	1
CSPG4_a3b1 complex_CTRL	ASC|ASC	0.013	1
CCL8_ACKR1_CASE	ASC|ASC	0.033	1
CCL8_ACKR1_CTRL	ASC|ASC	0.085	1
PECAM1_CD38_CASE	ASC|ASC	0.016	1
PECAM1_CD38_CTRL	ASC|ASC	0.023	1
IL22 receptor_IL22_CASE	ASC|ASC	0.003	1
IL22 receptor_IL22_CTRL	ASC|ASC	0.003	1
LAMC1_aVb3 complex_CASE	ASC|ASC	2.074	1
LAMC1_aVb3 complex_CTRL	ASC|ASC	1.12	1
COL4A6_a11b1 complex_CASE	ASC|ASC	0.477	1
COL4A6_a11b1 complex_CTRL	ASC|ASC	0.444	1
COPA_P2RY6_CASE	ASC|ASC	0.399	1
COPA_P2RY6_CTRL	ASC|ASC	0.344	1
PTN_ALK_CASE	ASC|ASC	0.027	1
PTN_ALK_CTRL	ASC|ASC	0.025	1
NPR3_OSTN_CASE	ASC|ASC	0.068	1
NPR3_OSTN_CTRL	ASC|ASC	0.019	1
ACVR_1A2B receptor_INHBA_CASE	ASC|ASC	0.049	1
ACVR_1A2B receptor_INHBA_CTRL	ASC|ASC	0.035	1
ACKR2_CCL3L1_CASE	ASC|ASC	0.046	1
ACKR2_CCL3L1_CTRL	ASC|ASC	0.067	1
COL9A3_a10b1 complex_CASE	ASC|ASC	0.003	1
COL9A3_a10b1 complex_CTRL	ASC|ASC	0.003	1
PlexinA1_complex2_SEMA6D_CASE	ASC|ASC	0.01	1
PlexinA1_complex2_SEMA6D_CTRL	ASC|ASC	0.136	1
EREG_EGFR_CASE	ASC|ASC	1.072	1
EREG_EGFR_CTRL	ASC|ASC	0.793	1
COL5A2_a1b1 complex_CASE	ASC|ASC	1.375	1
COL5A2_a1b1 complex_CTRL	ASC|ASC	1.021	1
COL4A2_a2b1 complex_CASE	ASC|ASC	0.486	1
COL4A2_a2b1 complex_CTRL	ASC|ASC	0.767	1
PROS1_TYRO3_CASE	ASC|ASC	0.477	1
PROS1_TYRO3_CTRL	ASC|ASC	0.424	1
TNFRSF13B_CD70_CASE	ASC|ASC	0.124	1
TNFRSF13B_CD70_CTRL	ASC|ASC	0.084	1
CCR10_CCL28_CASE	ASC|ASC	0.028	1
CCR10_CCL28_CTRL	ASC|ASC	0.036	1
CD74_APP_CASE	ASC|ASC	2.326	1
CD74_APP_CTRL	ASC|ASC	1.802	1
IL36 receptor_IL36G_CASE	ASC|ASC	0	1
IL36 receptor_IL36G_CTRL	ASC|ASC	0.002	1
TFRC_TNFSF13B_CASE	ASC|ASC	0.282	1
TFRC_TNFSF13B_CTRL	ASC|ASC	0.308	1
FN1_aVb5 complex_CASE	ASC|ASC	3.871	0
FN1_aVb5 complex_CTRL	ASC|ASC	3.595	0
COL14A1_a11b1 complex_CASE	ASC|ASC	2.121	0
COL14A1_a11b1 complex_CTRL	ASC|ASC	1.567	0
COL12A1_a2b1 complex_CASE	ASC|ASC	1.498	1
COL12A1_a2b1 complex_CTRL	ASC|ASC	1.312	1
DLL1_NOTCH1_CASE	ASC|ASC	0.03	1
DLL1_NOTCH1_CTRL	ASC|ASC	0.023	1
IL7 receptor_IL7_CASE	ASC|ASC	0.026	1
IL7 receptor_IL7_CTRL	ASC|ASC	0.053	1
DLL1_NOTCH3_CASE	ASC|ASC	0.075	1
DLL1_NOTCH3_CTRL	ASC|ASC	0.068	1
DLL1_NOTCH2_CASE	ASC|ASC	0.516	1
DLL1_NOTCH2_CTRL	ASC|ASC	0.397	1
TNFSF13_TNFRSF1A_CASE	ASC|ASC	0.778	1
TNFSF13_TNFRSF1A_CTRL	ASC|ASC	0.664	1
PLXNC1_SEMA7A_CASE	ASC|ASC	0.157	1
PLXNC1_SEMA7A_CTRL	ASC|ASC	0.046	1
COL28A1_a2b1 complex_CASE	ASC|ASC	0.005	1
COL28A1_a2b1 complex_CTRL	ASC|ASC	0.008	1
PPY_NPY5R_CASE	ASC|ASC	0.009	1
PPY_NPY5R_CTRL	ASC|ASC	0.004	1
IL4_IL13RA2_CASE	ASC|ASC	0.002	1
IL4_IL13RA2_CTRL	ASC|ASC	0.001	1
BTC_ERBB4_CASE	ASC|ASC	0	1
BTC_ERBB4_CTRL	ASC|ASC	0.002	1
CD70_TNFRSF17_CASE	ASC|ASC	0.124	1
CD70_TNFRSF17_CTRL	ASC|ASC	0.085	1
ICAM3_CLEC4M_CASE	ASC|ASC	0.054	1
ICAM3_CLEC4M_CTRL	ASC|ASC	0.063	1
FGFR2_NECTIN1_CASE	ASC|ASC	0.044	1
FGFR2_NECTIN1_CTRL	ASC|ASC	0.07	1
ICAM1_aMb2 complex_CASE	ASC|ASC	0.122	1
ICAM1_aMb2 complex_CTRL	ASC|ASC	0.193	1
IL20 receptor Type I_IL24_CASE	ASC|ASC	0.01	1
IL20 receptor Type I_IL24_CTRL	ASC|ASC	0.012	1
GPR42_FAM3C_CASE	ASC|ASC	0.55	1
GPR42_FAM3C_CTRL	ASC|ASC	0.638	1
BMPR1A_BMPR2_BMP4_CASE	ASC|ASC	0.359	0
BMPR1A_BMPR2_BMP4_CTRL	ASC|ASC	0.282	0
BMPR1A_BMPR2_BMP5_CASE	ASC|ASC	0.186	1
BMPR1A_BMPR2_BMP5_CTRL	ASC|ASC	0.121	1
NPR3_NPPC_CASE	ASC|ASC	0.07	1
NPR3_NPPC_CTRL	ASC|ASC	0.019	1
CD200_CD200R1_CASE	ASC|ASC	0.051	1
CD200_CD200R1_CTRL	ASC|ASC	0.047	1
CNR2_ADIPOQ_CASE	ASC|ASC	0	1
CNR2_ADIPOQ_CTRL	ASC|ASC	0.001	1
COL4A3_a10b1 complex_CASE	ASC|ASC	0.001	1
COL4A3_a10b1 complex_CTRL	ASC|ASC	0.002	1
PTPRC_CD22_CASE	ASC|ASC	0.054	1
PTPRC_CD22_CTRL	ASC|ASC	0.059	1
CD2_CD58_CASE	ASC|ASC	0.112	1
CD2_CD58_CTRL	ASC|ASC	0.125	1
NKG2D II receptor_ULBP2_CASE	ASC|ASC	0.009	1
NKG2D II receptor_ULBP2_CTRL	ASC|ASC	0.003	1
CTLA4_CD80_CASE	ASC|ASC	0.004	1
CTLA4_CD80_CTRL	ASC|ASC	0.003	1
LGALS9_SLC1A5_CASE	ASC|ASC	0.127	1
LGALS9_SLC1A5_CTRL	ASC|ASC	0.146	1
COL6A5_a1b1 complex_CASE	ASC|ASC	0.013	1
COL6A5_a1b1 complex_CTRL	ASC|ASC	0.014	1
CTLA4_CD86_CASE	ASC|ASC	0.005	1
CTLA4_CD86_CTRL	ASC|ASC	0.01	1
BMPR1B_BMPR2_BMPR1A_CASE	ASC|ASC	0.15	1
BMPR1B_BMPR2_BMPR1A_CTRL	ASC|ASC	0.108	1
HLA-E_KLRC1_CASE	ASC|ASC	3.592	1
HLA-E_KLRC1_CTRL	ASC|ASC	4.027	1
TNFRSF1B_GRN_CASE	ASC|ASC	1.161	1
TNFRSF1B_GRN_CTRL	ASC|ASC	0.843	1
IDE_CCL23_CASE	ASC|ASC	0.05	1
IDE_CCL23_CTRL	ASC|ASC	0.043	1
TNC_a9b1 complex_CASE	ASC|ASC	0.248	0
TNC_a9b1 complex_CTRL	ASC|ASC	0.162	1
KIR2DL3_CXCL9_CASE	ASC|ASC	0.032	1
KIR2DL3_CXCL9_CTRL	ASC|ASC	0.048	1
CD160_TNFRSF14_CASE	ASC|ASC	0.199	1
CD160_TNFRSF14_CTRL	ASC|ASC	0.185	1
EFNA1_EPHA7_CASE	ASC|ASC	0.006	1
EFNA1_EPHA7_CTRL	ASC|ASC	0.006	1
EFNA1_EPHA5_CASE	ASC|ASC	0.004	1
EFNA1_EPHA5_CTRL	ASC|ASC	0.006	1
EFNA1_EPHA4_CASE	ASC|ASC	0.033	1
EFNA1_EPHA4_CTRL	ASC|ASC	0.026	1
CCR7_CCL19_CASE	ASC|ASC	0.021	1
CCR7_CCL19_CTRL	ASC|ASC	0.11	1
EFNA1_EPHA2_CASE	ASC|ASC	0.03	1
EFNA1_EPHA2_CTRL	ASC|ASC	0.025	1
EFNA1_EPHA1_CASE	ASC|ASC	0.005	1
EFNA1_EPHA1_CTRL	ASC|ASC	0.006	1
COL14A1_a10b1 complex_CASE	ASC|ASC	1.645	1
COL14A1_a10b1 complex_CTRL	ASC|ASC	1.124	1
COL8A1_a2b1 complex_CASE	ASC|ASC	0.16	1
COL8A1_a2b1 complex_CTRL	ASC|ASC	0.093	1
FN1_a2b1 complex_CASE	ASC|ASC	3.474	1
FN1_a2b1 complex_CTRL	ASC|ASC	3.245	1
CCL5_CCR5_CASE	ASC|ASC	0.069	1
CCL5_CCR5_CTRL	ASC|ASC	0.056	1
NTRK1_GRN_CASE	ASC|ASC	1.065	1
NTRK1_GRN_CTRL	ASC|ASC	0.75	1
CCL5_CCR3_CASE	ASC|ASC	0.069	1
CCL5_CCR3_CTRL	ASC|ASC	0.055	1
CCR3_CCL14_CASE	ASC|ASC	0.001	1
CCR3_CCL14_CTRL	ASC|ASC	0.001	1
CCL5_CCR1_CASE	ASC|ASC	0.081	1
CCL5_CCR1_CTRL	ASC|ASC	0.064	1
LRP5_FAM3B_CASE	ASC|ASC	0.097	1
LRP5_FAM3B_CTRL	ASC|ASC	0.123	1
LGALS9_MRC2_CASE	ASC|ASC	1.416	1
LGALS9_MRC2_CTRL	ASC|ASC	0.913	1
CCR10_CCL7_CASE	ASC|ASC	0.016	1
CCR10_CCL7_CTRL	ASC|ASC	0.014	1
NPR2_NPPC_CASE	ASC|ASC	0.084	1
NPR2_NPPC_CTRL	ASC|ASC	0.065	1
COL21A1_a11b1 complex_CASE	ASC|ASC	0.506	1
COL21A1_a11b1 complex_CTRL	ASC|ASC	0.456	1
TGFB1_TGFBR3_CASE	ASC|ASC	1.846	1
TGFB1_TGFBR3_CTRL	ASC|ASC	1.244	1
ACVR_1A2B receptor_BMP5_CASE	ASC|ASC	0.075	1
ACVR_1A2B receptor_BMP5_CTRL	ASC|ASC	0.042	1
FLT1 complex_VEGFA_CASE	ASC|ASC	0.26	1
FLT1 complex_VEGFA_CTRL	ASC|ASC	0.216	1
EGFR_CNTF_CASE	ASC|ASC	1.063	1
EGFR_CNTF_CTRL	ASC|ASC	0.762	1
EDN2_EDNRA_CASE	ASC|ASC	0.007	1
EDN2_EDNRA_CTRL	ASC|ASC	0	1
COL4A3_a1b1 complex_CASE	ASC|ASC	0.014	1
COL4A3_a1b1 complex_CTRL	ASC|ASC	0.015	1
CORT_GHSR_CASE	ASC|ASC	0	1
CORT_GHSR_CTRL	ASC|ASC	0	1
TNFRSF13B_TNFSF13B_CASE	ASC|ASC	0.24	1
TNFRSF13B_TNFSF13B_CTRL	ASC|ASC	0.23	1
COL3A1_a10b1 complex_CASE	ASC|ASC	17.458	1
COL3A1_a10b1 complex_CTRL	ASC|ASC	11.624	1
BMR1A_ACR2A_GDF7_CASE	ASC|ASC	0.151	1
BMR1A_ACR2A_GDF7_CTRL	ASC|ASC	0.106	1
COL6A1_a2b1 complex_CASE	ASC|ASC	7.339	1
COL6A1_a2b1 complex_CTRL	ASC|ASC	6.742	1
EGFR_COPA_CASE	ASC|ASC	1.46	0
EGFR_COPA_CTRL	ASC|ASC	1.105	0
ADCYAP1_ADCYAP1R1_CASE	ASC|ASC	0.012	1
ADCYAP1_ADCYAP1R1_CTRL	ASC|ASC	0.017	1
TNFSF13_TNFRSF14_CASE	ASC|ASC	0.198	1
TNFSF13_TNFRSF14_CTRL	ASC|ASC	0.183	1
SPN_SIGLEC1_CASE	ASC|ASC	0.006	1
SPN_SIGLEC1_CTRL	ASC|ASC	0.012	1
TNFSF13_TNFRSF17_CASE	ASC|ASC	0.002	1
TNFSF13_TNFRSF17_CTRL	ASC|ASC	0.002	1
CD8 receptor_LCK_CASE	ASC|ASC	0.012	1
CD8 receptor_LCK_CTRL	ASC|ASC	0.015	1
FGFR3_FGF8_CASE	ASC|ASC	0.001	1
FGFR3_FGF8_CTRL	ASC|ASC	0.001	1
FGFR3_FGF9_CASE	ASC|ASC	0.007	1
FGFR3_FGF9_CTRL	ASC|ASC	0.004	1
GALR3_GAL_CASE	ASC|ASC	0.218	1
GALR3_GAL_CTRL	ASC|ASC	0.047	1
CD28_CD80_CASE	ASC|ASC	0.003	1
CD28_CD80_CTRL	ASC|ASC	0.004	1
CXCR1_CXCL6_CASE	ASC|ASC	0.003	1
CXCR1_CXCL6_CTRL	ASC|ASC	0.001	1
CD28_CD86_CASE	ASC|ASC	0.005	1
CD28_CD86_CTRL	ASC|ASC	0.011	1
BMR1A_AVR2B_BMP8A_CASE	ASC|ASC	0.039	1
BMR1A_AVR2B_BMP8A_CTRL	ASC|ASC	0.026	1
PTN_PTPRZ1_CASE	ASC|ASC	0.035	1
PTN_PTPRZ1_CTRL	ASC|ASC	0.031	1
OSMR_OSM_CASE	ASC|ASC	0.213	1
OSMR_OSM_CTRL	ASC|ASC	0.158	1
COL28A1_a1b1 complex_CASE	ASC|ASC	0.015	1
COL28A1_a1b1 complex_CTRL	ASC|ASC	0.017	1
ACVR_1B2B receptor_GDF11_CASE	ASC|ASC	0.098	1
ACVR_1B2B receptor_GDF11_CTRL	ASC|ASC	0.081	1
COL6A5_a10b1 complex_CASE	ASC|ASC	0.001	1
COL6A5_a10b1 complex_CTRL	ASC|ASC	0.001	1
NRG1_LSR_CASE	ASC|ASC	0.013	1
NRG1_LSR_CTRL	ASC|ASC	0.014	1
CEACAM1_SELE_CASE	ASC|ASC	0.002	1
CEACAM1_SELE_CTRL	ASC|ASC	0.002	1
CXCL10_DPP4_CASE	ASC|ASC	0.45	1
CXCL10_DPP4_CTRL	ASC|ASC	0.263	1
ICAM4_aLb2 complex_CASE	ASC|ASC	0.026	1
ICAM4_aLb2 complex_CTRL	ASC|ASC	0.019	1
ICAM1_ITGAL_CASE	ASC|ASC	0.127	1
ICAM1_ITGAL_CTRL	ASC|ASC	0.186	1
TNFRSF1A_FASLG_CASE	ASC|ASC	0.777	1
TNFRSF1A_FASLG_CTRL	ASC|ASC	0.664	1
LGALS9_LRP1_CASE	ASC|ASC	3.43	1
LGALS9_LRP1_CTRL	ASC|ASC	2.958	1
HLA-DQB2_PRL_CASE	ASC|ASC	0	1
HLA-DQB2_PRL_CTRL	ASC|ASC	0	1
COL16A1_a1b1 complex_CASE	ASC|ASC	0.344	1
COL16A1_a1b1 complex_CTRL	ASC|ASC	0.305	1
RSPO2_LGR6_CASE	ASC|ASC	0	1
RSPO2_LGR6_CTRL	ASC|ASC	0	1
ADGRL1_NRG1_CASE	ASC|ASC	0.025	1
ADGRL1_NRG1_CTRL	ASC|ASC	0.026	1
TNFSF14_TNFRSF14_CASE	ASC|ASC	0.254	1
TNFSF14_TNFRSF14_CTRL	ASC|ASC	0.206	1
MDK_LRP1_CASE	ASC|ASC	3.726	0
MDK_LRP1_CTRL	ASC|ASC	3.126	0
LAMP1_VSTM1_CASE	ASC|ASC	1.254	1
LAMP1_VSTM1_CTRL	ASC|ASC	1.093	1
COL9A3_a11b1 complex_CASE	ASC|ASC	0.478	1
COL9A3_a11b1 complex_CTRL	ASC|ASC	0.445	1
EPHB2_EFNB1_CASE	ASC|ASC	0.106	1
EPHB2_EFNB1_CTRL	ASC|ASC	0.096	1
SIRPA_CD47_CASE	ASC|ASC	0.825	0
SIRPA_CD47_CTRL	ASC|ASC	0.842	0
PPBP_CXCR2_CASE	ASC|ASC	0.003	1
PPBP_CXCR2_CTRL	ASC|ASC	0.001	1
IL13 receptor_IL4_CASE	ASC|ASC	0.161	1
IL13 receptor_IL4_CTRL	ASC|ASC	0.119	1
GRIN2A_IL16_CASE	ASC|ASC	0.055	1
GRIN2A_IL16_CTRL	ASC|ASC	0.097	1
NGF_NGFR_CASE	ASC|ASC	0.041	1
NGF_NGFR_CTRL	ASC|ASC	0.031	1
C5AR1_RPS19_CASE	ASC|ASC	8.655	1
C5AR1_RPS19_CTRL	ASC|ASC	8.426	1
PPBP_CXCR1_CASE	ASC|ASC	0.001	1
PPBP_CXCR1_CTRL	ASC|ASC	0	1
IL1B_ADRB2_CASE	ASC|ASC	0.032	1
IL1B_ADRB2_CTRL	ASC|ASC	0.154	1
BMR1A_ACR2A_BMP7_CASE	ASC|ASC	0.211	0
BMR1A_ACR2A_BMP7_CTRL	ASC|ASC	0.146	1
BMR1A_ACR2A_BMP6_CASE	ASC|ASC	0.151	1
BMR1A_ACR2A_BMP6_CTRL	ASC|ASC	0.107	1
BMR1A_ACR2A_BMP5_CASE	ASC|ASC	0.186	1
BMR1A_ACR2A_BMP5_CTRL	ASC|ASC	0.121	1
WNT7B_FZD10_CASE	ASC|ASC	0.003	1
WNT7B_FZD10_CTRL	ASC|ASC	0.005	1
CDH1_a2b1 complex_CASE	ASC|ASC	0.003	1
CDH1_a2b1 complex_CTRL	ASC|ASC	0.005	1
BMR1A_ACR2A_BMP2_CASE	ASC|ASC	0.158	1
BMR1A_ACR2A_BMP2_CTRL	ASC|ASC	0.112	1
IL1 receptor_IL1B_CASE	ASC|ASC	0.046	1
IL1 receptor_IL1B_CTRL	ASC|ASC	0.165	1
GPR42_CCL4L2_CASE	ASC|ASC	0.03	1
GPR42_CCL4L2_CTRL	ASC|ASC	0.078	1
HLA-E_KLRC2_CASE	ASC|ASC	3.592	1
HLA-E_KLRC2_CTRL	ASC|ASC	4.026	1
FGFR4_PTPRR_CASE	ASC|ASC	0.001	1
FGFR4_PTPRR_CTRL	ASC|ASC	0.001	1
F2_a2Bb3 complex_CASE	ASC|ASC	0.002	1
F2_a2Bb3 complex_CTRL	ASC|ASC	0	1
COL6A6_a10b1 complex_CASE	ASC|ASC	0.227	1
COL6A6_a10b1 complex_CTRL	ASC|ASC	0.088	1
SELP_SELPLG_CASE	ASC|ASC	0.006	1
SELP_SELPLG_CTRL	ASC|ASC	0.006	1
FGFR2_CD83_CASE	ASC|ASC	0.052	1
FGFR2_CD83_CTRL	ASC|ASC	0.122	1
SPP1_PTGER4_CASE	ASC|ASC	0.22	1
SPP1_PTGER4_CTRL	ASC|ASC	0.233	1
IL1 receptor_IL1A_CASE	ASC|ASC	0.019	1
IL1 receptor_IL1A_CTRL	ASC|ASC	0.019	1
FGF10_FGFR1_CASE	ASC|ASC	1.78	0
FGF10_FGFR1_CTRL	ASC|ASC	1.502	0
IL18 receptor_IL18_CASE	ASC|ASC	0.058	1
IL18 receptor_IL18_CTRL	ASC|ASC	0.039	1
ADM_MRGPRX2_CASE	ASC|ASC	2.229	1
ADM_MRGPRX2_CTRL	ASC|ASC	1.09	1
NRTN_RET receptor 2_CASE	ASC|ASC	0.007	1
NRTN_RET receptor 2_CTRL	ASC|ASC	0.016	1
LGALS9_COLEC12_CASE	ASC|ASC	0.714	1
LGALS9_COLEC12_CTRL	ASC|ASC	0.594	1
GNRH1_GNRHR_CASE	ASC|ASC	0.008	1
GNRH1_GNRHR_CTRL	ASC|ASC	0.006	1
CCL2_CCR10_CASE	ASC|ASC	0.607	1
CCL2_CCR10_CTRL	ASC|ASC	1.298	1
RSPO2_LGR4_CASE	ASC|ASC	0.137	1
RSPO2_LGR4_CTRL	ASC|ASC	0.126	1
EGFR_TGFA_CASE	ASC|ASC	1.063	1
EGFR_TGFA_CTRL	ASC|ASC	0.763	1
FPR3_HEBP1_CASE	ASC|ASC	0.519	1
FPR3_HEBP1_CTRL	ASC|ASC	0.639	1
IFNL2_Type III IFNR_CASE	ASC|ASC	0	1
IFNL2_Type III IFNR_CTRL	ASC|ASC	0	1
CCL2_ACKR1_CASE	ASC|ASC	0.595	1
CCL2_ACKR1_CTRL	ASC|ASC	1.291	1
ACE2_GHRL_CASE	ASC|ASC	0.003	1
ACE2_GHRL_CTRL	ASC|ASC	0.003	1
COL15A1_a10b1 complex_CASE	ASC|ASC	0.298	1
COL15A1_a10b1 complex_CTRL	ASC|ASC	0.405	1
CD70_GPRC5B_CASE	ASC|ASC	0.363	0
CD70_GPRC5B_CTRL	ASC|ASC	0.228	0
FGF1_FGFR3_CASE	ASC|ASC	0.003	1
FGF1_FGFR3_CTRL	ASC|ASC	0.006	1
CD44_SELE_CASE	ASC|ASC	2.008	1
CD44_SELE_CTRL	ASC|ASC	2.547	1
COL6A2_a2b1 complex_CASE	ASC|ASC	10.434	1
COL6A2_a2b1 complex_CTRL	ASC|ASC	11.036	1
CALCR_ADM_CASE	ASC|ASC	0	1
CALCR_ADM_CTRL	ASC|ASC	1.089	1
TNC_a8b1 complex_CASE	ASC|ASC	0.207	1
TNC_a8b1 complex_CTRL	ASC|ASC	0.127	1
COL6A2_a10b1 complex_CASE	ASC|ASC	10.432	1
COL6A2_a10b1 complex_CTRL	ASC|ASC	11.032	1
FLT4_PDGFC_CASE	ASC|ASC	0.022	1
FLT4_PDGFC_CTRL	ASC|ASC	0.03	1
COL18A1_a11b1 complex_CASE	ASC|ASC	0.834	0
COL18A1_a11b1 complex_CTRL	ASC|ASC	0.774	0
EPOR_KITLG_CASE	ASC|ASC	0.187	1
EPOR_KITLG_CTRL	ASC|ASC	0.223	1
CEACAM5_CD1D_CASE	ASC|ASC	0.001	1
CEACAM5_CD1D_CTRL	ASC|ASC	0.004	1
AVP_AVPR1A_CASE	ASC|ASC	0.008	1
AVP_AVPR1A_CTRL	ASC|ASC	0.01	1
AVP_AVPR1B_CASE	ASC|ASC	0.005	1
AVP_AVPR1B_CTRL	ASC|ASC	0.005	1
COL4A5_a10b1 complex_CASE	ASC|ASC	0.002	1
COL4A5_a10b1 complex_CTRL	ASC|ASC	0.006	1
BMPR1A_BMPR2_GDF5_CASE	ASC|ASC	0.15	1
BMPR1A_BMPR2_GDF5_CTRL	ASC|ASC	0.106	1
BMPR1A_BMPR2_GDF6_CASE	ASC|ASC	0.161	1
BMPR1A_BMPR2_GDF6_CTRL	ASC|ASC	0.117	1
BMPR1A_BMPR2_GDF7_CASE	ASC|ASC	0.151	1
BMPR1A_BMPR2_GDF7_CTRL	ASC|ASC	0.106	1
VIP_DPP4_CASE	ASC|ASC	0	1
VIP_DPP4_CTRL	ASC|ASC	0	1
VEGFD_KDR_CASE	ASC|ASC	0.756	1
VEGFD_KDR_CTRL	ASC|ASC	0.23	1
COL4A1_a1b1 complex_CASE	ASC|ASC	0.748	1
COL4A1_a1b1 complex_CTRL	ASC|ASC	0.925	1
DPP4_CXCL9_CASE	ASC|ASC	0.419	1
DPP4_CXCL9_CTRL	ASC|ASC	0.257	1
HLA-G_LILRB2_CASE	ASC|ASC	0.012	1
HLA-G_LILRB2_CTRL	ASC|ASC	0.015	1
BMR1B_AVR2B_BMP8A_CASE	ASC|ASC	0	1
BMR1B_AVR2B_BMP8A_CTRL	ASC|ASC	0.003	1
WNT2_FZD4_CASE	ASC|ASC	0.334	0
WNT2_FZD4_CTRL	ASC|ASC	0.317	0
TNFRSF17_TNFSF13B_CASE	ASC|ASC	0.24	1
TNFRSF17_TNFSF13B_CTRL	ASC|ASC	0.23	1
COL3A1_a2b1 complex_CASE	ASC|ASC	17.46	1
COL3A1_a2b1 complex_CTRL	ASC|ASC	11.628	1
ACVR_1B2A receptor_INHBB_CASE	ASC|ASC	0.24	0
ACVR_1B2A receptor_INHBB_CTRL	ASC|ASC	0.191	0
ACVR_1B2A receptor_INHBA_CASE	ASC|ASC	0.084	1
ACVR_1B2A receptor_INHBA_CTRL	ASC|ASC	0.074	1
IFNE_Type I IFNR_CASE	ASC|ASC	0	1
IFNE_Type I IFNR_CTRL	ASC|ASC	0.054	1
ACVR_1B2B receptor_GDF3_CASE	ASC|ASC	0	1
ACVR_1B2B receptor_GDF3_CTRL	ASC|ASC	0	1
BDNF_NTRK2_CASE	ASC|ASC	2.262	1
BDNF_NTRK2_CTRL	ASC|ASC	2.373	1
PTPRC_MRC1_CASE	ASC|ASC	0.057	1
PTPRC_MRC1_CTRL	ASC|ASC	0.082	1
CD8A_CEACAM5_CASE	ASC|ASC	0.005	1
CD8A_CEACAM5_CTRL	ASC|ASC	0.007	1
COL27A1_a10b1 complex_CASE	ASC|ASC	0.02	1
COL27A1_a10b1 complex_CTRL	ASC|ASC	0.02	1
WNT2_FZD1_CASE	ASC|ASC	0.245	0
WNT2_FZD1_CTRL	ASC|ASC	0.19	0
CCL25_ACKR4_CASE	ASC|ASC	0.534	1
CCL25_ACKR4_CTRL	ASC|ASC	0.356	1
FLT1 complex_VEGFB_CASE	ASC|ASC	0.877	1
FLT1 complex_VEGFB_CTRL	ASC|ASC	1.057	1
NRG1_ERBB4_CASE	ASC|ASC	0	1
NRG1_ERBB4_CTRL	ASC|ASC	0.001	1
EPHA2_EFNA4_CASE	ASC|ASC	0.076	1
EPHA2_EFNA4_CTRL	ASC|ASC	0.057	1
WNT2_FZD3_CASE	ASC|ASC	0.1	1
WNT2_FZD3_CTRL	ASC|ASC	0.103	1
NPPA_NPR3_CASE	ASC|ASC	0.067	1
NPPA_NPR3_CTRL	ASC|ASC	0.018	1
NPPA_NPR2_CASE	ASC|ASC	0.082	1
NPPA_NPR2_CTRL	ASC|ASC	0.064	1
NPPA_NPR1_CASE	ASC|ASC	0.218	1
NPPA_NPR1_CTRL	ASC|ASC	0.233	1
COL13A1_a11b1 complex_CASE	ASC|ASC	0.477	1
COL13A1_a11b1 complex_CTRL	ASC|ASC	0.446	1
NECTIN1_CADM3_CASE	ASC|ASC	0.277	1
NECTIN1_CADM3_CTRL	ASC|ASC	0.262	1
EREG_ERBB4_CASE	ASC|ASC	0.01	1
EREG_ERBB4_CTRL	ASC|ASC	0.032	1
COL6A5_a11b1 complex_CASE	ASC|ASC	0.477	1
COL6A5_a11b1 complex_CTRL	ASC|ASC	0.443	1
VTN_a2Bb3 complex_CASE	ASC|ASC	0.004	1
VTN_a2Bb3 complex_CTRL	ASC|ASC	0.005	1
NGFR_NTF3_CASE	ASC|ASC	0.042	1
NGFR_NTF3_CTRL	ASC|ASC	0.031	1
COL5A1_a10b1 complex_CASE	ASC|ASC	1.083	1
COL5A1_a10b1 complex_CTRL	ASC|ASC	0.586	1
BDNF_F11R_CASE	ASC|ASC	0.006	1
BDNF_F11R_CTRL	ASC|ASC	0.017	1
CEACAM1_CD209_CASE	ASC|ASC	0.002	1
CEACAM1_CD209_CTRL	ASC|ASC	0.006	1
NKG2D II receptor_ULBP1_CASE	ASC|ASC	0.001	1
NKG2D II receptor_ULBP1_CTRL	ASC|ASC	0	1
NKG2D II receptor_ULBP3_CASE	ASC|ASC	0	1
NKG2D II receptor_ULBP3_CTRL	ASC|ASC	0	1
WNT4_FZD8_CASE	ASC|ASC	0.124	1
WNT4_FZD8_CTRL	ASC|ASC	0.085	1
FGFR4_FGF9_CASE	ASC|ASC	0.007	1
FGFR4_FGF9_CTRL	ASC|ASC	0.004	1
CCL4_CCR5_CASE	ASC|ASC	0.2	1
CCL4_CCR5_CTRL	ASC|ASC	0.222	1
CNTF-1R_CNTF_CASE	ASC|ASC	0.138	1
CNTF-1R_CNTF_CTRL	ASC|ASC	0.151	1
ACKR2_CCL7_CASE	ASC|ASC	0.038	1
ACKR2_CCL7_CTRL	ASC|ASC	0.025	1
ACKR2_CCL4_CASE	ASC|ASC	0.238	1
ACKR2_CCL4_CTRL	ASC|ASC	0.246	1
CCL5_CCR4_CASE	ASC|ASC	0.068	1
CCL5_CCR4_CTRL	ASC|ASC	0.055	1
ACKR2_CCL2_CASE	ASC|ASC	0.63	1
ACKR2_CCL2_CTRL	ASC|ASC	1.308	1
ACKR2_CCL3_CASE	ASC|ASC	0.064	1
ACKR2_CCL3_CTRL	ASC|ASC	0.118	1
TNFRSF10C_TNFSF10_CASE	ASC|ASC	0.673	1
TNFRSF10C_TNFSF10_CTRL	ASC|ASC	0.744	1
VCAM1_a9b1 complex_CASE	ASC|ASC	0.313	0
VCAM1_a9b1 complex_CTRL	ASC|ASC	0.15	1
CCR3_CCL15_CASE	ASC|ASC	0	1
CCR3_CCL15_CTRL	ASC|ASC	0	1
ACVR_1C2B receptor_INHBB_CASE	ASC|ASC	0.166	1
ACVR_1C2B receptor_INHBB_CTRL	ASC|ASC	0.127	1
SCT_SCTR_CASE	ASC|ASC	0.001	1
SCT_SCTR_CTRL	ASC|ASC	0.001	1
ACKR2_CCL8_CASE	ASC|ASC	0.068	1
ACKR2_CCL8_CTRL	ASC|ASC	0.102	1
TNF_PTPRS_CASE	ASC|ASC	0.108	1
TNF_PTPRS_CTRL	ASC|ASC	0.081	1
COL14A1_a1b1 complex_CASE	ASC|ASC	1.658	1
COL14A1_a1b1 complex_CTRL	ASC|ASC	1.137	1
SELE_GLG1_CASE	ASC|ASC	0.818	1
SELE_GLG1_CTRL	ASC|ASC	0.675	1
COL12A1_a1b1 complex_CASE	ASC|ASC	1.508	1
COL12A1_a1b1 complex_CTRL	ASC|ASC	1.321	1
TNFRSF13C_TNFSF13B_CASE	ASC|ASC	0.24	1
TNFRSF13C_TNFSF13B_CTRL	ASC|ASC	0.23	1
IL20 receptor Type II_IL20_CASE	ASC|ASC	0.003	1
IL20 receptor Type II_IL20_CTRL	ASC|ASC	0.004	1
NCR3_BAG6_CASE	ASC|ASC	0.179	1
NCR3_BAG6_CTRL	ASC|ASC	0.177	1
VEGFA_KDR_CASE	ASC|ASC	0.26	1
VEGFA_KDR_CTRL	ASC|ASC	0.216	1
TNFRSF11B_TNFSF11_CASE	ASC|ASC	0.055	1
TNFRSF11B_TNFSF11_CTRL	ASC|ASC	0.031	1
TNFRSF11B_TNFSF10_CASE	ASC|ASC	0.727	0
TNFRSF11B_TNFSF10_CTRL	ASC|ASC	0.774	1
CGA_LHCGR_CASE	ASC|ASC	0	1
CGA_LHCGR_CTRL	ASC|ASC	0	1
COL6A6_a1b1 complex_CASE	ASC|ASC	0.239	1
COL6A6_a1b1 complex_CTRL	ASC|ASC	0.101	1
BMP2_SMO_CASE	ASC|ASC	0.066	1
BMP2_SMO_CTRL	ASC|ASC	0.049	1
FGF17_FGFR4_CASE	ASC|ASC	0.002	1
FGF17_FGFR4_CTRL	ASC|ASC	0.001	1
CCL21_CCR7_CASE	ASC|ASC	0.004	1
CCL21_CCR7_CTRL	ASC|ASC	0.006	1
ACKR2_CCL28_CASE	ASC|ASC	0.051	1
ACKR2_CCL28_CTRL	ASC|ASC	0.046	1
PDGFB_PDGFRA_CASE	ASC|ASC	1.945	1
PDGFB_PDGFRA_CTRL	ASC|ASC	1.666	1
FGF17_FGFR1_CASE	ASC|ASC	1.726	1
FGF17_FGFR1_CTRL	ASC|ASC	1.429	1
FGF17_FGFR2_CASE	ASC|ASC	0.013	1
FGF17_FGFR2_CTRL	ASC|ASC	0.047	1
FGF17_FGFR3_CASE	ASC|ASC	0.002	1
FGF17_FGFR3_CTRL	ASC|ASC	0.001	1
RLN2_RXFP1_CASE	ASC|ASC	0.001	1
RLN2_RXFP1_CTRL	ASC|ASC	0.001	1
TG_ASGR1_CASE	ASC|ASC	0.003	1
TG_ASGR1_CTRL	ASC|ASC	0.003	1
CXCR1_CXCL5_CASE	ASC|ASC	0.001	1
CXCR1_CXCL5_CTRL	ASC|ASC	0.002	1
LEP_LEPR_CASE	ASC|ASC	0.59	1
LEP_LEPR_CTRL	ASC|ASC	0.342	1
BMR1A_ACR2A_GDF5_CASE	ASC|ASC	0.15	1
BMR1A_ACR2A_GDF5_CTRL	ASC|ASC	0.106	1
TNFSF9_IL13RA2_CASE	ASC|ASC	0.132	1
TNFSF9_IL13RA2_CTRL	ASC|ASC	0.122	1
COL6A2_a11b1 complex_CASE	ASC|ASC	10.908	0
COL6A2_a11b1 complex_CTRL	ASC|ASC	11.475	0
CSF1_SLC7A1_CASE	ASC|ASC	0.808	1
CSF1_SLC7A1_CTRL	ASC|ASC	0.523	1
CCR4_CCL17_CASE	ASC|ASC	0.002	1
CCR4_CCL17_CTRL	ASC|ASC	0.002	1
COL4A5_a11b1 complex_CASE	ASC|ASC	0.477	1
COL4A5_a11b1 complex_CTRL	ASC|ASC	0.448	1
PLXNB2_SEMA4C_CASE	ASC|ASC	0.171	0
PLXNB2_SEMA4C_CTRL	ASC|ASC	0.135	1
PYY_NPY1R_CASE	ASC|ASC	0.112	1
PYY_NPY1R_CTRL	ASC|ASC	0.073	1
PLXNB2_SEMA4G_CASE	ASC|ASC	0.128	1
PLXNB2_SEMA4G_CTRL	ASC|ASC	0.088	1
PLXNB2_SEMA4D_CASE	ASC|ASC	0.138	1
PLXNB2_SEMA4D_CTRL	ASC|ASC	0.094	1
ACVR_1A2B receptor_BMP6_CASE	ASC|ASC	0.04	1
ACVR_1A2B receptor_BMP6_CTRL	ASC|ASC	0.027	1
PTHLH_PTH2R_CASE	ASC|ASC	0.036	1
PTHLH_PTH2R_CTRL	ASC|ASC	0.059	1
CD94:NKG2E_HLA-E_CASE	ASC|ASC	3.59	1
CD94:NKG2E_HLA-E_CTRL	ASC|ASC	4.025	1
VWF_aVb3 complex_CASE	ASC|ASC	0.037	1
VWF_aVb3 complex_CTRL	ASC|ASC	0.035	1
TBXA2R_GHRL_CASE	ASC|ASC	0.021	1
TBXA2R_GHRL_CTRL	ASC|ASC	0.027	1
COL13A1_a10b1 complex_CASE	ASC|ASC	0.002	1
COL13A1_a10b1 complex_CTRL	ASC|ASC	0.003	1
ADIPOQ_CD200R1_CASE	ASC|ASC	0.002	1
ADIPOQ_CD200R1_CTRL	ASC|ASC	0.003	1
NOTCH1_DLK1_CASE	ASC|ASC	0.055	1
NOTCH1_DLK1_CTRL	ASC|ASC	0.011	1
LEFTY2_TDGF1_CASE	ASC|ASC	0.003	1
LEFTY2_TDGF1_CTRL	ASC|ASC	0	1
CXCL13_ACKR4_CASE	ASC|ASC	0.534	1
CXCL13_ACKR4_CTRL	ASC|ASC	0	1
PF4_CXCR3_CASE	ASC|ASC	0.003	1
PF4_CXCR3_CTRL	ASC|ASC	0	1
CCL22_CCR4_CASE	ASC|ASC	0.002	1
CCL22_CCR4_CTRL	ASC|ASC	0.006	1
COL5A1_a11b1 complex_CASE	ASC|ASC	1.559	0
COL5A1_a11b1 complex_CTRL	ASC|ASC	1.028	0
ACVR1_BMPR2_BMP6_CASE	ASC|ASC	0.166	1
ACVR1_BMPR2_BMP6_CTRL	ASC|ASC	0.151	1
ACVR1_BMPR2_BMP5_CASE	ASC|ASC	0.201	1
ACVR1_BMPR2_BMP5_CTRL	ASC|ASC	0.165	1
ERBB3_NRG1_CASE	ASC|ASC	0.007	1
ERBB3_NRG1_CTRL	ASC|ASC	0.006	1
LGALS9_CD44_CASE	ASC|ASC	2.031	1
LGALS9_CD44_CTRL	ASC|ASC	2.576	1
LGALS9_CD47_CASE	ASC|ASC	0.656	1
LGALS9_CD47_CTRL	ASC|ASC	0.702	1
MADCAM1_a4b7 complex_CASE	ASC|ASC	0.009	1
MADCAM1_a4b7 complex_CTRL	ASC|ASC	0.008	1
COL2A1_a10b1 complex_CASE	ASC|ASC	0.002	1
COL2A1_a10b1 complex_CTRL	ASC|ASC	0.001	1
COL4A6_a1b1 complex_CASE	ASC|ASC	0.013	1
COL4A6_a1b1 complex_CTRL	ASC|ASC	0.015	1
TSLP_TSLPR_CASE	ASC|ASC	0.011	1
TSLP_TSLPR_CTRL	ASC|ASC	0.006	1
CCL24_CCR3_CASE	ASC|ASC	0	1
CCL24_CCR3_CTRL	ASC|ASC	0	1
CCL24_CCR2_CASE	ASC|ASC	0	1
CCL24_CCR2_CTRL	ASC|ASC	0	1
TNF_SEMA4C_CASE	ASC|ASC	0.052	1
TNF_SEMA4C_CTRL	ASC|ASC	0.059	1
FLT4_VEGFC_CASE	ASC|ASC	0.264	1
FLT4_VEGFC_CTRL	ASC|ASC	0.067	1
COL11A2_a2b1 complex_CASE	ASC|ASC	0.004	1
COL11A2_a2b1 complex_CTRL	ASC|ASC	0.005	1
COL1A1_a2b1 complex_CASE	ASC|ASC	21.344	1
COL1A1_a2b1 complex_CTRL	ASC|ASC	13.132	1
COPA_SORT1_CASE	ASC|ASC	0.429	1
COPA_SORT1_CTRL	ASC|ASC	0.393	0.86
NKG2D II receptor_MICB_CASE	ASC|ASC	0.006	1
NKG2D II receptor_MICB_CTRL	ASC|ASC	0.004	1
COL11A1_a2b1 complex_CASE	ASC|ASC	0.006	1
COL11A1_a2b1 complex_CTRL	ASC|ASC	0.007	1
COL7A1_a1b1 complex_CASE	ASC|ASC	0.018	1
COL7A1_a1b1 complex_CTRL	ASC|ASC	0.019	1
BMP8B_PLAUR_CASE	ASC|ASC	0.143	1
BMP8B_PLAUR_CTRL	ASC|ASC	0.193	1
ADORA2A_NAMPT_CASE	ASC|ASC	1.024	1
ADORA2A_NAMPT_CTRL	ASC|ASC	0	1
COL15A1_a2b1 complex_CASE	ASC|ASC	0.3	1
COL15A1_a2b1 complex_CTRL	ASC|ASC	0.409	1
CD72_SEMA4D_CASE	ASC|ASC	0.024	1
CD72_SEMA4D_CTRL	ASC|ASC	0.018	1
ICAM1_aXb2 complex_CASE	ASC|ASC	0.123	1
ICAM1_aXb2 complex_CTRL	ASC|ASC	0.192	1
BMPR1B_BMPR2_BMP2_CASE	ASC|ASC	0.009	1
BMPR1B_BMPR2_BMP2_CTRL	ASC|ASC	0.009	1
COL2A1_a11b1 complex_CASE	ASC|ASC	0.477	1
COL2A1_a11b1 complex_CTRL	ASC|ASC	0.443	1
ACVR_1A2B receptor_INHBB_CASE	ASC|ASC	0.204	1
ACVR_1A2B receptor_INHBB_CTRL	ASC|ASC	0.152	1
CCR2_CCL8_CASE	ASC|ASC	0.03	1
CCR2_CCL8_CTRL	ASC|ASC	0.078	1
WNT1_ROR2_CASE	ASC|ASC	0.017	1
WNT1_ROR2_CTRL	ASC|ASC	0.005	1
NPPB_DPP4_CASE	ASC|ASC	0.387	1
NPPB_DPP4_CTRL	ASC|ASC	0.21	1
INHBE_ACVR2B_CASE	ASC|ASC	0.039	1
INHBE_ACVR2B_CTRL	ASC|ASC	0	1
MLNR_GHRL_CASE	ASC|ASC	0.002	1
MLNR_GHRL_CTRL	ASC|ASC	0.003	1
KLRB1_CLEC2D_CASE	ASC|ASC	0.068	1
KLRB1_CLEC2D_CTRL	ASC|ASC	0.059	1
L1CAM_a5b1 complex_CASE	ASC|ASC	0.177	1
L1CAM_a5b1 complex_CTRL	ASC|ASC	0.186	1
CCR2_CCL7_CASE	ASC|ASC	0.001	1
CCR2_CCL7_CTRL	ASC|ASC	0.001	1
FN1_a4b7 complex_CASE	ASC|ASC	3.476	1
FN1_a4b7 complex_CTRL	ASC|ASC	3.245	1
LIFR_LIF_CASE	ASC|ASC	0.25	1
LIFR_LIF_CTRL	ASC|ASC	0.151	1
RSPO4_LGR6_CASE	ASC|ASC	0.001	1
RSPO4_LGR6_CTRL	ASC|ASC	0	1
IFNE_ADGRV1_CASE	ASC|ASC	0	1
IFNE_ADGRV1_CTRL	ASC|ASC	0.001	1
RSPO4_LGR4_CASE	ASC|ASC	0.137	1
RSPO4_LGR4_CTRL	ASC|ASC	0.126	1
IL13_TMEM219_CASE	ASC|ASC	0.559	1
IL13_TMEM219_CTRL	ASC|ASC	0.609	1
BMR1A_AVR2B_GDF7_CASE	ASC|ASC	0.04	1
BMR1A_AVR2B_GDF7_CTRL	ASC|ASC	0.026	1
BMR1A_AVR2B_GDF6_CASE	ASC|ASC	0.05	1
BMR1A_AVR2B_GDF6_CTRL	ASC|ASC	0.037	1
BMR1A_AVR2B_GDF5_CASE	ASC|ASC	0.039	1
BMR1A_AVR2B_GDF5_CTRL	ASC|ASC	0.026	1
FN1_a3b1 complex_CASE	ASC|ASC	3.472	1
FN1_a3b1 complex_CTRL	ASC|ASC	3.243	1
NCAM1_BDNF_CASE	ASC|ASC	0.008	1
NCAM1_BDNF_CTRL	ASC|ASC	0.024	1
NMU_NMUR2_CASE	ASC|ASC	0	1
NMU_NMUR2_CTRL	ASC|ASC	0.001	1
ADCYAP1_VIPR2_CASE	ASC|ASC	0.028	1
ADCYAP1_VIPR2_CTRL	ASC|ASC	0.025	1
OMD_aVb3 complex_CASE	ASC|ASC	0.508	1
OMD_aVb3 complex_CTRL	ASC|ASC	0.479	1
FGFR2_FGF9_CASE	ASC|ASC	0.019	1
FGFR2_FGF9_CTRL	ASC|ASC	0.049	1
FGFR2_FGF8_CASE	ASC|ASC	0.013	1
FGFR2_FGF8_CTRL	ASC|ASC	0.046	1
COL21A1_a10b1 complex_CASE	ASC|ASC	0.03	1
COL21A1_a10b1 complex_CTRL	ASC|ASC	0.013	1
IL2 receptor_I_IL2_CASE	ASC|ASC	0.007	1
IL2 receptor_I_IL2_CTRL	ASC|ASC	0	1
IL33 receptor_IL33_CASE	ASC|ASC	0.397	1
IL33 receptor_IL33_CTRL	ASC|ASC	0.24	1
SPP1_aVb3 complex_CASE	ASC|ASC	0.039	1
SPP1_aVb3 complex_CTRL	ASC|ASC	0.078	1
COL5A2_a11b1 complex_CASE	ASC|ASC	1.838	0
COL5A2_a11b1 complex_CTRL	ASC|ASC	1.451	0
ADCYAP1_VIPR1_CASE	ASC|ASC	0.002	1
ADCYAP1_VIPR1_CTRL	ASC|ASC	0.004	1
FGF1_aVb3 complex_CASE	ASC|ASC	0.037	1
FGF1_aVb3 complex_CTRL	ASC|ASC	0.036	1
TNF_RIPK1_CASE	ASC|ASC	0.086	1
TNF_RIPK1_CTRL	ASC|ASC	0.087	1
PECAM1_CD177_CASE	ASC|ASC	0.007	1
PECAM1_CD177_CTRL	ASC|ASC	0.009	1
CCL22_DPP4_CASE	ASC|ASC	0.389	1
CCL22_DPP4_CTRL	ASC|ASC	0.215	1
SEMA4A_PLXND1_CASE	ASC|ASC	0.237	1
SEMA4A_PLXND1_CTRL	ASC|ASC	0.23	1
KLRG2_TNFSF9_CASE	ASC|ASC	0	1
KLRG2_TNFSF9_CTRL	ASC|ASC	0.121	1
KLRG2_WNT5B_CASE	ASC|ASC	0	1
KLRG2_WNT5B_CTRL	ASC|ASC	0.043	1
ACVR_1A2B receptor_BMP7_CASE	ASC|ASC	0.1	1
ACVR_1A2B receptor_BMP7_CTRL	ASC|ASC	0.066	1
ICAM3_aDb2 complex_CASE	ASC|ASC	0.053	1
ICAM3_aDb2 complex_CTRL	ASC|ASC	0.063	1
LGALS9_MET_CASE	ASC|ASC	0.024	1
LGALS9_MET_CTRL	ASC|ASC	0.032	1
COL4A5_a2b1 complex_CASE	ASC|ASC	0.004	1
COL4A5_a2b1 complex_CTRL	ASC|ASC	0.01	1
TTR_AGER_CASE	ASC|ASC	0	1
TTR_AGER_CTRL	ASC|ASC	0.008	1
COL7A1_a10b1 complex_CASE	ASC|ASC	0.006	1
COL7A1_a10b1 complex_CTRL	ASC|ASC	0.006	1
KISS1_KISS1R_CASE	ASC|ASC	0	1
KISS1_KISS1R_CTRL	ASC|ASC	0	1
IFNK_Type I IFNR_CASE	ASC|ASC	0.037	1
IFNK_Type I IFNR_CTRL	ASC|ASC	0	1
FN1_a5b1 complex_CASE	ASC|ASC	3.647	0
FN1_a5b1 complex_CTRL	ASC|ASC	3.424	0
BMPR1B_BMPR2_BMP7_CASE	ASC|ASC	0.061	1
BMPR1B_BMPR2_BMP7_CTRL	ASC|ASC	0.042	1
CXCL2_CXCR2_CASE	ASC|ASC	0.205	1
CXCL2_CXCR2_CTRL	ASC|ASC	0.421	1
GPR25_RETN_CASE	ASC|ASC	0	1
GPR25_RETN_CTRL	ASC|ASC	0	1
CXCL2_CXCR1_CASE	ASC|ASC	0.203	1
CXCL2_CXCR1_CTRL	ASC|ASC	0.42	1
XCR1_XCL1_CASE	ASC|ASC	0.005	1
XCR1_XCL1_CTRL	ASC|ASC	0.006	1
BMPR1A_BMPR2_BMP6_CASE	ASC|ASC	0.151	1
BMPR1A_BMPR2_BMP6_CTRL	ASC|ASC	0.107	1
XCR1_XCL2_CASE	ASC|ASC	0.008	1
XCR1_XCL2_CTRL	ASC|ASC	0.006	1
FZD9_WNT2_CASE	ASC|ASC	0.086	1
FZD9_WNT2_CTRL	ASC|ASC	0.092	1
COL11A2_a1b1 complex_CASE	ASC|ASC	0.014	1
COL11A2_a1b1 complex_CTRL	ASC|ASC	0.014	1
COL11A1_a11b1 complex_CASE	ASC|ASC	0.48	1
COL11A1_a11b1 complex_CTRL	ASC|ASC	0.445	1
FZD9_WNT1_CASE	ASC|ASC	0.001	1
FZD9_WNT1_CTRL	ASC|ASC	0.002	1
CD47_SIRPG_CASE	ASC|ASC	0.634	1
CD47_SIRPG_CTRL	ASC|ASC	0.672	1
CALCA_CALCR_CASE	ASC|ASC	0	1
CALCA_CALCR_CTRL	ASC|ASC	0	1
VIP_AVPR1A_CASE	ASC|ASC	0	1
VIP_AVPR1A_CTRL	ASC|ASC	0	1
CADM3_NECTIN3_CASE	ASC|ASC	0.396	0
CADM3_NECTIN3_CTRL	ASC|ASC	0.425	0
FcRn complex_ALB_CASE	ASC|ASC	2.854	1
FcRn complex_ALB_CTRL	ASC|ASC	2.093	1
CD52_SIGLEC10_CASE	ASC|ASC	0.038	1
CD52_SIGLEC10_CTRL	ASC|ASC	0.061	1
FGFR2_XPR1_CASE	ASC|ASC	0.058	1
FGFR2_XPR1_CTRL	ASC|ASC	0.084	1
VEGFA_EPHB2_CASE	ASC|ASC	0.295	1
VEGFA_EPHB2_CTRL	ASC|ASC	0.254	1
PROK1_PROKR1_CASE	ASC|ASC	0	1
PROK1_PROKR1_CTRL	ASC|ASC	0	1
ACVR2A_INHBE_CASE	ASC|ASC	0.187	1
ACVR2A_INHBE_CTRL	ASC|ASC	0	1
TGFB3_TGFBR3_CASE	ASC|ASC	1.796	0
TGFB3_TGFBR3_CTRL	ASC|ASC	1.16	0
IL5 receptor_IL5_CASE	ASC|ASC	0	1
IL5 receptor_IL5_CTRL	ASC|ASC	0	1
CD74_COPA_CASE	ASC|ASC	0.751	1
CD74_COPA_CTRL	ASC|ASC	0.83	1
TNFSF14_LTBR_CASE	ASC|ASC	0.335	1
TNFSF14_LTBR_CTRL	ASC|ASC	0.281	1
SELP_CD34_CASE	ASC|ASC	1.655	1
SELP_CD34_CTRL	ASC|ASC	1.693	1
MDK_ALK_CASE	ASC|ASC	0.319	1
MDK_ALK_CTRL	ASC|ASC	0.198	1
EPO_EPHB4_CASE	ASC|ASC	0.03	1
EPO_EPHB4_CTRL	ASC|ASC	0.027	1
VEGFA_FLT1_CASE	ASC|ASC	0.259	1
VEGFA_FLT1_CTRL	ASC|ASC	0.216	1
CXADR_FAM3C_CASE	ASC|ASC	0.55	1
CXADR_FAM3C_CTRL	ASC|ASC	0.637	1
NKG2D II receptor_RAET1E_CASE	ASC|ASC	0.003	1
NKG2D II receptor_RAET1E_CTRL	ASC|ASC	0.001	1
EPHB1_EFNB1_CASE	ASC|ASC	0.07	1
EPHB1_EFNB1_CTRL	ASC|ASC	0.057	1
KIT_KITLG_CASE	ASC|ASC	0.174	1
KIT_KITLG_CTRL	ASC|ASC	0.204	1
BMPR1B_BMPR2_GDF5_CASE	ASC|ASC	0.001	1
BMPR1B_BMPR2_GDF5_CTRL	ASC|ASC	0.003	1
FLT1_VEGFB_CASE	ASC|ASC	0.876	1
FLT1_VEGFB_CTRL	ASC|ASC	1.057	1
TNFSF9_TNFRSF9_CASE	ASC|ASC	0.132	1
TNFSF9_TNFRSF9_CTRL	ASC|ASC	0.123	1
WNT7A_LDLR_CASE	ASC|ASC	0.051	1
WNT7A_LDLR_CTRL	ASC|ASC	0.128	1
XCL1_ADGRV1_CASE	ASC|ASC	0.005	1
XCL1_ADGRV1_CTRL	ASC|ASC	0.006	1
C3_C3AR1_CASE	ASC|ASC	8.978	1
C3_C3AR1_CTRL	ASC|ASC	6.587	1
EFNA3_EPHA7_CASE	ASC|ASC	0.005	1
EFNA3_EPHA7_CTRL	ASC|ASC	0.005	1
COL4A6_a10b1 complex_CASE	ASC|ASC	0.001	1
COL4A6_a10b1 complex_CTRL	ASC|ASC	0.002	1
COL18A1_a2b1 complex_CASE	ASC|ASC	0.361	1
COL18A1_a2b1 complex_CTRL	ASC|ASC	0.336	1
COL26A1_a10b1 complex_CASE	ASC|ASC	0.001	1
COL26A1_a10b1 complex_CTRL	ASC|ASC	0.001	1
CD226_NECTIN2_CASE	ASC|ASC	0.15	1
CD226_NECTIN2_CTRL	ASC|ASC	0.142	1
ACVR_1B2B receptor_INHBA_CASE	ASC|ASC	0.049	1
ACVR_1B2B receptor_INHBA_CTRL	ASC|ASC	0.035	1
TNC_aVb3 complex_CASE	ASC|ASC	0.236	1
TNC_aVb3 complex_CTRL	ASC|ASC	0.15	1
COL4A1_a10b1 complex_CASE	ASC|ASC	0.736	1
COL4A1_a10b1 complex_CTRL	ASC|ASC	0.912	1
EPO_EFNB2_CASE	ASC|ASC	0.004	1
EPO_EFNB2_CTRL	ASC|ASC	0.007	1
FN1_a2Bb3 complex_CASE	ASC|ASC	3.473	1
FN1_a2Bb3 complex_CTRL	ASC|ASC	3.242	1
ACVR_1A2A receptor_BMP5_CASE	ASC|ASC	0.201	1
ACVR_1A2A receptor_BMP5_CTRL	ASC|ASC	0.136	1
TNFRSF1A_GRN_CASE	ASC|ASC	1.839	0
TNFRSF1A_GRN_CTRL	ASC|ASC	1.411	1
ACVR_1A2A receptor_BMP7_CASE	ASC|ASC	0.226	0
ACVR_1A2A receptor_BMP7_CTRL	ASC|ASC	0.16	1
ACVR_1A2A receptor_BMP6_CASE	ASC|ASC	0.166	1
ACVR_1A2A receptor_BMP6_CTRL	ASC|ASC	0.121	1
WNT5A_EPHA7_CASE	ASC|ASC	0.066	1
WNT5A_EPHA7_CTRL	ASC|ASC	0.032	1
GHSR_LEAP2_CASE	ASC|ASC	0	1
GHSR_LEAP2_CTRL	ASC|ASC	0	1
NRP1_PGF_CASE	ASC|ASC	0.442	1
NRP1_PGF_CTRL	ASC|ASC	0.496	1
TNFSF18_TNFRSF18_CASE	ASC|ASC	0	1
TNFSF18_TNFRSF18_CTRL	ASC|ASC	0.004	1
ACVR1_BMPR2_BMP8A_CASE	ASC|ASC	0.165	1
ACVR1_BMPR2_BMP8A_CTRL	ASC|ASC	0.15	1
ASGR2_ADIPOQ_CASE	ASC|ASC	0.001	1
ASGR2_ADIPOQ_CTRL	ASC|ASC	0.001	1
CXCL5_ACKR1_CASE	ASC|ASC	0.004	1
CXCL5_ACKR1_CTRL	ASC|ASC	0.009	1
HLA-F_LILRB2_CASE	ASC|ASC	0.131	1
HLA-F_LILRB2_CTRL	ASC|ASC	0.124	1
LAMC1_a2b1 complex_CASE	ASC|ASC	2.042	1
LAMC1_a2b1 complex_CTRL	ASC|ASC	1.094	1
GRIN2D_IL16_CASE	ASC|ASC	0.062	1
GRIN2D_IL16_CTRL	ASC|ASC	0.103	1
HLA-F_LILRB1_CASE	ASC|ASC	0.128	1
HLA-F_LILRB1_CTRL	ASC|ASC	0.114	1
FN1_aVb1 complex_CASE	ASC|ASC	3.871	0
FN1_aVb1 complex_CTRL	ASC|ASC	3.595	0
ACVR_1B2A receptor_MSTN_CASE	ASC|ASC	0.089	1
ACVR_1B2A receptor_MSTN_CTRL	ASC|ASC	0.068	1
NCAM1_GDNF_CASE	ASC|ASC	0.003	1
NCAM1_GDNF_CTRL	ASC|ASC	0.009	1
FN1_a11b1 complex_CASE	ASC|ASC	3.948	0
FN1_a11b1 complex_CTRL	ASC|ASC	3.683	0
SEMA3E_PLXND1_CASE	ASC|ASC	0.175	1
SEMA3E_PLXND1_CTRL	ASC|ASC	0.264	0
BMR1B_AVR2A_BMP7_CASE	ASC|ASC	0.061	1
BMR1B_AVR2A_BMP7_CTRL	ASC|ASC	0.042	1
BMR1B_AVR2A_BMP6_CASE	ASC|ASC	0.001	1
BMR1B_AVR2A_BMP6_CTRL	ASC|ASC	0.003	1
COL15A1_a11b1 complex_CASE	ASC|ASC	0.774	0
COL15A1_a11b1 complex_CTRL	ASC|ASC	0.848	0
BMR1B_AVR2A_BMP4_CASE	ASC|ASC	0.21	1
BMR1B_AVR2A_BMP4_CTRL	ASC|ASC	0.178	1
CXCL8_CXCR1_CASE	ASC|ASC	0.078	1
CXCL8_CXCR1_CTRL	ASC|ASC	0.314	1
CXCL8_CXCR2_CASE	ASC|ASC	0.08	1
CXCL8_CXCR2_CTRL	ASC|ASC	0.315	1
EGF_NRG1_CASE	ASC|ASC	0	1
EGF_NRG1_CTRL	ASC|ASC	0	1
APLNR_APLN_CASE	ASC|ASC	0.015	1
APLNR_APLN_CTRL	ASC|ASC	0.01	1
FN1_a4b1 complex_CASE	ASC|ASC	3.482	1
FN1_a4b1 complex_CTRL	ASC|ASC	3.264	1
CADM3_EPB41L1_CASE	ASC|ASC	0.327	0
CADM3_EPB41L1_CTRL	ASC|ASC	0.317	0
COL21A1_a2b1 complex_CASE	ASC|ASC	0.032	1
COL21A1_a2b1 complex_CTRL	ASC|ASC	0.017	1
CSF1R_CSF3_CASE	ASC|ASC	0.004	1
CSF1R_CSF3_CTRL	ASC|ASC	0.014	1
PRL_PRLR_CASE	ASC|ASC	0.001	1
PRL_PRLR_CTRL	ASC|ASC	0.001	1
GDNF_RET receptor 1_CASE	ASC|ASC	0.007	1
GDNF_RET receptor 1_CTRL	ASC|ASC	0.015	1
ADIPOQ_CLEC2D_CASE	ASC|ASC	0.042	1
ADIPOQ_CLEC2D_CTRL	ASC|ASC	0.036	1
WNT4_SMO_CASE	ASC|ASC	0.086	1
WNT4_SMO_CTRL	ASC|ASC	0.07	1
F11R_aLb2 complex_CASE	ASC|ASC	0.011	1
F11R_aLb2 complex_CTRL	ASC|ASC	0.008	1
COL4A4_a10b1 complex_CASE	ASC|ASC	0.014	1
COL4A4_a10b1 complex_CTRL	ASC|ASC	0.021	1
CXCL11_DPP4_CASE	ASC|ASC	0.389	1
CXCL11_DPP4_CTRL	ASC|ASC	0.214	1
PVR_CD96_CASE	ASC|ASC	0.02	1
PVR_CD96_CTRL	ASC|ASC	0.021	1
TGFB3_TGFbeta receptor1_CASE	ASC|ASC	0.23	0
TGFB3_TGFbeta receptor1_CTRL	ASC|ASC	0.205	0
CCL5_ACKR4_CASE	ASC|ASC	0.602	1
CCL5_ACKR4_CTRL	ASC|ASC	0.411	1
CDH1_KLRG1_CASE	ASC|ASC	0.01	1
CDH1_KLRG1_CTRL	ASC|ASC	0.009	1
TGFB3_TGFbeta receptor2_CASE	ASC|ASC	0.243	0
TGFB3_TGFbeta receptor2_CTRL	ASC|ASC	0.235	0
CCL5_ACKR1_CASE	ASC|ASC	0.071	1
CCL5_ACKR1_CTRL	ASC|ASC	0.062	1
AVP_OXTR_CASE	ASC|ASC	0.006	1
AVP_OXTR_CTRL	ASC|ASC	0.007	1
TNFSF9_ADGRG5_CASE	ASC|ASC	0.132	1
TNFSF9_ADGRG5_CTRL	ASC|ASC	0.121	1
CD47_SIRB1 complex_CASE	ASC|ASC	0.635	1
CD47_SIRB1 complex_CTRL	ASC|ASC	0.673	1
LRP1_ERFE_CASE	ASC|ASC	3.408	1
LRP1_ERFE_CTRL	ASC|ASC	2.928	1
RYK_WNT3A_CASE	ASC|ASC	0	1
RYK_WNT3A_CTRL	ASC|ASC	0	1
JAM2_a4b1 complex_CASE	ASC|ASC	0.052	1
JAM2_a4b1 complex_CTRL	ASC|ASC	0.096	1
IFNA5_Type I IFNR_CASE	ASC|ASC	0.037	1
IFNA5_Type I IFNR_CTRL	ASC|ASC	0.054	1
COL19A1_a10b1 complex_CASE	ASC|ASC	0.001	1
COL19A1_a10b1 complex_CTRL	ASC|ASC	0	1
PDCD1_CD274_CASE	ASC|ASC	0.004	1
PDCD1_CD274_CTRL	ASC|ASC	0.003	1
LGR5_RSPO4_CASE	ASC|ASC	0.004	1
LGR5_RSPO4_CTRL	ASC|ASC	0.003	1
ICAM2_aLb2 complex_CASE	ASC|ASC	0.062	1
ICAM2_aLb2 complex_CTRL	ASC|ASC	0.08	1
LGR5_RSPO1_CASE	ASC|ASC	0.003	1
LGR5_RSPO1_CTRL	ASC|ASC	0.003	1
EGFR_MIF_CASE	ASC|ASC	1.453	0
EGFR_MIF_CTRL	ASC|ASC	1.13	0
LGR5_RSPO3_CASE	ASC|ASC	0.124	1
LGR5_RSPO3_CTRL	ASC|ASC	0.093	1
LGR5_RSPO2_CASE	ASC|ASC	0.003	1
LGR5_RSPO2_CTRL	ASC|ASC	0.003	1
COL8A2_a1b1 complex_CASE	ASC|ASC	0.096	1
COL8A2_a1b1 complex_CTRL	ASC|ASC	0.125	1
CXCL3_CXCR2_CASE	ASC|ASC	0.031	1
CXCL3_CXCR2_CTRL	ASC|ASC	0.164	1
CXCL3_CXCR1_CASE	ASC|ASC	0.029	1
CXCL3_CXCR1_CTRL	ASC|ASC	0.163	1
EPHB2_EFNA5_CASE	ASC|ASC	0.203	1
EPHB2_EFNA5_CTRL	ASC|ASC	0.167	1
LAIR1_LILRB4_CASE	ASC|ASC	0.005	1
LAIR1_LILRB4_CTRL	ASC|ASC	0.015	1
COL6A3_a11b1 complex_CASE	ASC|ASC	7.048	0
COL6A3_a11b1 complex_CTRL	ASC|ASC	5.988	0
COL6A1_a1b1 complex_CASE	ASC|ASC	7.349	1
COL6A1_a1b1 complex_CTRL	ASC|ASC	6.751	1
CSF2_CSF1R_CASE	ASC|ASC	0.004	1
CSF2_CSF1R_CTRL	ASC|ASC	0.019	1
ADIPOQ_GPR152_CASE	ASC|ASC	0	1
ADIPOQ_GPR152_CTRL	ASC|ASC	0	1
CCL21_ACKR4_CASE	ASC|ASC	0.534	1
CCL21_ACKR4_CTRL	ASC|ASC	0.357	1
CCR2_CCL26_CASE	ASC|ASC	0.051	1
CCR2_CCL26_CTRL	ASC|ASC	0.065	1
CD46_JAG1_CASE	ASC|ASC	0.789	0
CD46_JAG1_CTRL	ASC|ASC	0.63	0
NOTCH2_JAG2_CASE	ASC|ASC	0.499	1
NOTCH2_JAG2_CTRL	ASC|ASC	0.386	1
IL15_IL15RA_CASE	ASC|ASC	0.214	1
IL15_IL15RA_CTRL	ASC|ASC	0.229	1
LHB_LHCGR_CASE	ASC|ASC	0.006	1
LHB_LHCGR_CTRL	ASC|ASC	0.007	1
HLA-G_LILRB1_CASE	ASC|ASC	0.008	1
HLA-G_LILRB1_CTRL	ASC|ASC	0.005	1
COL22A1_a1b1 complex_CASE	ASC|ASC	0.013	1
COL22A1_a1b1 complex_CTRL	ASC|ASC	0.014	1
CD44_FGFR2_CASE	ASC|ASC	2.02	1
CD44_FGFR2_CTRL	ASC|ASC	2.592	1
COL4A2_a11b1 complex_CASE	ASC|ASC	0.96	0
COL4A2_a11b1 complex_CTRL	ASC|ASC	1.205	0
COL6A3_a2b1 complex_CASE	ASC|ASC	6.574	1
COL6A3_a2b1 complex_CTRL	ASC|ASC	5.549	1
DSC1_DSG2_CASE	ASC|ASC	0	1
DSC1_DSG2_CTRL	ASC|ASC	0	1
ACVR_1A2A receptor_INHBB_CASE	ASC|ASC	0.33	0
ACVR_1A2A receptor_INHBB_CTRL	ASC|ASC	0.247	0
COL28A1_a10b1 complex_CASE	ASC|ASC	0.003	1
COL28A1_a10b1 complex_CTRL	ASC|ASC	0.004	1
ACVR_1A2A receptor_INHBA_CASE	ASC|ASC	0.175	1
ACVR_1A2A receptor_INHBA_CTRL	ASC|ASC	0.13	1
TGFB2_TGFbeta receptor2_CASE	ASC|ASC	0.231	0
TGFB2_TGFbeta receptor2_CTRL	ASC|ASC	0.21	0
LILRA4_BST2_CASE	ASC|ASC	0.56	1
LILRA4_BST2_CTRL	ASC|ASC	0.383	1
CCL3L1_CCR1_CASE	ASC|ASC	0.021	1
CCL3L1_CCR1_CTRL	ASC|ASC	0.051	1
CCL4_CNR2_CASE	ASC|ASC	0.199	1
CCL4_CNR2_CTRL	ASC|ASC	0.221	1
CCL3L1_CCR3_CASE	ASC|ASC	0.009	1
CCL3L1_CCR3_CTRL	ASC|ASC	0.043	1
COL8A1_a11b1 complex_CASE	ASC|ASC	0.634	0
COL8A1_a11b1 complex_CTRL	ASC|ASC	0.531	0
ICAM1_SPN_CASE	ASC|ASC	0.123	1
ICAM1_SPN_CTRL	ASC|ASC	0.185	1
MIF_TNFRSF14_CASE	ASC|ASC	0.587	1
MIF_TNFRSF14_CTRL	ASC|ASC	0.55	1
PVR_CD226_CASE	ASC|ASC	0.017	1
PVR_CD226_CTRL	ASC|ASC	0.02	1
ICOSLG_ICOS_CASE	ASC|ASC	0.012	1
ICOSLG_ICOS_CTRL	ASC|ASC	0.016	1
CD44_HBEGF_CASE	ASC|ASC	2.036	1
CD44_HBEGF_CTRL	ASC|ASC	2.577	1
NRP2_VEGFA_CASE	ASC|ASC	0.284	1
NRP2_VEGFA_CTRL	ASC|ASC	0.246	1
PDGFB_PDGFR complex_CASE	ASC|ASC	1.122	1
PDGFB_PDGFR complex_CTRL	ASC|ASC	1.181	1
NKG2D II receptor_MICA_CASE	ASC|ASC	0.088	1
NKG2D II receptor_MICA_CTRL	ASC|ASC	0.099	1
COL2A1_a1b1 complex_CASE	ASC|ASC	0.014	1
COL2A1_a1b1 complex_CTRL	ASC|ASC	0.014	1
WNT5A_ANTXR1_CASE	ASC|ASC	0.59	0
WNT5A_ANTXR1_CTRL	ASC|ASC	0.406	1
MDK_SORL1_CASE	ASC|ASC	0.329	1
MDK_SORL1_CTRL	ASC|ASC	0.205	1
CX3CR1_CX3CL1_CASE	ASC|ASC	0.003	1
CX3CR1_CX3CL1_CTRL	ASC|ASC	0.015	1
ACVR_1B2A receptor_BMP3_CASE	ASC|ASC	0.075	1
ACVR_1B2A receptor_BMP3_CTRL	ASC|ASC	0.066	1
EFNA4_EPHA7_CASE	ASC|ASC	0.052	1
EFNA4_EPHA7_CTRL	ASC|ASC	0.038	1
FCER2_aMb2 complex_CASE	ASC|ASC	0.004	1
FCER2_aMb2 complex_CTRL	ASC|ASC	0.015	1
PTGIR_GHRL_CASE	ASC|ASC	0.046	1
PTGIR_GHRL_CTRL	ASC|ASC	0.075	1
CD6_ALCAM_CASE	ASC|ASC	0.046	1
CD6_ALCAM_CTRL	ASC|ASC	0.069	1
VCAM1_a4b1 complex_CASE	ASC|ASC	0.278	1
VCAM1_a4b1 complex_CTRL	ASC|ASC	0.132	1
COL11A2_a10b1 complex_CASE	ASC|ASC	0.002	1
COL11A2_a10b1 complex_CTRL	ASC|ASC	0.001	1
ACVR_1B2B receptor_MSTN_CASE	ASC|ASC	0.053	1
ACVR_1B2B receptor_MSTN_CTRL	ASC|ASC	0.029	1
EFNA4_EPHA5_CASE	ASC|ASC	0.05	1
EFNA4_EPHA5_CTRL	ASC|ASC	0.038	1
CCL3L1_DPP4_CASE	ASC|ASC	0.395	1
CCL3L1_DPP4_CTRL	ASC|ASC	0.252	1
TGFB1_TGFbeta receptor2_CASE	ASC|ASC	0.293	1
TGFB1_TGFbeta receptor2_CTRL	ASC|ASC	0.319	1
TNFRSF10A_TNFSF10_CASE	ASC|ASC	0.674	1
TNFRSF10A_TNFSF10_CTRL	ASC|ASC	0.746	1
COL8A1_a10b1 complex_CASE	ASC|ASC	0.158	1
COL8A1_a10b1 complex_CTRL	ASC|ASC	0.089	1
COL19A1_a1b1 complex_CASE	ASC|ASC	0.013	1
COL19A1_a1b1 complex_CTRL	ASC|ASC	0	1
SPP1_CCR8_CASE	ASC|ASC	0.005	1
SPP1_CCR8_CTRL	ASC|ASC	0	1
COL4A4_a11b1 complex_CASE	ASC|ASC	0.49	1
COL4A4_a11b1 complex_CTRL	ASC|ASC	0.463	1
VTN_aVb1 complex_CASE	ASC|ASC	0.402	1
VTN_aVb1 complex_CTRL	ASC|ASC	0.358	1
FFAR2_TNF_CASE	ASC|ASC	0.007	1
FFAR2_TNF_CTRL	ASC|ASC	0.009	1
GRN_SORT1_CASE	ASC|ASC	1.093	1
GRN_SORT1_CTRL	ASC|ASC	0.799	1
TNF_FAS_CASE	ASC|ASC	0.112	1
TNF_FAS_CTRL	ASC|ASC	0.124	1
EPHB2_EFNB2_CASE	ASC|ASC	0.041	1
EPHB2_EFNB2_CTRL	ASC|ASC	0.046	1
COL1A2_a11b1 complex_CASE	ASC|ASC	25.516	0
COL1A2_a11b1 complex_CTRL	ASC|ASC	17.763	0
WNT7B_FZD1_CASE	ASC|ASC	0.161	1
WNT7B_FZD1_CTRL	ASC|ASC	0.1	1
EPHB2_EFNB3_CASE	ASC|ASC	0.037	1
EPHB2_EFNB3_CTRL	ASC|ASC	0.042	1
INHA_TGFBR3_CASE	ASC|ASC	1.719	1
INHA_TGFBR3_CTRL	ASC|ASC	1.076	1
WNT7B_FZD4_CASE	ASC|ASC	0.25	1
WNT7B_FZD4_CTRL	ASC|ASC	0.228	1
GUCY2C_GUCA2B_CASE	ASC|ASC	0	1
GUCY2C_GUCA2B_CTRL	ASC|ASC	0	1
JAG1_NOTCH2_CASE	ASC|ASC	0.859	0
JAG1_NOTCH2_CTRL	ASC|ASC	0.631	0
EPHA1_EFNA4_CASE	ASC|ASC	0.052	1
EPHA1_EFNA4_CTRL	ASC|ASC	0.039	1
IL3 receptor_IL3_CASE	ASC|ASC	0	1
IL3 receptor_IL3_CTRL	ASC|ASC	0	1
THBS1_a2Bb3 complex_CASE	ASC|ASC	0.259	1
THBS1_a2Bb3 complex_CTRL	ASC|ASC	0.392	1
EPHA1_EFNA3_CASE	ASC|ASC	0.005	1
EPHA1_EFNA3_CTRL	ASC|ASC	0.005	1
EPHA1_EFNA5_CASE	ASC|ASC	0.167	1
EPHA1_EFNA5_CTRL	ASC|ASC	0.128	1
FGF18_FGFR4_CASE	ASC|ASC	0.115	1
FGF18_FGFR4_CTRL	ASC|ASC	0.115	1
FGF18_FGFR3_CASE	ASC|ASC	0.115	1
FGF18_FGFR3_CTRL	ASC|ASC	0.115	1
FGF18_FGFR2_CASE	ASC|ASC	0.127	1
FGF18_FGFR2_CTRL	ASC|ASC	0.161	1
FGF18_FGFR1_CASE	ASC|ASC	1.839	0
FGF18_FGFR1_CTRL	ASC|ASC	1.543	0
KLRG2_WNT11_CASE	ASC|ASC	0	1
KLRG2_WNT11_CTRL	ASC|ASC	0.861	1
LTBR_LTB_CASE	ASC|ASC	0.297	1
LTBR_LTB_CTRL	ASC|ASC	0.273	1
CSF3_CSF3R_CASE	ASC|ASC	0.019	1
CSF3_CSF3R_CTRL	ASC|ASC	0.011	1
BMPR1A_BMPR2_BMP2_CASE	ASC|ASC	0.158	1
BMPR1A_BMPR2_BMP2_CTRL	ASC|ASC	0.112	1
FGF7_FGFR4_CASE	ASC|ASC	1.717	1
FGF7_FGFR4_CTRL	ASC|ASC	1.423	1
JAM2_JAM3_CASE	ASC|ASC	0.214	1
JAM2_JAM3_CTRL	ASC|ASC	0.234	0
CADM1_NECTIN3_CASE	ASC|ASC	0.153	1
CADM1_NECTIN3_CTRL	ASC|ASC	0.198	1
ACVR_1B2B receptor_GDF10_CASE	ASC|ASC	0.31	1
ACVR_1B2B receptor_GDF10_CTRL	ASC|ASC	0.594	1
FGF7_FGFR2_CASE	ASC|ASC	1.728	1
FGF7_FGFR2_CTRL	ASC|ASC	1.468	1
FGF7_FGFR3_CASE	ASC|ASC	1.716	1
FGF7_FGFR3_CTRL	ASC|ASC	1.423	1
COL26A1_a1b1 complex_CASE	ASC|ASC	0.013	1
COL26A1_a1b1 complex_CTRL	ASC|ASC	0.014	1
ERBB4_NRG4_CASE	ASC|ASC	0.001	1
ERBB4_NRG4_CTRL	ASC|ASC	0.002	1
NRG2_ERBB3_CASE	ASC|ASC	0.011	1
NRG2_ERBB3_CTRL	ASC|ASC	0.018	1
PYY_DPP4_CASE	ASC|ASC	0.387	1
PYY_DPP4_CTRL	ASC|ASC	0.21	1
CD94:NKG2C_HLA-E_CASE	ASC|ASC	3.592	1
CD94:NKG2C_HLA-E_CTRL	ASC|ASC	4.026	1
FCGR2A_CXCL9_CASE	ASC|ASC	0.043	1
FCGR2A_CXCL9_CTRL	ASC|ASC	0.087	1
NECTIN1_NECTIN3_CASE	ASC|ASC	0.181	1
NECTIN1_NECTIN3_CTRL	ASC|ASC	0.21	1
EGFR_EPGN_CASE	ASC|ASC	0	1
EGFR_EPGN_CTRL	ASC|ASC	0	1
FGF1_TGFBR3_CASE	ASC|ASC	1.72	1
FGF1_TGFBR3_CTRL	ASC|ASC	1.081	1
NECTIN1_NECTIN4_CASE	ASC|ASC	0.032	1
NECTIN1_NECTIN4_CTRL	ASC|ASC	0.024	1
CORT_MRGPRX2_CASE	ASC|ASC	0	1
CORT_MRGPRX2_CTRL	ASC|ASC	0.001	1
VEGFD_FLT4_CASE	ASC|ASC	0.754	1
VEGFD_FLT4_CTRL	ASC|ASC	0.229	1
GDF11_TGFR_AVR2A_CASE	ASC|ASC	0.246	0
GDF11_TGFR_AVR2A_CTRL	ASC|ASC	0.175	0
DPP4_CCL11_CASE	ASC|ASC	0.388	1
DPP4_CCL11_CTRL	ASC|ASC	0.211	1
BMR1A_ACR2A_BMP4_CASE	ASC|ASC	0.359	0
BMR1A_ACR2A_BMP4_CTRL	ASC|ASC	0.282	0
IGF1_a6b4 complex_CASE	ASC|ASC	1.32	1
IGF1_a6b4 complex_CTRL	ASC|ASC	2.033	1
TEK_ANGPT4_CASE	ASC|ASC	0.011	1
TEK_ANGPT4_CTRL	ASC|ASC	0.009	1
TNFRSF10B_TNFSF10_CASE	ASC|ASC	0.732	0
TNFRSF10B_TNFSF10_CTRL	ASC|ASC	0.802	0
NRG1_a6b4 complex_CASE	ASC|ASC	0.003	1
NRG1_a6b4 complex_CTRL	ASC|ASC	0.004	1
COL24A1_a10b1 complex_CASE	ASC|ASC	0.016	1
COL24A1_a10b1 complex_CTRL	ASC|ASC	0.007	1
TIMP1_FGFR2_CASE	ASC|ASC	4.655	1
TIMP1_FGFR2_CTRL	ASC|ASC	5.066	1
SELP_CD24_CASE	ASC|ASC	0.044	1
SELP_CD24_CTRL	ASC|ASC	0.029	1
FZD7_WNT3_CASE	ASC|ASC	0.173	1
FZD7_WNT3_CTRL	ASC|ASC	0.12	1
PLAUR_aVb3 complex_CASE	ASC|ASC	0.131	1
PLAUR_aVb3 complex_CTRL	ASC|ASC	0.213	1
IGFL2_IGFLR1_CASE	ASC|ASC	0	1
IGFL2_IGFLR1_CTRL	ASC|ASC	0	1
MIS receptor 1_AMH_CASE	ASC|ASC	0.001	1
MIS receptor 1_AMH_CTRL	ASC|ASC	0.003	1
CXCL8_ACKR1_CASE	ASC|ASC	0.08	1
CXCL8_ACKR1_CTRL	ASC|ASC	0.321	1
TEK_ANGPT1_CASE	ASC|ASC	0.404	1
TEK_ANGPT1_CTRL	ASC|ASC	0.224	1
CCL16_HRH4_CASE	ASC|ASC	0.001	1
CCL16_HRH4_CTRL	ASC|ASC	0	1
FGF2_CD44_CASE	ASC|ASC	2.155	1
FGF2_CD44_CTRL	ASC|ASC	2.697	0
PDGFB_ADGRV1_CASE	ASC|ASC	0.001	1
PDGFB_ADGRV1_CTRL	ASC|ASC	0.004	1
C3_aMb2 complex_CASE	ASC|ASC	8.98	1
C3_aMb2 complex_CTRL	ASC|ASC	6.59	1
IL37 receptor_IL37_CASE	ASC|ASC	0	1
IL37 receptor_IL37_CTRL	ASC|ASC	0	1
CCL11_CCR3_CASE	ASC|ASC	0.002	1
CCL11_CCR3_CTRL	ASC|ASC	0.001	1
SPP1_CD44_CASE	ASC|ASC	2.012	1
SPP1_CD44_CTRL	ASC|ASC	2.594	1
CCL3_CCR5_CASE	ASC|ASC	0.027	1
CCL3_CCR5_CTRL	ASC|ASC	0.094	1
COL11A2_a11b1 complex_CASE	ASC|ASC	0.477	1
COL11A2_a11b1 complex_CTRL	ASC|ASC	0.444	1
PDGFRB_PDGFD_CASE	ASC|ASC	2.039	0
PDGFRB_PDGFD_CTRL	ASC|ASC	1.41	0
CCL3_CCR1_CASE	ASC|ASC	0.039	1
CCL3_CCR1_CTRL	ASC|ASC	0.102	1
CCL3_CCR3_CASE	ASC|ASC	0.027	1
CCL3_CCR3_CTRL	ASC|ASC	0.094	1
L1CAM_aVb3 complex_CASE	ASC|ASC	0.036	1
L1CAM_aVb3 complex_CTRL	ASC|ASC	0.033	1
COL6A6_a11b1 complex_CASE	ASC|ASC	0.703	0
COL6A6_a11b1 complex_CTRL	ASC|ASC	0.531	0
CXCL1_ACKR1_CASE	ASC|ASC	0.052	1
CXCL1_ACKR1_CTRL	ASC|ASC	0.048	1
EFNA5_EPHA7_CASE	ASC|ASC	0.167	1
EFNA5_EPHA7_CTRL	ASC|ASC	0.128	1
KLRF2_CLEC2A_CASE	ASC|ASC	0	1
KLRF2_CLEC2A_CTRL	ASC|ASC	0	1
EFNA5_EPHA5_CASE	ASC|ASC	0.166	1
EFNA5_EPHA5_CTRL	ASC|ASC	0.128	1
EFNA5_EPHA4_CASE	ASC|ASC	0.194	1
EFNA5_EPHA4_CTRL	ASC|ASC	0.149	1
IL10 receptor_IL10_CASE	ASC|ASC	0.027	1
IL10 receptor_IL10_CTRL	ASC|ASC	0.037	1
CNTF-1R_CLCF1_CASE	ASC|ASC	0.146	1
CNTF-1R_CLCF1_CTRL	ASC|ASC	0.171	1
BMR1A_ACR2A_BMP8A_CASE	ASC|ASC	0.15	1
BMR1A_ACR2A_BMP8A_CTRL	ASC|ASC	0.106	1
THY1_aVb3 complex_CASE	ASC|ASC	2.436	1
THY1_aVb3 complex_CTRL	ASC|ASC	2.502	1
NTSR1_NTS_CASE	ASC|ASC	0	1
NTSR1_NTS_CTRL	ASC|ASC	0	1
LGALS9_DAG1_CASE	ASC|ASC	0.174	1
LGALS9_DAG1_CTRL	ASC|ASC	0.156	1
COL9A2_a10b1 complex_CASE	ASC|ASC	0.002	1
COL9A2_a10b1 complex_CTRL	ASC|ASC	0.004	1
TTR_NGFR_CASE	ASC|ASC	0	1
TTR_NGFR_CTRL	ASC|ASC	0.03	1
FBN1_a5b1 complex_CASE	ASC|ASC	12.208	0
FBN1_a5b1 complex_CTRL	ASC|ASC	5.358	0
PGRMC2_CCL4L2_CASE	ASC|ASC	0.544	1
PGRMC2_CCL4L2_CTRL	ASC|ASC	0.513	1
CD40_INSL3_CASE	ASC|ASC	0.173	1
CD40_INSL3_CTRL	ASC|ASC	0.185	1
CLEC2B_KLRF1_CASE	ASC|ASC	0.802	1
CLEC2B_KLRF1_CTRL	ASC|ASC	0.884	1
GRN_CLEC4M_CASE	ASC|ASC	1.062	1
GRN_CLEC4M_CTRL	ASC|ASC	0.749	1
FGF2_FGFR4_CASE	ASC|ASC	0.148	1
FGF2_FGFR4_CTRL	ASC|ASC	0.151	1
BMR1A_AVR2B_BMP5_CASE	ASC|ASC	0.075	1
BMR1A_AVR2B_BMP5_CTRL	ASC|ASC	0.042	1
BMR1A_AVR2B_BMP4_CASE	ASC|ASC	0.248	1
BMR1A_AVR2B_BMP4_CTRL	ASC|ASC	0.202	1
FGF2_FGFR1_CASE	ASC|ASC	1.872	0
FGF2_FGFR1_CTRL	ASC|ASC	1.579	0
BMR1A_AVR2B_BMP2_CASE	ASC|ASC	0.048	1
BMR1A_AVR2B_BMP2_CTRL	ASC|ASC	0.033	1
FGF2_FGFR3_CASE	ASC|ASC	0.147	1
FGF2_FGFR3_CTRL	ASC|ASC	0.151	1
FGF2_FGFR2_CASE	ASC|ASC	0.159	1
FGF2_FGFR2_CTRL	ASC|ASC	0.197	1
NPPB_NPR2_CASE	ASC|ASC	0.082	1
NPPB_NPR2_CTRL	ASC|ASC	0.064	1
NPPB_NPR3_CASE	ASC|ASC	0.067	1
NPPB_NPR3_CTRL	ASC|ASC	0.018	1
HLA-DPB1_TNFSF13B_CASE	ASC|ASC	0.465	1
HLA-DPB1_TNFSF13B_CTRL	ASC|ASC	0.56	1
WNT3A_LRP1_CASE	ASC|ASC	0	1
WNT3A_LRP1_CTRL	ASC|ASC	0	1
CD80_CD274_CASE	ASC|ASC	0.003	1
CD80_CD274_CTRL	ASC|ASC	0.002	1
RSPO1_LGR6_CASE	ASC|ASC	0	1
RSPO1_LGR6_CTRL	ASC|ASC	0	1
WNT1_RYK_CASE	ASC|ASC	0.203	1
WNT1_RYK_CTRL	ASC|ASC	0.211	1
PlexinA1_complex1_SEMA6D_CASE	ASC|ASC	0.011	1
PlexinA1_complex1_SEMA6D_CTRL	ASC|ASC	0.008	1
CD40LG_a5b1 complex_CASE	ASC|ASC	0.179	1
CD40LG_a5b1 complex_CTRL	ASC|ASC	0.186	1
CCR1_CCL8_CASE	ASC|ASC	0.043	1
CCR1_CCL8_CTRL	ASC|ASC	0.087	1
CCR1_CCL7_CASE	ASC|ASC	0.013	1
CCR1_CCL7_CTRL	ASC|ASC	0.009	1
PMCH_MCHR1_CASE	ASC|ASC	0.001	1
PMCH_MCHR1_CTRL	ASC|ASC	0.001	1
GNRH2_GNRHR_CASE	ASC|ASC	0.002	1
GNRH2_GNRHR_CTRL	ASC|ASC	0.001	1
EPO_EPOR_CASE	ASC|ASC	0.025	1
EPO_EPOR_CTRL	ASC|ASC	0.027	1
CXCL12_CXCR3_CASE	ASC|ASC	7.049	1
CXCL12_CXCR3_CTRL	ASC|ASC	4.987	1
NOTCH1_WNT4_CASE	ASC|ASC	0.041	1
NOTCH1_WNT4_CTRL	ASC|ASC	0.038	1
PVR_TIGIT_CASE	ASC|ASC	0.016	1
PVR_TIGIT_CTRL	ASC|ASC	0.019	1
IFNB1_Type I IFNR_CASE	ASC|ASC	0	1
IFNB1_Type I IFNR_CTRL	ASC|ASC	0	1
FGF10_FGFR2_CASE	ASC|ASC	0.067	1
FGF10_FGFR2_CTRL	ASC|ASC	0.119	1
PYY_NPY5R_CASE	ASC|ASC	0.009	1
PYY_NPY5R_CTRL	ASC|ASC	0.004	1
PlexinA3_complex1_SEMA3A_CASE	ASC|ASC	0.124	0
PlexinA3_complex1_SEMA3A_CTRL	ASC|ASC	0.121	1
TNC_a4b1 complex_CASE	ASC|ASC	0.213	1
TNC_a4b1 complex_CTRL	ASC|ASC	0.143	1
INSL3_RXFP1_CASE	ASC|ASC	0.001	1
INSL3_RXFP1_CTRL	ASC|ASC	0.001	1
EGFR_EGF_CASE	ASC|ASC	1.063	1
EGFR_EGF_CTRL	ASC|ASC	0	1
MDK_PTPRZ1_CASE	ASC|ASC	0.328	1
MDK_PTPRZ1_CTRL	ASC|ASC	0.204	1
DSG2_DSC3_CASE	ASC|ASC	0.002	1
DSG2_DSC3_CTRL	ASC|ASC	0.002	1
ICAM1_AREG_CASE	ASC|ASC	0.166	1
ICAM1_AREG_CTRL	ASC|ASC	0.279	1
NOTCH1_NOV_CASE	ASC|ASC	0.09	1
NOTCH1_NOV_CTRL	ASC|ASC	0.216	1
PDGFRA_PDGFC_CASE	ASC|ASC	1.966	1
PDGFRA_PDGFC_CTRL	ASC|ASC	1.692	1
CD55_ADGRE5_CASE	ASC|ASC	1.708	1
CD55_ADGRE5_CTRL	ASC|ASC	1.451	1
CORT_SSTR1_CASE	ASC|ASC	0	1
CORT_SSTR1_CTRL	ASC|ASC	0	1
PlexinA4_complex1_SEMA3A_CASE	ASC|ASC	0.222	0
PlexinA4_complex1_SEMA3A_CTRL	ASC|ASC	0.166	0
COL4A1_a2b1 complex_CASE	ASC|ASC	0.738	1
COL4A1_a2b1 complex_CTRL	ASC|ASC	0.916	1
COL5A2_a10b1 complex_CASE	ASC|ASC	1.363	1
COL5A2_a10b1 complex_CTRL	ASC|ASC	1.008	1
BMR1A_AVR2B_BMP7_CASE	ASC|ASC	0.1	1
BMR1A_AVR2B_BMP7_CTRL	ASC|ASC	0.066	1
FAM3C_CLEC2D_CASE	ASC|ASC	0.592	1
FAM3C_CLEC2D_CTRL	ASC|ASC	0.673	1
COL9A2_a1b1 complex_CASE	ASC|ASC	0.015	1
COL9A2_a1b1 complex_CTRL	ASC|ASC	0.017	1
RXFP4_RLN3_CASE	ASC|ASC	0	1
RXFP4_RLN3_CTRL	ASC|ASC	0	1
CD40LG_a2Bb3 complex_CASE	ASC|ASC	0.006	1
CD40LG_a2Bb3 complex_CTRL	ASC|ASC	0.004	1
ACKR2_CCL14_CASE	ASC|ASC	0.039	1
ACKR2_CCL14_CTRL	ASC|ASC	0.025	1
CD96_NECTIN1_CASE	ASC|ASC	0.039	1
CD96_NECTIN1_CTRL	ASC|ASC	0.029	1
IL20 receptor Type I_IL19_CASE	ASC|ASC	0	1
IL20 receptor Type I_IL19_CTRL	ASC|ASC	0.011	1
NRG2_ERBB4_CASE	ASC|ASC	0.005	1
NRG2_ERBB4_CTRL	ASC|ASC	0.012	1
ACKR2_CCL11_CASE	ASC|ASC	0.039	1
ACKR2_CCL11_CTRL	ASC|ASC	0.025	1
ACKR2_CCL13_CASE	ASC|ASC	0.05	1
ACKR2_CCL13_CTRL	ASC|ASC	0.041	1
COL5A3_a1b1 complex_CASE	ASC|ASC	0.172	1
COL5A3_a1b1 complex_CTRL	ASC|ASC	0.158	1
NCR3_NCR3LG1_CASE	ASC|ASC	0.003	1
NCR3_NCR3LG1_CTRL	ASC|ASC	0.004	1
CD99_PILRA_CASE	ASC|ASC	4.097	1
CD99_PILRA_CTRL	ASC|ASC	3.981	1
CCL25_CCR9_CASE	ASC|ASC	0	1
CCL25_CCR9_CTRL	ASC|ASC	0	1
CALCR_ADM2_CASE	ASC|ASC	0	1
CALCR_ADM2_CTRL	ASC|ASC	0	1
CXCL2_DPP4_CASE	ASC|ASC	0.589	1
CXCL2_DPP4_CTRL	ASC|ASC	0.63	1
TIGIT_NECTIN2_CASE	ASC|ASC	0.149	1
TIGIT_NECTIN2_CTRL	ASC|ASC	0.141	1
TIGIT_NECTIN3_CASE	ASC|ASC	0.153	1
TIGIT_NECTIN3_CTRL	ASC|ASC	0.189	1
TNFSF12_TNFRSF12A_CASE	ASC|ASC	0.422	1
TNFSF12_TNFRSF12A_CTRL	ASC|ASC	0.625	0
ANXA1_FPR2_CASE	ASC|ASC	5.208	1
ANXA1_FPR2_CTRL	ASC|ASC	6.688	1
ANXA1_FPR3_CASE	ASC|ASC	5.207	1
ANXA1_FPR3_CTRL	ASC|ASC	6.697	1
ANXA1_FPR1_CASE	ASC|ASC	5.211	1
ANXA1_FPR1_CTRL	ASC|ASC	6.69	1
CXCL11_ACKR3_CASE	ASC|ASC	2.532	1
CXCL11_ACKR3_CTRL	ASC|ASC	1.569	1
LGR4_RSPO3_CASE	ASC|ASC	0.257	0
LGR4_RSPO3_CTRL	ASC|ASC	0.215	0
FGF2_aVb3 complex_CASE	ASC|ASC	0.182	1
FGF2_aVb3 complex_CTRL	ASC|ASC	0.181	1
PYY_NPY2R_CASE	ASC|ASC	0	1
PYY_NPY2R_CTRL	ASC|ASC	0	1
NRP2_PGF_CASE	ASC|ASC	0.038	1
NRP2_PGF_CTRL	ASC|ASC	0.047	1
CD40_TNFSF13B_CASE	ASC|ASC	0.412	0
CD40_TNFSF13B_CTRL	ASC|ASC	0.414	1
WNT2_FZD2_CASE	ASC|ASC	0.106	1
WNT2_FZD2_CTRL	ASC|ASC	0.104	1
TGFB2_TGFBR3_CASE	ASC|ASC	1.784	0
TGFB2_TGFBR3_CTRL	ASC|ASC	1.135	0
KDR_VEGFC_CASE	ASC|ASC	0.266	1
KDR_VEGFC_CTRL	ASC|ASC	0.069	1
COL5A1_a1b1 complex_CASE	ASC|ASC	1.095	1
COL5A1_a1b1 complex_CTRL	ASC|ASC	0.599	1
EPHB4_EFNB3_CASE	ASC|ASC	0.03	1
EPHB4_EFNB3_CTRL	ASC|ASC	0.029	1
COL15A1_a1b1 complex_CASE	ASC|ASC	0.31	1
COL15A1_a1b1 complex_CTRL	ASC|ASC	0.418	1
PROS1_AXL_CASE	ASC|ASC	1.257	0
PROS1_AXL_CTRL	ASC|ASC	1.2	0
NMU_NMUR1_CASE	ASC|ASC	0.011	1
NMU_NMUR1_CTRL	ASC|ASC	0.003	1
VTN_aVb3 complex_CASE	ASC|ASC	0.037	1
VTN_aVb3 complex_CTRL	ASC|ASC	0.033	1
COL4A5_a1b1 complex_CASE	ASC|ASC	0.014	1
COL4A5_a1b1 complex_CTRL	ASC|ASC	0.019	1
PTHLH_PTH1R_CASE	ASC|ASC	0.129	1
PTHLH_PTH1R_CTRL	ASC|ASC	0.146	1
COL4A2_a1b1 complex_CASE	ASC|ASC	0.497	1
COL4A2_a1b1 complex_CTRL	ASC|ASC	0.776	1
CD40_CD40LG_CASE	ASC|ASC	0.177	1
CD40_CD40LG_CTRL	ASC|ASC	0.187	1
ADORA2B_ENTPD1_CASE	ASC|ASC	0.041	1
ADORA2B_ENTPD1_CTRL	ASC|ASC	0.017	1
CSF1_CELSR3_CASE	ASC|ASC	0.772	1
CSF1_CELSR3_CTRL	ASC|ASC	0.485	1
EPHA3_EFNA5_CASE	ASC|ASC	0.174	1
EPHA3_EFNA5_CTRL	ASC|ASC	0.134	1
EPHA3_EFNA4_CASE	ASC|ASC	0.059	1
EPHA3_EFNA4_CTRL	ASC|ASC	0.044	1
TNFSF15_TNFRSF25_CASE	ASC|ASC	0.006	1
TNFSF15_TNFRSF25_CTRL	ASC|ASC	0.007	1
GHSR_GHRL_CASE	ASC|ASC	0	1
GHSR_GHRL_CTRL	ASC|ASC	0	1
ERBB3_BTC_CASE	ASC|ASC	0.007	1
ERBB3_BTC_CTRL	ASC|ASC	0.007	1
EPHA3_EFNA3_CASE	ASC|ASC	0.012	1
EPHA3_EFNA3_CTRL	ASC|ASC	0.011	1
EPHB1_EFNB3_CASE	ASC|ASC	0.001	1
EPHB1_EFNB3_CTRL	ASC|ASC	0.003	1
NTF3_NTRK3_CASE	ASC|ASC	0.01	1
NTF3_NTRK3_CTRL	ASC|ASC	0.006	1
NTF3_NTRK2_CASE	ASC|ASC	2.264	1
NTF3_NTRK2_CTRL	ASC|ASC	2.361	1
NOTCH1_DLL3_CASE	ASC|ASC	0.012	1
NOTCH1_DLL3_CTRL	ASC|ASC	0	1
COL4A4_a2b1 complex_CASE	ASC|ASC	0.016	1
COL4A4_a2b1 complex_CTRL	ASC|ASC	0.025	1
COL3A1_a1b1 complex_CASE	ASC|ASC	17.47	1
COL3A1_a1b1 complex_CTRL	ASC|ASC	11.637	1
L1CAM_L1CAM_CASE	ASC|ASC	0.002	1
L1CAM_L1CAM_CTRL	ASC|ASC	0.005	1
WNT3_FZD1_CASE	ASC|ASC	0.169	1
WNT3_FZD1_CTRL	ASC|ASC	0.104	1
FGFR2_FGF23_CASE	ASC|ASC	0.013	1
FGFR2_FGF23_CTRL	ASC|ASC	0.046	1
EFNB2_EPHB4_CASE	ASC|ASC	0.034	1
EFNB2_EPHB4_CTRL	ASC|ASC	0.034	1
WNT5A_ROR2_CASE	ASC|ASC	0.082	1
WNT5A_ROR2_CTRL	ASC|ASC	0.037	1
WNT5A_ROR1_CASE	ASC|ASC	0.213	0
WNT5A_ROR1_CTRL	ASC|ASC	0.093	1
WISP3_SORL1_CASE	ASC|ASC	0.013	1
WISP3_SORL1_CTRL	ASC|ASC	0.012	1
FCER2_aXb2 complex_CASE	ASC|ASC	0.006	1
FCER2_aXb2 complex_CTRL	ASC|ASC	0.014	1
EFNB2_EPHB1_CASE	ASC|ASC	0.005	1
EFNB2_EPHB1_CTRL	ASC|ASC	0.008	1
CXCL10_CXCR3_CASE	ASC|ASC	0.065	1
CXCL10_CXCR3_CTRL	ASC|ASC	0.055	1
IL36 receptor_IL36B_CASE	ASC|ASC	0	1
IL36 receptor_IL36B_CTRL	ASC|ASC	0	1
AXL_GAS6_CASE	ASC|ASC	2.184	0
AXL_GAS6_CTRL	ASC|ASC	2.152	0
CRTAM_CADM1_CASE	ASC|ASC	0.007	1
CRTAM_CADM1_CTRL	ASC|ASC	0.016	1
DLK1_NOTCH2_CASE	ASC|ASC	0.54	1
DLK1_NOTCH2_CTRL	ASC|ASC	0.385	1
DLK1_NOTCH3_CASE	ASC|ASC	0.1	1
DLK1_NOTCH3_CTRL	ASC|ASC	0.056	1
FGFR1_FGF7_CASE	ASC|ASC	3.44	0
FGFR1_FGF7_CTRL	ASC|ASC	2.851	0
DLK1_NOTCH4_CASE	ASC|ASC	0.055	1
DLK1_NOTCH4_CTRL	ASC|ASC	0.022	1
NRP1_SEMA3A_CASE	ASC|ASC	0.504	0
NRP1_SEMA3A_CTRL	ASC|ASC	0.562	0
GH1_PRLR_CASE	ASC|ASC	0	1
GH1_PRLR_CTRL	ASC|ASC	0	1
FGF2_FGFRL1_CASE	ASC|ASC	0.168	1
FGF2_FGFRL1_CTRL	ASC|ASC	0.189	1
COL5A3_a11b1 complex_CASE	ASC|ASC	0.636	0
COL5A3_a11b1 complex_CTRL	ASC|ASC	0.588	0
CCL4L2_GPR152_CASE	ASC|ASC	0	1
CCL4L2_GPR152_CTRL	ASC|ASC	0	1
EFNA4_EPHA4_CASE	ASC|ASC	0.079	1
EFNA4_EPHA4_CTRL	ASC|ASC	0.059	1
FAS_FASLG_CASE	ASC|ASC	0.106	1
FAS_FASLG_CTRL	ASC|ASC	0.116	1
GHRH_GHRHR_CASE	ASC|ASC	0	1
GHRH_GHRHR_CTRL	ASC|ASC	0	1
FGFR4_EPHA4_CASE	ASC|ASC	0.03	1
FGFR4_EPHA4_CTRL	ASC|ASC	0.022	1
HLA-C_KIR2DL1_CASE	ASC|ASC	2.687	1
HLA-C_KIR2DL1_CTRL	ASC|ASC	2.631	1
BMR1B_AVR2B_GDF7_CASE	ASC|ASC	0.001	1
BMR1B_AVR2B_GDF7_CTRL	ASC|ASC	0.003	1
HLA-C_KIR2DL3_CASE	ASC|ASC	2.687	1
HLA-C_KIR2DL3_CTRL	ASC|ASC	2.631	1
RLN1_RXFP1_CASE	ASC|ASC	0.001	1
RLN1_RXFP1_CTRL	ASC|ASC	0.001	1
PF4_ACKR1_CASE	ASC|ASC	0.003	1
PF4_ACKR1_CTRL	ASC|ASC	0	1
BMR1A_ACR2A_GDF6_CASE	ASC|ASC	0.161	1
BMR1A_ACR2A_GDF6_CTRL	ASC|ASC	0.117	1
CALCB_CALCR_CASE	ASC|ASC	0	1
CALCB_CALCR_CTRL	ASC|ASC	0	1
THY1_aXb2 complex_CASE	ASC|ASC	2.407	1
THY1_aXb2 complex_CTRL	ASC|ASC	2.484	1
CRH_CRHR2_CASE	ASC|ASC	0	1
CRH_CRHR2_CTRL	ASC|ASC	0	1
COL17A1_a1b1 complex_CASE	ASC|ASC	0.014	1
COL17A1_a1b1 complex_CTRL	ASC|ASC	0.014	1
FGFR1_FGF5_CASE	ASC|ASC	1.725	1
FGFR1_FGF5_CTRL	ASC|ASC	1.429	1
EGFR_TGFB1_CASE	ASC|ASC	1.191	1
EGFR_TGFB1_CTRL	ASC|ASC	0.932	1
TNFSF12_TNFRSF25_CASE	ASC|ASC	0.383	1
TNFSF12_TNFRSF25_CTRL	ASC|ASC	0.485	1
BMR1B_AVR2B_BMP4_CASE	ASC|ASC	0.21	1
BMR1B_AVR2B_BMP4_CTRL	ASC|ASC	0.178	1
GPR37_PSAP_CASE	ASC|ASC	3.024	1
GPR37_PSAP_CTRL	ASC|ASC	2.835	1
NAMPT_P2RY6_CASE	ASC|ASC	1.025	1
NAMPT_P2RY6_CTRL	ASC|ASC	1.334	1
RSPO3_LGR6_CASE	ASC|ASC	0.121	1
RSPO3_LGR6_CTRL	ASC|ASC	0.09	1
PLD2_ARF1_CASE	ASC|ASC	0.91	1
PLD2_ARF1_CTRL	ASC|ASC	0.965	1
FN1_aVb3 complex_CASE	ASC|ASC	3.506	1
FN1_aVb3 complex_CTRL	ASC|ASC	3.27	1
CCL2_CCR2_CASE	ASC|ASC	0.592	1
CCL2_CCR2_CTRL	ASC|ASC	1.284	1
CCR6_CCL20_CASE	ASC|ASC	0.012	1
CCR6_CCL20_CTRL	ASC|ASC	0.017	1
CCRL2_CCL19_CASE	ASC|ASC	0.019	1
CCRL2_CCL19_CTRL	ASC|ASC	0.11	1
COL16A1_a10b1 complex_CASE	ASC|ASC	0.332	1
COL16A1_a10b1 complex_CTRL	ASC|ASC	0.292	1
ADGRG5_FAM3C_CASE	ASC|ASC	0.551	1
ADGRG5_FAM3C_CTRL	ASC|ASC	0.637	1
SCGB3A1_MARCO_CASE	ASC|ASC	0.005	1
SCGB3A1_MARCO_CTRL	ASC|ASC	0.006	1
CADM1_CADM1_CASE	ASC|ASC	0.006	1
CADM1_CADM1_CTRL	ASC|ASC	0.023	1
COL4A4_a1b1 complex_CASE	ASC|ASC	0.026	1
COL4A4_a1b1 complex_CTRL	ASC|ASC	0.034	1
EPHB4_EFNB1_CASE	ASC|ASC	0.099	1
EPHB4_EFNB1_CTRL	ASC|ASC	0.083	1
GDF11_TGFR_AVR2B_CASE	ASC|ASC	0.098	1
GDF11_TGFR_AVR2B_CTRL	ASC|ASC	0.081	1
EPHA4_EFNB3_CASE	ASC|ASC	0.029	1
EPHA4_EFNB3_CTRL	ASC|ASC	0.024	1
NTRK1_GPI_CASE	ASC|ASC	0.196	1
NTRK1_GPI_CTRL	ASC|ASC	0.193	1
NOTCH1_DLL4_CASE	ASC|ASC	0.012	1
NOTCH1_DLL4_CTRL	ASC|ASC	0.011	1
COL28A1_a11b1 complex_CASE	ASC|ASC	0.479	1
COL28A1_a11b1 complex_CTRL	ASC|ASC	0.447	1
WNT7A_FZD5_CASE	ASC|ASC	0.007	1
WNT7A_FZD5_CTRL	ASC|ASC	0.012	1
FGFR1_FGF8_CASE	ASC|ASC	1.725	1
FGFR1_FGF8_CTRL	ASC|ASC	1.429	1
FGFR1_FGF9_CASE	ASC|ASC	1.731	1
FGFR1_FGF9_CTRL	ASC|ASC	1.432	1
IL1 receptor inhibitor_IL1A_CASE	ASC|ASC	0.019	1
IL1 receptor inhibitor_IL1A_CTRL	ASC|ASC	0.019	1
BMR1B_AVR2B_BMP6_CASE	ASC|ASC	0.001	1
BMR1B_AVR2B_BMP6_CTRL	ASC|ASC	0.003	1
SELL_CD34_CASE	ASC|ASC	1.659	1
SELL_CD34_CTRL	ASC|ASC	1.698	1
BMR1B_AVR2B_BMP7_CASE	ASC|ASC	0.061	1
BMR1B_AVR2B_BMP7_CTRL	ASC|ASC	0.042	1
COL26A1_a2b1 complex_CASE	ASC|ASC	0.003	1
COL26A1_a2b1 complex_CTRL	ASC|ASC	0.005	1
MST1_MST1R_CASE	ASC|ASC	0.005	1
MST1_MST1R_CTRL	ASC|ASC	0.006	1
HLA-DRB1_OGN_CASE	ASC|ASC	2.55	1
HLA-DRB1_OGN_CTRL	ASC|ASC	1.547	1
FLT3_FLT3LG_CASE	ASC|ASC	0.049	1
FLT3_FLT3LG_CTRL	ASC|ASC	0.055	1
NTRK1_AIMP1_CASE	ASC|ASC	0.223	1
NTRK1_AIMP1_CTRL	ASC|ASC	0.219	1
IFNG_Type II IFNR_CASE	ASC|ASC	0.453	1
IFNG_Type II IFNR_CTRL	ASC|ASC	0.439	1
BDNF_SORT1_CASE	ASC|ASC	0.036	1
BDNF_SORT1_CTRL	ASC|ASC	0.066	1
COL17A1_a2b1 complex_CASE	ASC|ASC	0.004	1
COL17A1_a2b1 complex_CTRL	ASC|ASC	0.005	1
IL13 receptor_IL13_CASE	ASC|ASC	0.16	1
IL13 receptor_IL13_CTRL	ASC|ASC	0.119	1
PLXNB1_SEMA4D_CASE	ASC|ASC	0.04	1
PLXNB1_SEMA4D_CTRL	ASC|ASC	0.033	1
WNT3A_FZD8_CASE	ASC|ASC	0	1
WNT3A_FZD8_CTRL	ASC|ASC	0	1
COL9A3_a2b1 complex_CASE	ASC|ASC	0.005	1
COL9A3_a2b1 complex_CTRL	ASC|ASC	0.007	1
COL1A1_a11b1 complex_CASE	ASC|ASC	21.817	0
COL1A1_a11b1 complex_CTRL	ASC|ASC	13.57	0
POMC_MC1R_CASE	ASC|ASC	0.015	1
POMC_MC1R_CTRL	ASC|ASC	0.015	1
CCL11_ACKR4_CASE	ASC|ASC	0.534	1
CCL11_ACKR4_CTRL	ASC|ASC	0.357	1
WNT3A_FZD2_CASE	ASC|ASC	0	1
WNT3A_FZD2_CTRL	ASC|ASC	0	1
WNT3A_FZD1_CASE	ASC|ASC	0	1
WNT3A_FZD1_CTRL	ASC|ASC	0	1
FGFR2_EPHA4_CASE	ASC|ASC	0.041	1
FGFR2_EPHA4_CTRL	ASC|ASC	0.068	1
COL16A1_a2b1 complex_CASE	ASC|ASC	0.334	1
COL16A1_a2b1 complex_CTRL	ASC|ASC	0.296	1
FCER2_CR2_CASE	ASC|ASC	0	1
FCER2_CR2_CTRL	ASC|ASC	0	1
COL21A1_a1b1 complex_CASE	ASC|ASC	0.042	1
COL21A1_a1b1 complex_CTRL	ASC|ASC	0.026	1
GH1_GHR_CASE	ASC|ASC	0	1
GH1_GHR_CTRL	ASC|ASC	0	1
IGF1_IGF1R_CASE	ASC|ASC	1.482	0
IGF1_IGF1R_CTRL	ASC|ASC	2.153	0
ADCYAP1_SCTR_CASE	ASC|ASC	0.001	1
ADCYAP1_SCTR_CTRL	ASC|ASC	0.002	1
VGF_NTRK1_CASE	ASC|ASC	0.003	1
VGF_NTRK1_CTRL	ASC|ASC	0	1
NRG3_ERBB4_CASE	ASC|ASC	0	1
NRG3_ERBB4_CTRL	ASC|ASC	0.001	1
CCR3_CCL8_CASE	ASC|ASC	0.031	1
CCR3_CCL8_CTRL	ASC|ASC	0.078	1
IAPP_CALCR_CASE	ASC|ASC	0	1
IAPP_CALCR_CTRL	ASC|ASC	0	1
BMPR1B_BMPR2_BMP8A_CASE	ASC|ASC	0	1
BMPR1B_BMPR2_BMP8A_CTRL	ASC|ASC	0.003	1
VSTM1_ADGRG3_CASE	ASC|ASC	0.001	1
VSTM1_ADGRG3_CTRL	ASC|ASC	0	1
[truncated: 242,002+ more rows]
